# Supplementary material for: Chiral two-dimensional conjugated metal-organic frameworks with high spin polarization
Source: Nat Commun. 2025 Oct 27;16:9473. doi: 10.1038/s41467-025-64969-9 (PMC12559427; doi:10.1038/s41467-025-64969-9)
Supplement: Supplementary file 3 — Source Data [file 41467_2025_64969_MOESM3_ESM.zip]

Archive with 2 entries (2 files):
- Cartesian coordinates.xlsx
- source data.xlsx
