# Supplementary material for: Chiral two-dimensional conjugated metal-organic frameworks with high spin polarization
Source: Nat Commun. 2025 Oct 27;16:9473. doi: 10.1038/s41467-025-64969-9 (PMC12559427; doi:10.1038/s41467-025-64969-9)
Supplement: Supplementary file 3 — Source Data [file 41467_2025_64969_MOESM3_ESM.zip › Cartesian coordinates.xlsx]

## Sheet: Sheet1
(S)-Ph					(R)-Ph					(S)-Na
C	1.19514	14.7049	3.01413		C	1.18585	14.6933	1.721		C	1.19464	14.6394	2.88062
C	0.0736	16.9024	3.01413		C	0.14105	16.9915	1.721		C	0.08753	16.8601	2.88062
C	-1.26874	14.8323	3.01413		C	-1.32689	14.9375	1.721		C	-1.28217	14.791	2.88062
C	12.2108	8.51493	3.01413		C	12.2729	8.6179	1.721		C	12.1683	8.50587	2.88062
C	13.3323	6.31741	3.01413		C	13.3177	6.31965	1.721		C	13.2754	6.28509	2.88062
C	14.6747	8.38745	3.01413		C	14.7856	8.3736	1.721		C	14.6451	8.35427	2.88062
C	1.37143	16.1563	3.03861		C	1.38544	16.1467	1.76482		C	1.39081	16.098	2.90743
C	-1.27155	16.3293	3.03861		C	-1.21747	16.4376	1.76482		C	-1.27375	16.3007	2.90743
C	-0.09987	13.9539	3.03861		C	-0.16797	14.038	1.76482		C	-0.11706	13.8918	2.90743
C	12.0345	7.06346	3.03861		C	12.0733	7.16445	1.76482		C	11.9721	7.04726	2.90743
C	14.6775	6.89047	3.03861		C	14.6762	6.87353	1.76482		C	14.6366	6.84451	2.90743
C	13.5058	9.26586	3.03861		C	13.6267	9.27318	1.76482		C	13.48	9.25346	2.90743
C	2.48801	14.2767	2.8318		C	2.52808	14.2086	1.75951		C	2.48964	14.2091	2.66522
C	-0.20203	18.2361	2.8318		C	-0.11036	18.3962	1.75951		C	-0.18735	18.1968	2.66522
C	-2.28598	13.9268	2.8318		C	-2.41772	14.0175	1.75951		C	-2.30229	13.8846	2.66522
C	10.9179	8.9431	2.8318		C	10.9306	9.10254	1.75951		C	10.8733	8.93614	2.66522
C	13.608	4.98366	2.8318		C	13.5691	4.91492	1.75951		C	13.5503	4.94845	2.66522
C	15.6919	9.29302	2.8318		C	15.8764	9.29369	1.75951		C	15.6652	9.26064	2.66522
C	3.35819	15.319	2.80147		C	3.38756	15.2539	1.96319		C	3.36104	15.2485	2.60183
C	-1.53981	18.4686	2.80147		C	-1.44533	18.6179	1.96319		C	-1.52324	18.4317	2.60183
C	-1.81838	12.652	2.80147		C	-1.94223	12.7505	1.96319		C	-1.8378	12.6102	2.60183
C	10.0478	7.90076	2.80147		C	10.0711	8.05727	1.96319		C	10.0019	7.89669	2.60183
C	14.9458	4.75123	2.80147		C	14.904	4.69323	1.96319		C	14.8861	4.71352	2.60183
C	15.2243	10.5678	2.80147		C	15.4009	10.5607	1.96319		C	15.2007	10.535	2.60183
N	2.80091	16.5485	2.99498		N	2.80358	16.4672	1.90254		N	2.83561	16.4762	2.84226
N	-2.32593	17.3712	2.99498		N	-2.20413	17.5055	1.90254		N	-2.32368	17.3629	2.84226
N	-0.47497	12.5199	2.99498		N	-0.59945	12.6496	1.90254		N	-0.51193	12.4514	2.84226
N	10.6051	6.67128	2.99498		N	10.6551	6.84392	1.90254		N	10.5273	6.66906	2.84226
N	15.7319	5.8486	2.99498		N	15.6628	5.80564	1.90254		N	15.6866	5.78237	2.84226
N	13.8809	10.6999	2.99498		N	14.0581	10.6616	1.90254		N	13.8748	10.6938	2.84226
C	4.64355	15.0548	2.32647		C	4.7345	15.0035	2.33327		C	4.61461	15.0011	2.06175
C	-1.95365	19.7138	2.32647		C	-1.90198	19.9096	2.33327		C	-1.93575	19.641	2.06175
C	-2.6899	11.671	2.32647		C	-2.83252	11.7092	2.33327		C	-2.67886	11.6483	2.06175
C	8.7624	8.16501	2.32647		C	8.7242	8.30763	2.33327		C	8.74829	8.14411	2.06175
C	15.3596	3.50596	2.32647		C	15.3607	3.40156	2.33327		C	15.2987	3.50419	2.06175
C	16.0958	11.5488	2.32647		C	16.2912	11.602	2.33327		C	16.0418	11.4969	2.06175
C	5.16706	13.7635	2.25676		C	5.25226	13.7501	2.28766		C	5.14993	13.7165	1.97631
C	-1.09714	20.8128	2.25676		C	-1.07535	20.9847	2.28766		C	-1.09095	20.7469	1.97631
C	-4.06991	11.8632	2.25676		C	-4.17691	11.8875	2.28766		C	-4.05898	11.827	1.97631
C	8.23889	9.45626	2.25676		C	8.20644	9.56107	2.28766		C	8.21297	9.42867	1.97631
C	14.5031	2.40696	2.25676		C	14.5341	2.32645	2.28766		C	14.4538	2.39831	1.97631
C	17.4759	11.3566	2.25676		C	17.6356	11.4236	2.28766		C	17.4219	11.3183	1.97631
C	4.2883	12.7314	2.26859		C	4.42334	12.7158	2.0979		C	4.28067	12.6785	2.02182
C	0.23608	20.5678	2.26859		C	0.23485	20.784	2.0979		C	0.24267	20.5131	2.02182
C	-4.52437	13.1403	2.26859		C	-4.65819	13.1226	2.0979		C	-4.52334	13.0988	2.02182
C	9.11765	10.4884	2.26859		C	9.03536	10.5954	2.0979		C	9.08223	10.4667	2.02182
C	13.1699	2.65193	2.26859		C	13.2239	2.52716	2.0979		C	13.1202	2.63208	2.02182
C	17.9303	10.0795	2.26859		C	18.1169	10.1886	2.0979		C	17.8862	10.0464	2.02182
C	2.91807	13.06	2.38843		C	3.14759	12.9524	1.67976		C	2.9222	12.9956	2.21436
C	0.63665	19.2169	2.38843		C	0.66782	19.5608	1.67976		C	0.6473	19.1781	2.21436
C	-3.55472	14.1627	2.38843		C	-3.81541	14.1091	1.67976		C	-3.5695	14.1167	2.21436
C	10.4879	10.1598	2.38843		C	10.3111	10.3588	1.67976		C	10.4407	10.1496	2.21436
C	12.7693	4.00286	2.38843		C	12.7909	3.7503	1.67976		C	12.7156	3.96709	2.21436
C	16.9607	9.05711	2.38843		C	17.2741	9.20208	1.67976		C	16.9324	9.02849	2.21436
N	4.82775	11.5022	2.07861		N	4.92562	11.4896	2.25287		N	4.81118	11.4509	1.80501
N	1.03092	21.6497	2.07861		N	1.04561	21.8321	2.25287		N	1.04057	21.5864	1.80501
N	-5.85867	13.2878	2.07861		N	-5.97122	13.3006	2.25287		N	-5.85175	13.2532	1.80501
N	8.5782	11.7176	2.07861		N	8.53309	11.8216	2.25287		N	8.55172	11.6944	1.80501
N	12.375	1.57012	2.07861		N	12.4131	1.47909	2.25287		N	12.3223	1.55883	1.80501
N	19.2646	9.93203	2.07861		N	19.4299	10.0105	2.25287		N	19.2146	9.89204	1.80501
N	6.47038	13.4542	2.06773		N	6.54847	13.4739	2.41834		N	6.45268	13.4177	1.77323
N	-1.48096	22.0962	2.06773		N	-1.48423	22.2454	2.41834		N	-1.48355	22.0245	1.77323
N	-4.98943	10.8892	2.06773		N	-5.06424	10.9031	2.41834		N	-4.96913	10.8482	1.77323
N	6.93557	9.76555	2.06773		N	6.91024	9.83731	2.41834		N	6.91022	9.72747	1.77323
N	14.8869	1.12361	2.06773		N	14.9429	1.06579	2.41834		N	14.8465	1.12069	1.77323
N	18.3954	12.3306	2.06773		N	18.5229	12.4081	2.41834		N	18.332	12.2971	1.77323
H	5.13287	15.8183	1.87379		H	5.36935	15.6933	2.78419		H	5.11505	15.8105	1.72649
H	-2.85949	19.7559	1.87379		H	-2.81677	20.1145	2.78419		H	-2.88692	19.6697	1.72649
H	-2.27338	10.8655	1.87379		H	-2.55258	10.8145	2.78419		H	-2.22813	10.8102	1.72649
H	8.27308	7.40154	1.87379		H	8.08935	7.61785	2.78419		H	8.24785	7.33472	1.72649
H	16.2654	3.46393	1.87379		H	16.2755	3.19666	2.78419		H	16.2498	3.47549	1.72649
H	15.6793	12.3543	1.87379		H	16.0113	12.4966	2.78419		H	15.591	12.335	1.72649
H	2.1168	12.561	2.02762		H	2.89133	12.1589	1.10808		H	2.13673	12.5077	1.85733
H	1.46943	18.7725	2.02762		H	1.48315	19.7357	1.10808		H	1.46257	18.7418	1.85733
H	-3.58623	15.1061	2.02762		H	-4.37448	14.7278	1.10808		H	-3.5993	15.0409	1.85733
H	11.2891	10.6588	2.02762		H	10.5674	11.1523	1.10808		H	11.2262	10.6375	1.85733
H	11.9365	4.44729	2.02762		H	11.9756	3.57547	1.10808		H	11.9003	4.40338	1.85733
H	16.9922	8.11369	2.02762		H	17.8332	8.5834	1.10808		H	16.9622	8.1043	1.85733
C	0.12401	11.0422	2.78679		C	-0.05935	11.2866	2.43252		C	0.05198	10.935	2.69378
C	3.78115	17.8061	2.78679		C	3.71393	17.6165	2.43252		C	3.86696	17.7228	2.69378
C	-3.90515	17.5913	2.78679		C	-3.65458	17.7193	2.43252		C	-3.91894	17.6327	2.69378
C	13.282	12.1776	2.78679		C	13.5181	12.0246	2.43252		C	13.3109	12.2103	2.69378
C	9.6248	5.41369	2.78679		C	9.74477	5.69468	2.43252		C	9.49594	5.42246	2.69378
C	17.3111	5.62848	2.78679		C	17.1133	5.59188	2.43252		C	17.2818	5.5125	2.69378
H	0.17951	11.0621	1.7712		H	-0.63269	11.1845	0.05999		H	0.07016	10.853	1.66579
H	3.7361	17.8442	1.7712		H	4.08902	17.171	0.05999		H	3.92883	17.7795	1.66579
H	-3.91561	17.5333	1.7712		H	-3.45633	18.2669	0.05999		H	-3.99898	17.6579	1.66579
H	13.2264	12.1577	1.7712		H	14.0914	12.1267	0.05999		H	13.2927	12.2922	1.66579
H	9.66985	5.37561	1.7712		H	9.36968	6.14016	0.05999		H	9.43407	5.36576	1.66579
H	17.3216	5.68653	1.7712		H	16.915	5.0443	0.05999		H	17.3619	5.48727	1.66579
C	1.58405	10.7132	3.23183		C	1.23968	11.4511	3.01424		C	1.46738	10.7567	3.16836
C	3.33607	19.235	3.23183		C	2.92188	18.6592	3.01424		C	3.3136	19.0376	3.16836
C	-4.92012	16.4914	3.23183		C	-4.16157	16.512	3.01424		C	-4.78098	16.4961	3.16836
C	11.8219	12.5066	3.23183		C	12.219	11.86	3.01424		C	11.8955	12.3885	3.16836
C	10.0699	3.98475	3.23183		C	10.5368	4.65197	3.01424		C	10.0493	4.10758	3.16836
C	18.3261	6.7284	3.23183		C	17.6203	6.79916	3.01424		C	18.1439	6.64916	3.16836
C	-0.5837	9.55308	2.92814		C	-0.24105	9.74569	1.89468		C	-0.63968	9.41895	2.97799
C	5.42458	17.9378	2.92814		C	5.13921	18.2295	1.89468		C	5.52569	17.8818	2.97799
C	-4.84089	18.9487	2.92814		C	-4.89816	18.6471	1.89468		C	-4.88601	18.9897	2.97799
C	13.9896	13.6667	2.92814		C	13.6997	13.5655	1.89468		C	14.0026	13.7263	2.97799
C	7.98137	5.28204	2.92814		C	8.3195	5.0816	1.89468		C	7.83721	5.26346	2.97799
C	18.2468	4.27105	2.92814		C	18.3569	4.6641	1.89468		C	18.2489	4.15549	2.97799
C	0.20819	8.42391	2.50854		C	0.83134	8.79087	2.04789		C	0.07256	8.11448	2.76797
C	6.00654	19.1881	2.50854		C	5.42991	19.6357	2.04789		C	6.29927	19.1508	2.76797
C	-6.21473	18.8275	2.50854		C	-6.26126	18.1958	2.04789		C	-6.37183	19.0251	2.76797
C	13.1978	14.7959	2.50854		C	12.6274	14.5203	2.04789		C	13.2903	15.0307	2.76797
C	7.39941	4.03165	2.50854		C	8.02879	3.67547	2.04789		C	7.06363	3.9944	2.76797
C	19.6207	4.39226	2.50854		C	19.72	5.1154	2.04789		C	19.7347	4.12008	2.76797
C	-0.19144	7.09643	2.61453		C	0.69232	7.4274	1.7776		C	-0.5877	6.85793	3.04548
C	7.35598	19.5058	2.61453		C	6.68023	20.197	1.7776		C	7.71761	19.2073	3.04548
C	-7.16454	19.8374	2.61453		C	-7.37254	18.9979	1.7776		C	-7.12991	20.2252	3.04548
C	13.5974	16.1234	2.61453		C	12.7664	15.8837	1.7776		C	13.9506	16.2873	3.04548
C	6.04997	3.71401	2.61453		C	6.77847	3.11414	1.7776		C	5.64529	3.93793	3.04548
C	20.5705	3.38243	2.61453		C	20.8312	4.31326	1.7776		C	20.4928	2.92	3.04548
C	-1.45656	6.78366	3.05021		C	-0.52772	6.91246	1.38215		C	-1.89125	6.81326	0.1256
C	8.25941	18.5665	3.05021		C	7.7362	19.3979	1.38215		C	8.40807	18.1007	0.1256
C	-6.80285	21.0894	3.05021		C	-7.20848	20.3119	1.38215		C	-6.51682	21.3765	0.1256
C	14.8625	16.4361	3.05021		C	13.9864	16.3987	1.38215		C	15.2541	16.332	0.1256
C	5.14654	4.65325	3.05021		C	5.72251	3.91324	1.38215		C	4.95483	5.0445	0.1256
C	20.2088	2.13042	3.05021		C	20.6672	2.99921	1.38215		C	19.8797	1.76876	0.1256
C	-2.30515	7.80162	0.14759		C	-1.59181	7.77038	1.19357		C	-2.58973	7.96288	0.27734
C	7.80213	17.3227	0.14759		C	7.52525	18.0474	1.19357		C	7.76171	16.921	0.27734
C	-5.49698	21.3153	0.14759		C	-5.93345	20.8045	1.19357		C	-5.17198	21.4065	0.27734
C	15.7111	15.4182	0.14759		C	15.0505	15.5408	1.19357		C	15.9526	15.1823	0.27734
C	5.60382	5.89713	0.14759		C	5.93345	5.26374	1.19357		C	5.60119	6.22421	0.27734
C	18.9029	1.90449	0.14759		C	19.3922	2.50665	1.19357		C	18.5349	1.73867	0.27734
C	-1.88233	9.13025	0.12128		C	-1.44964	9.14566	1.41351		C	-1.99962	9.18634	0.03574
C	6.44008	17.0245	0.12128		C	6.26314	17.4829	1.41351		C	6.40711	16.8203	0.03574
C	-4.55776	20.2848	0.12128		C	-4.8135	19.9937	1.41351		C	-4.40749	20.2838	0.03574
C	15.2883	14.0895	0.12128		C	14.9083	14.1655	1.41351		C	15.3625	13.9589	0.03574
C	6.96587	6.19527	0.12128		C	7.19556	5.82825	1.41351		C	6.95579	6.3249	0.03574
C	17.9637	2.93498	0.12128		C	18.2722	3.31741	1.41351		C	17.7704	2.86144	0.03574
H	1.67347	9.83056	0.58805		H	1.41505	10.7534	0.54221		H	2.25272	10.6093	2.42506
H	4.0557	19.7538	0.58805		H	3.43843	19.1599	0.54221		H	3.04861	19.7915	2.42506
H	-5.72917	16.8552	0.58805		H	-4.85348	16.709	0.54221		H	-5.30133	15.8897	2.42506
H	11.7325	13.3892	0.58805		H	12.0436	12.5577	0.54221		H	11.1102	12.5359	2.42506
H	9.35025	3.46602	0.58805		H	10.0203	4.15125	0.54221		H	10.3143	3.35374	2.42506
H	19.1351	6.36454	0.58805		H	18.3122	6.60219	0.54221		H	18.6642	7.25556	2.42506
H	2.02403	11.4455	0.5287		H	1.27454	12.498	0.06257		H	1.60502	9.94527	0.50562
H	2.48184	19.2499	0.5287		H	1.99781	18.1659	0.06257		H	3.94753	19.5626	0.50562
H	-4.50587	15.7442	0.5287		H	-3.27235	15.9583	0.06257		H	-5.55255	16.7826	0.50562
H	11.3819	11.7743	0.5287		H	12.1842	10.8131	0.06257		H	11.7579	13.1999	0.50562
H	10.9241	3.96989	0.5287		H	11.4609	5.14524	0.06257		H	9.41537	3.58265	0.50562
H	17.9118	7.47561	0.5287		H	16.731	7.3528	0.06257		H	18.9154	6.36262	0.50562
H	2.30502	10.4656	2.44752		H	2.06174	11.0441	2.46548		H	1.65967	11.6272	0.30925
H	3.18995	19.9832	2.44752		H	2.86334	19.5746	2.46548		H	2.46358	18.7689	0.30925
H	-5.49497	15.9908	2.44752		H	-4.92508	16.0036	2.46548		H	-4.12326	15.8943	0.30925
H	11.1009	12.7542	2.44752		H	11.397	12.267	2.46548		H	11.7032	11.518	0.30925
H	10.216	3.23661	2.44752		H	10.5954	3.73655	2.46548		H	10.8993	4.3763	0.30925
H	18.9009	7.22902	2.44752		H	18.3838	7.30758	2.46548		H	17.4862	7.25094	0.30925
H	1.20024	8.52097	2.12521		H	1.81195	9.03284	2.41061		H	-2.37833	5.87426	0.34519
H	5.42646	19.9987	2.12521		H	4.73006	20.3639	2.41061		H	9.46481	18.1484	0.34519
H	-6.6267	17.9199	2.12521		H	-6.54201	17.2255	2.41061		H	-7.08648	22.2678	0.34519
H	12.2057	14.6988	2.12521		H	11.6468	14.2783	2.41061		H	15.7412	17.271	0.34519
H	7.97949	3.22105	2.12521		H	8.72864	2.94723	2.41061		H	3.89809	4.99682	0.34519
H	20.0327	5.29992	2.12521		H	20.0007	6.08561	2.41061		H	20.4494	0.87744	0.34519
H	0.4802	6.30603	2.31647		H	1.53402	6.75977	1.91549		H	-3.62923	7.90988	0.5775
H	7.70467	20.4826	2.31647		H	6.83756	21.2598	1.91549		H	8.32736	16.0473	0.5775
H	-8.18487	19.6509	2.31647		H	-8.37158	18.6028	1.91549		H	-4.69813	22.3333	0.5775
H	12.9258	16.9138	2.31647		H	11.9247	16.5514	1.91549		H	16.9921	15.2353	0.5775
H	5.70128	2.73715	2.31647		H	6.62114	2.05138	1.91549		H	5.03554	7.09795	0.5775
H	21.5908	3.56888	2.31647		H	21.8303	4.70839	1.91549		H	18.061	0.81193	0.5775
H	-1.78192	5.75711	3.096		H	-0.64063	5.85203	1.19839		H	-2.77561	9.8837	0.13077
H	9.3111	18.798	3.096		H	8.71101	19.8303	1.19839		H	6.19117	15.7996	0.13077
H	-7.52918	21.8844	3.096		H	-8.07038	20.9399	1.19839		H	-3.41556	20.6071	0.13077
H	15.1879	17.4627	3.096		H	14.0993	17.4591	1.19839		H	16.1385	13.2615	0.13077
H	4.09485	4.42174	3.096		H	4.74769	3.48082	1.19839		H	7.17174	7.3456	0.13077
H	20.9351	1.33537	3.096		H	21.5291	2.37121	1.19839		H	16.7785	2.53811	0.13077
H	-3.30899	7.56059	0.46556		H	-2.54114	7.37588	0.85136		C	0.0453	5.61387	2.88072
H	8.51278	16.5738	0.46556		H	8.34157	17.4225	0.85136		C	8.47849	20.3775	2.88072
H	-5.20379	22.3052	0.46556		H	-5.80043	21.8239	0.85136		C	-8.52379	20.2991	2.88072
H	16.7149	15.6592	0.46556		H	15.9998	15.9353	0.85136		C	13.3176	17.5313	2.88072
H	4.89317	6.64597	0.46556		H	5.11713	5.88863	0.85136		C	4.88441	2.76771	2.88072
H	18.6097	0.91463	0.46556		H	19.2591	1.48725	0.85136		C	21.8867	2.84617	2.88072
H	-2.70411	9.73908	0.36405		H	-2.33226	9.66504	1.16462		C	1.3558	5.53865	2.46764
H	6.32372	16.0084	0.36405		H	6.25466	16.4588	1.16462		C	7.88839	21.55	2.46764
H	-3.61961	20.6921	0.36405		H	-3.9224	20.4984	1.16462		C	-9.24419	19.2017	2.46764
H	16.1101	13.4807	0.36405		H	15.791	13.6461	1.16462		C	12.0071	17.6066	2.46764
H	7.08223	7.21137	0.36405		H	7.20404	6.85231	1.16462		C	5.47451	1.59517	2.46764
H	17.0256	2.52771	0.36405		H	17.3811	2.81272	1.16462		C	22.6071	3.94348	2.46764
Ni	6.70298	11.6099	2.0539		Ni	6.72935	11.6556	2.36112		C	2.03704	6.70054	2.19054
Ni	13.406	0	2.0539		Ni	13.4587	0	2.36112		C	6.54154	21.5591	2.19054
Ni	0	23.2198	2.0539		Ni	0	23.3112	2.36112		C	-8.57858	18.0308	2.19054
Ni	-6.70298	11.6099	2.0539		Ni	-6.72935	11.6556	2.36112		C	11.3259	16.4447	2.19054
Ni	20.1089	11.6099	2.0539		Ni	20.1881	11.6556	2.36112		C	6.82136	1.58614	2.19054
H	1.67347	9.83056	3.85625		H	-0.63269	11.1845	3.32039		C	21.9415	5.1144	2.19054
H	2.02403	11.4455	3.7969		H	4.08902	17.171	3.32039		C	1.41486	7.9402	2.30906
H	4.0557	19.7538	3.85625		H	-3.45633	18.2669	3.32039		C	5.77905	20.4004	2.30906
H	2.48184	19.2499	3.7969		H	14.0914	12.1267	3.32039		C	-7.19392	17.9498	2.30906
H	-4.50587	15.7442	3.7969		H	9.36968	6.14016	3.32039		C	11.948	15.205	2.30906
H	-5.72917	16.8552	3.85625		H	16.915	5.0443	3.32039		C	7.58385	2.74479	2.30906
H	11.3819	11.7743	3.7969		H	1.41505	10.7534	3.80261		C	20.5568	5.19541	2.30906
H	11.7325	13.3892	3.85625		H	1.27454	12.498	3.32297		H	-0.47937	4.68783	3.08749
H	9.35025	3.46602	3.85625		H	1.99781	18.1659	3.32297		H	9.5428	20.3862	3.08749
H	10.9241	3.96989	3.7969		H	3.43843	19.1599	3.80261		H	-9.06343	21.2164	3.08749
H	19.1351	6.36454	3.85625		H	-4.85348	16.709	3.80261		H	13.8423	18.4574	3.08749
H	17.9118	7.47561	3.7969		H	-3.27235	15.9583	3.32297		H	3.8201	2.75907	3.08749
C	-1.88233	9.13025	3.38948		H	12.1842	10.8131	3.32297		H	22.4263	1.92877	3.08749
C	6.44008	17.0245	3.38948		H	12.0436	12.5577	3.80261		H	1.83887	4.57882	2.3503
C	-4.55776	20.2848	3.38948		H	10.0203	4.15125	3.80261		H	8.47809	22.4483	2.3503
C	15.2883	14.0895	3.38948		H	11.4609	5.14524	3.32297		H	-10.317	19.2633	2.3503
C	6.96587	6.19527	3.38948		H	16.731	7.3528	3.32297		H	11.524	18.5664	2.3503
C	17.9637	2.93498	3.38948		H	18.3122	6.60219	3.80261		H	4.88481	0.6969	2.3503
C	-2.30515	7.80162	3.41579		N	11.9745	-1.06579	2.41834		H	23.6799	3.88192	2.3503
C	7.80213	17.3227	3.41579		N	14.5043	-1.47909	2.25287		H	3.06251	6.64731	1.86182
C	-5.49698	21.3153	3.41579		N	-1.04561	24.7903	2.25287		H	6.07491	22.4738	1.86182
C	15.7111	15.4182	3.41579		N	1.48423	24.3769	2.41834		H	-9.13742	17.1694	1.86182
C	5.60382	5.89713	3.41579		N	-7.48748	10.0105	2.25287		H	10.3004	16.4979	1.86182
C	18.9029	1.90449	3.41579		N	-8.39446	12.4081	2.41834		H	7.28799	0.67144	1.86182
C	-1.45656	6.78366	-0.21799		N	21.8532	10.9031	2.41834		H	22.5003	5.97587	1.86182
C	8.25941	18.5665	-0.21799		N	20.9462	13.3006	2.25287		H	2.07913	8.68987	2.02165
C	-6.80285	21.0894	-0.21799		C	12.3834	-2.32645	2.28766		H	4.79768	20.6009	2.02165
C	14.8625	16.4361	-0.21799		C	13.6936	-2.52716	2.0979		H	-6.87682	16.9997	2.02165
C	5.14654	4.65325	-0.21799		C	-0.23485	25.8383	2.0979		H	11.2838	14.4553	2.02165
C	20.2088	2.13042	-0.21799		C	1.07535	25.6376	2.28766		H	8.56522	2.54435	2.02165
C	-0.5837	9.55308	-0.34006		C	-8.80051	10.1886	2.0979		H	20.2397	6.14552	2.02165
C	5.42458	17.9378	-0.34006		C	-9.28179	11.4236	2.28766		Ni	6.68145	11.5726	1.76531
C	-4.84089	18.9487	-0.34006		C	22.7405	11.8875	2.28766		Ni	13.3629	0	1.76531
C	13.9896	13.6667	-0.34006		C	22.2592	13.1226	2.0979		Ni	0	23.1452	1.76531
C	7.98137	5.28204	-0.34006		C	11.5567	-3.40156	2.33327		Ni	-6.68145	11.5726	1.76531
C	18.2468	4.27105	-0.34006		C	14.1265	-3.7503	1.67976		Ni	20.0444	11.5726	1.76531
N	11.925	-1.12361	2.06773		C	-0.66782	27.0615	1.67976		H	1.60502	9.94527	3.86122
N	14.4369	-1.57012	2.07861		C	1.90198	26.7127	2.33327		H	1.65967	11.6272	3.66485
N	-1.03092	24.7899	2.07861		C	-9.64329	9.20208	1.67976		H	2.46358	18.7689	3.66485
N	1.48096	24.3434	2.06773		C	-10.6262	11.602	2.33327		H	3.94753	19.5626	3.86122
N	-7.54728	9.93203	2.07861		C	24.0849	11.7092	2.33327		H	-5.55255	16.7826	3.86122
N	-8.41652	12.3306	2.06773		C	23.102	14.1091	1.67976		H	-4.12326	15.8943	3.66485
N	21.8225	10.8892	2.06773		C	12.0134	-4.69323	1.96319		H	11.7032	11.518	3.66485
N	20.9532	13.2878	2.07861		H	10.6419	-3.19666	2.78419		H	11.7579	13.1999	3.86122
H	-2.70411	9.73908	3.63225		C	13.3483	-4.91492	1.75951		H	9.41537	3.58265	3.86122
H	6.32372	16.0084	3.63225		H	14.9419	-3.57547	1.10808		H	10.8993	4.3763	3.66485
H	-3.61961	20.6921	3.63225		H	-1.48315	26.8866	1.10808		H	17.4862	7.25094	3.66485
H	16.1101	13.4807	3.63225		C	0.11036	28.2261	1.75951		H	18.9154	6.36262	3.86122
H	7.08223	7.21137	3.63225		H	2.81677	26.5078	2.78419		C	-1.99962	9.18634	3.39134
H	17.0256	2.52771	3.63225		C	1.44533	28.0044	1.96319		C	6.40711	16.8203	3.39134
H	-3.30899	7.56059	3.73376		C	-11.041	9.29369	1.75951		C	-4.40749	20.2838	3.39134
H	8.51278	16.5738	3.73376		H	-9.08422	8.5834	1.10808		C	15.3625	13.9589	3.39134
H	-5.20379	22.3052	3.73376		C	-11.5165	10.5607	1.96319		C	6.95579	6.3249	3.39134
H	16.7149	15.6592	3.73376		H	-10.9061	12.4966	2.78419		C	17.7704	2.86144	3.39134
H	4.89317	6.64597	3.73376		H	24.3648	10.8145	2.78419		C	-1.89125	6.81326	3.4812
H	18.6097	0.91463	3.73376		C	24.9752	12.7505	1.96319		C	8.40807	18.1007	3.4812
H	-1.78192	5.75711	-0.1722		H	22.5429	14.7278	1.10808		C	-6.51682	21.3765	3.4812
C	-0.19144	7.09643	-0.65367		C	24.4997	14.0175	1.75951		C	15.2541	16.332	3.4812
C	7.35598	19.5058	-0.65367		N	11.2546	-5.80564	1.90254		C	4.95483	5.0445	3.4812
H	9.3111	18.798	-0.1722		C	13.5998	-6.31965	1.721		C	19.8797	1.76876	3.4812
C	-7.16454	19.8374	-0.65367		C	-0.14105	29.6308	1.721		C	-0.5877	6.85793	-0.31013
H	-7.52918	21.8844	-0.1722		N	2.20413	29.1168	1.90254		C	7.71761	19.2073	-0.31013
C	13.5974	16.1234	-0.65367		C	-12.1318	8.3736	1.721		C	-7.12991	20.2252	-0.31013
H	15.1879	17.4627	-0.1722		N	-12.8592	10.6616	1.90254		C	13.9506	16.2873	-0.31013
H	4.09485	4.42174	-0.1722		N	26.3179	12.6496	1.90254		C	5.64529	3.93793	-0.31013
C	6.04997	3.71401	-0.65367		C	25.5905	14.9375	1.721		C	20.4928	2.92	-0.31013
H	20.9351	1.33537	-0.1722		C	9.80413	-5.59188	2.43252		C	-0.63968	9.41895	-0.37761
C	20.5705	3.38243	-0.65367		C	12.2412	-6.87353	1.76482		C	5.52569	17.8818	-0.37761
C	0.20819	8.42391	-0.75966		C	14.8441	-7.16445	1.76482		C	-4.88601	18.9897	-0.37761
C	0.12401	11.0422	-0.48141		C	1.21747	30.1847	1.76482		C	14.0026	13.7263	-0.37761
C	3.78115	17.8061	-0.48141		C	-1.38544	30.4756	1.76482		C	7.83721	5.26346	-0.37761
C	6.00654	19.1881	-0.75966		C	3.65458	28.903	2.43252		C	18.2489	4.15549	-0.37761
C	-6.21473	18.8275	-0.75966		C	-12.2412	6.87353	1.76482		N	11.8794	-1.12069	1.77323
C	-3.90515	17.5913	-0.48141		C	-13.2907	9.27318	1.76482		N	14.4035	-1.55883	1.80501
C	13.282	12.1776	-0.48141		C	-13.3994	12.0246	2.43252		N	-1.04057	24.704	1.80501
C	13.1978	14.7959	-0.75966		C	26.858	11.2866	2.43252		N	1.48355	24.2659	1.77323
C	7.39941	4.03165	-0.75966		C	26.7494	14.038	1.76482		N	-7.51115	9.89204	1.80501
C	9.6248	5.41369	-0.48141		C	25.6999	16.4376	1.76482		N	-8.39377	12.2971	1.77323
C	17.3111	5.62848	-0.48141		C	9.29714	-6.79916	3.01424		N	21.7567	10.8482	1.77323
C	19.6207	4.39226	-0.75966		C	8.56054	-4.6641	1.89468		N	20.8741	13.2532	1.80501
C	12.3088	-2.40696	2.25676		H	10.0024	-5.0443	3.32039		C	-2.58973	7.96288	3.63294
C	13.642	-2.65193	2.26859		C	12.1318	-8.3736	1.721		H	-2.77561	9.8837	3.48637
C	-0.23608	25.8717	2.26859		C	14.6446	-8.6179	1.721		H	6.19117	15.7996	3.48637
C	1.09714	25.6268	2.25676		N	16.2623	-6.84392	1.90254		C	7.76171	16.921	3.63294
C	-8.88158	10.0795	2.26859		C	1.32689	31.6848	1.721		C	-5.17198	21.4065	3.63294
C	-9.33604	11.3566	2.25676		N	-2.80358	30.1551	1.90254		H	-3.41556	20.6071	3.48637
C	22.742	11.8632	2.25676		C	-1.18585	31.9291	1.721		H	16.1385	13.2615	3.48637
C	22.2875	13.1403	2.26859		C	4.89816	27.9752	1.89468		C	15.9526	15.1823	3.63294
H	0.4802	6.30603	-0.95173		H	3.45633	28.3555	3.32039		C	5.60119	6.22421	3.63294
H	7.70467	20.4826	-0.95173		C	4.16157	30.1103	3.01424		H	7.17174	7.3456	3.48637
H	-8.18487	19.6509	-0.95173		C	-13.5998	6.31965	1.721		H	16.7785	2.53811	3.48637
H	12.9258	16.9138	-0.95173		N	-11.2546	5.80564	1.90254		C	18.5349	1.73867	3.63294
H	5.70128	2.73715	-0.95173		C	-14.6446	8.6179	1.721		H	-2.37833	5.87426	3.70079
H	21.5908	3.56888	-0.95173		C	-14.6984	11.86	3.01424		H	9.46481	18.1484	3.70079
H	1.20024	8.52097	-1.14299		C	-13.2177	13.5655	1.89468		H	-7.08648	22.2678	3.70079
H	0.17951	11.0621	-1.497		H	-12.826	12.1267	3.32039		H	15.7412	17.271	3.70079
C	1.58405	10.7132	-0.03638		C	28.1571	11.4511	3.01424		H	3.89809	4.99682	3.70079
N	-0.47497	12.5199	-0.27322		C	26.6764	9.74569	1.89468		H	20.4494	0.87744	3.70079
N	2.80091	16.5485	-0.27322		H	26.2847	11.1845	3.32039		C	0.0453	5.61387	-0.47489
H	3.7361	17.8442	-1.497		C	28.1032	14.6933	1.721		C	0.07256	8.11448	-0.58763
C	3.33607	19.235	-0.03638		N	24.7133	17.5055	1.90254		C	6.29927	19.1508	-0.58763
H	5.42646	19.9987	-1.14299		C	27.0585	16.9915	1.721		C	8.47849	20.3775	-0.47489
H	-6.6267	17.9199	-1.14299		H	8.53362	-7.30758	2.46548		C	-6.37183	19.0251	-0.58763
C	-4.92012	16.4914	-0.03638		H	8.60522	-6.60219	3.80261		C	-8.52379	20.2991	-0.47489
N	-2.32593	17.3712	-0.27322		H	10.1863	-7.3528	3.32297		C	13.2903	15.0307	-0.58763
H	-3.91561	17.5333	-1.497		C	7.19744	-5.1154	2.04789		C	13.3176	17.5313	-0.47489
N	13.8809	10.6999	-0.27322		C	8.6452	-3.31741	1.41351		C	4.88441	2.76771	-0.47489
H	13.2264	12.1577	-1.497		C	13.2907	-9.27318	1.76482		C	7.06363	3.9944	-0.58763
C	11.8219	12.5066	-0.03638		C	11.041	-9.29369	1.75951		C	19.7347	4.12008	-0.58763
H	12.2057	14.6988	-1.14299		C	15.9868	-9.10254	1.75951		C	21.8867	2.84617	-0.47489
H	7.97949	3.22105	-1.14299		C	16.8463	-8.05727	1.96319		C	0.05198	10.935	-0.66183
C	10.0699	3.98475	-0.03638		C	17.1726	-5.69468	2.43252		C	3.86696	17.7228	-0.66183
H	9.66985	5.37561	-1.497		C	0.16797	32.5843	1.76482		C	-3.91894	17.6327	-0.66183
N	10.6051	6.67128	-0.27322		C	2.41772	32.6048	1.75951		C	13.3109	12.2103	-0.66183
N	15.7319	5.8486	-0.27322		C	-3.71393	29.0058	2.43252		C	9.49594	5.42246	-0.66183
H	17.3216	5.68653	-1.497		C	-3.38756	31.3684	1.96319		C	17.2818	5.5125	-0.66183
C	18.3261	6.7284	-0.03638		C	-2.52808	32.4137	1.75951		C	12.272	-2.39831	1.97631
H	20.0327	5.29992	-1.14299		C	4.8135	26.6286	1.41351		C	13.6056	-2.63208	2.02182
C	11.4523	-3.50596	2.32647		C	6.26126	28.4265	2.04789		C	-0.24267	25.7773	2.02182
C	14.0426	-4.00286	2.38843		H	3.27235	30.664	3.32297		C	1.09095	25.5435	1.97631
C	-0.63665	27.2227	2.38843		H	4.85348	29.9133	3.80261		C	-8.83956	10.0464	2.02182
C	1.95365	26.7257	2.32647		H	4.92508	30.6187	2.46548		C	-9.30392	11.3183	1.97631
C	-9.85123	9.05711	2.38843		C	-13.3483	4.91492	1.75951		C	22.6668	11.827	1.97631
C	-10.716	11.5488	2.32647		C	-14.8441	7.16445	1.76482		C	22.2025	13.0988	2.02182
C	24.122	11.671	2.32647		C	-12.0134	4.69323	1.96319		H	-3.62923	7.90988	3.9331
C	23.2572	14.1627	2.38843		C	-9.80413	5.59188	2.43252		H	8.32736	16.0473	3.9331
H	2.30502	10.4656	-0.82068		C	-15.9868	9.10254	1.75951		H	-4.69813	22.3333	3.9331
C	-1.81838	12.652	-0.46673		H	-14.7332	10.8131	3.32297		H	16.9921	15.2353	3.9331
C	-0.09987	13.9539	-0.22959		H	-15.5204	12.267	2.46548		H	5.03554	7.09795	3.9331
C	1.37143	16.1563	-0.22959		H	-14.8737	12.5577	3.80261		H	18.061	0.81193	3.9331
C	3.35819	15.319	-0.46673		C	-14.29	14.5203	2.04789		H	-0.47937	4.68783	-0.26811
H	3.18995	19.9832	-0.82068		C	-12.0091	14.1655	1.41351		C	1.3558	5.53865	-0.88796
H	-5.49497	15.9908	-0.82068		H	28.3325	10.7534	3.80261		C	1.41486	7.9402	-1.04655
C	-1.27155	16.3293	-0.22959		H	28.9791	11.0441	2.46548		C	5.77905	20.4004	-1.04655
C	-1.53981	18.4686	-0.46673		H	28.1919	12.498	3.32297		H	9.5428	20.3862	-0.26811
C	13.5058	9.26586	-0.22959		C	25.4678	9.14566	1.41351		C	7.88839	21.55	-0.88796
C	15.2243	10.5678	-0.46673		C	27.7487	8.79087	2.04789		C	-7.19392	17.9498	-1.04655
H	11.1009	12.7542	-0.82068		C	28.3028	16.1467	1.76482		C	-9.24419	19.2017	-0.88796
H	10.216	3.23661	-0.82068		C	29.4455	14.2086	1.75951		H	-9.06343	21.2164	-0.26811
C	10.0478	7.90076	-0.46673		C	23.2628	17.7193	2.43252		C	11.948	15.205	-1.04655
C	12.0345	7.06346	-0.22959		C	25.4721	18.6179	1.96319		C	12.0071	17.6066	-0.88796
C	14.6775	6.89047	-0.22959		C	26.807	18.3962	1.75951		H	13.8423	18.4574	-0.26811
C	14.9458	4.75123	-0.46673		H	6.9167	-6.08561	2.41061		C	5.47451	1.59517	-0.88796
H	18.9009	7.22902	-0.82068		C	6.08616	-4.31326	1.7776		H	3.8201	2.75907	-0.26811
C	11.8661	-4.75123	2.80147		C	7.52525	-2.50665	1.19357		C	7.58385	2.74479	-1.04655
H	10.5465	-3.46393	1.87379		H	9.5363	-2.81272	1.16462		C	20.5568	5.19541	-1.04655
C	13.2039	-4.98366	2.8318		N	12.8592	-10.6616	1.90254		H	22.4263	1.92877	-0.26811
H	14.8754	-4.44729	2.02762		C	9.64329	-9.20208	1.67976		C	22.6071	3.94348	-0.88796
H	-1.46943	27.6671	2.02762		C	11.5165	-10.5607	1.96319		H	0.07016	10.853	-1.68981
C	0.20203	28.2035	2.8318		C	16.6063	-10.3588	1.67976		N	-0.51193	12.4514	-0.51334
H	2.85949	26.6837	1.87379		C	18.1932	-8.30763	2.33327		C	1.46738	10.7567	-0.18724
C	1.53981	27.971	2.80147		C	18.5979	-5.0816	1.89468		N	2.83561	16.4762	-0.51334
C	-11.12	9.29302	2.8318		H	17.5477	-6.14016	3.32039		H	3.92883	17.7795	-1.68981
H	-9.81972	8.11369	2.02762		C	16.3806	-4.65197	3.01424		C	3.3136	19.0376	-0.18724
C	-11.5876	10.5678	2.80147		N	0.59945	33.9727	1.90254		C	-4.78098	16.4961	-0.18724
H	-11.1326	12.3543	1.87379		C	1.94223	33.8718	1.96319		H	-3.99898	17.6579	-1.68981
H	24.5385	10.8655	1.87379		C	3.81541	32.5132	1.67976		N	-2.32368	17.3629	-0.51334
C	24.9935	12.652	2.80147		C	-2.92188	27.9631	3.01424		C	11.8955	12.3885	-0.18724
H	23.2257	15.1061	2.02762		C	-5.13921	28.3927	1.89468		H	13.2927	12.2922	-1.68981
C	24.5259	13.9268	2.8318		H	-4.08902	29.4513	3.32039		N	13.8748	10.6938	-0.51334
C	-2.6899	11.671	-0.94173		C	-4.7345	31.6188	2.33327		C	10.0493	4.10758	-0.18724
C	-2.28598	13.9268	-0.4364		C	-3.14759	33.6699	1.67976		H	9.43407	5.36576	-1.68981
C	-1.26874	14.8323	-0.25407		C	5.93345	25.8178	1.19357		N	10.5273	6.66906	-0.51334
C	1.19514	14.7049	-0.25407		H	3.9224	26.1239	1.16462		N	15.6866	5.78237	-0.51334
C	0.0736	16.9024	-0.25407		C	7.37254	27.6244	1.7776		H	17.3619	5.48727	-1.68981
C	2.48801	14.2767	-0.4364		H	6.54201	29.3968	2.41061		C	18.1439	6.64916	-0.18724
C	4.64355	15.0548	-0.94173		C	-14.1265	3.7503	1.67976		C	11.4271	-3.50419	2.06175
C	-0.20203	18.2361	-0.4364		N	-16.2623	6.84392	1.90254		C	14.0102	-3.96709	2.21436
C	-1.95365	19.7138	-0.94173		C	-11.5567	3.40156	2.33327		C	-0.6473	27.1123	2.21436
C	12.2108	8.51493	-0.25407		C	-8.56054	4.6641	1.89468		C	1.93575	26.6494	2.06175
C	14.6747	8.38745	-0.25407		H	-10.0024	5.0443	3.32039		C	-9.7934	9.02849	2.21436
C	15.6919	9.29302	-0.4364		C	-9.29714	6.79916	3.01424		C	-10.684	11.4969	2.06175
C	16.0958	11.5488	-0.94173		C	-16.8463	8.05727	1.96319		C	24.0469	11.6483	2.06175
C	10.9179	8.9431	-0.4364		C	-16.6063	10.3588	1.67976		C	23.1563	14.1167	2.21436
C	8.7624	8.16501	-0.94173		H	-15.2706	14.2783	2.41061		H	1.83887	4.57882	-1.0053
C	13.3323	6.31741	-0.25407		C	-14.151	15.8837	1.7776		C	2.03704	6.70054	-1.16506
C	15.3596	3.50596	-0.94173		H	-11.1264	13.6461	1.16462		H	2.07913	8.68987	-1.33395
C	13.608	4.98366	-0.4364		C	-11.8669	15.5408	1.19357		H	4.79768	20.6009	-1.33395
N	11.08	-5.8486	2.99498		C	25.3256	7.77038	1.19357		C	6.54154	21.5591	-1.16506
C	13.4795	-6.31741	3.01413		H	24.5851	9.66504	1.16462		H	8.47809	22.4483	-1.0053
C	-0.0736	29.5372	3.01413		C	27.6097	7.4274	1.7776		C	-8.57858	18.0308	-1.16506
N	2.32593	29.0684	2.99498		H	28.7294	9.03284	2.41061		H	-6.87682	16.9997	-1.33395
C	-12.1372	8.38745	3.01413		N	29.721	16.4672	1.90254		H	-10.317	19.2633	-1.0053
N	-12.931	10.6999	2.99498		C	30.065	12.9524	1.67976		H	11.2838	14.4553	-1.33395
N	26.3369	12.5199	2.99498		C	30.305	15.2539	1.96319		C	11.3259	16.4447	-1.16506
C	25.5432	14.8323	3.01413		C	22.7558	16.512	3.01424		H	11.524	18.5664	-1.0053
H	-2.27338	10.8655	-1.39441		C	22.0192	18.6471	1.89468		H	4.88481	0.6969	-1.0053
C	-4.06991	11.8632	-1.01144		H	23.4611	18.2669	3.32039		C	6.82136	1.58614	-1.16506
C	-3.55472	14.1627	-0.87977		C	25.0154	19.9096	2.33327		H	8.56522	2.54435	-1.33395
C	2.91807	13.06	-0.87977		C	27.5852	19.5608	1.67976		H	20.2397	6.14552	-1.33395
C	5.16706	13.7635	-1.01144		H	5.08712	-4.70839	1.91549		C	21.9415	5.1144	-1.16506
H	5.13287	15.8183	-1.39441		C	6.25022	-2.99921	1.38215		H	23.6799	3.88192	-1.0053
C	0.63665	19.2169	-0.87977		H	7.65827	-1.48725	0.85136		C	-1.8378	12.6102	-0.75377
H	-2.85949	19.7559	-1.39441		C	13.3994	-12.0246	2.43252		C	-0.11706	13.8918	-0.44817
C	-1.09714	20.8128	-1.01144		C	8.80051	-10.1886	2.0979		H	2.25272	10.6093	-0.93054
C	16.9607	9.05711	-0.87977		H	9.08422	-8.5834	1.10808		C	1.39081	16.098	-0.44817
C	17.4759	11.3566	-1.01144		C	10.6262	-11.602	2.33327		C	3.36104	15.2485	-0.75377
H	15.6793	12.3543	-1.39441		H	16.35	-11.1523	1.10808		H	3.04861	19.7915	-0.93054
C	10.4879	10.1598	-0.87977		C	17.882	-10.5954	2.0979		H	-5.30133	15.8897	-0.93054
H	8.27308	7.40154	-1.39441		C	18.711	-9.56107	2.28766		C	-1.27375	16.3007	-0.44817
C	8.23889	9.45626	-1.01144		H	18.8281	-7.61785	2.78419		C	-1.52324	18.4317	-0.75377
C	14.5031	2.40696	-1.01144		C	19.7218	-5.82825	1.41351		H	11.1102	12.5359	-0.93054
H	16.2654	3.46393	-1.39441		C	18.8886	-3.67547	2.04789		C	13.48	9.25346	-0.44817
C	12.7693	4.00286	-0.87977		H	15.4565	-5.14524	3.32297		C	15.2007	10.535	-0.75377
C	9.5008	-5.62848	2.78679		H	16.322	-3.73655	2.46548		H	10.3143	3.35374	-0.93054
C	12.1344	-6.89047	3.03861		H	16.8971	-4.15125	3.80261		C	10.0019	7.89669	-0.75377
C	14.7774	-7.06346	3.03861		C	0.05935	35.3357	2.43252		C	11.9721	7.04726	-0.44817
C	1.27155	30.1103	3.03861		C	2.83252	34.9131	2.33327		C	14.8861	4.71352	-0.75377
C	-1.37143	30.2832	3.03861		H	4.37448	31.8945	1.10808		C	14.6366	6.84451	-0.44817
C	3.90515	28.8483	2.78679		C	4.65819	33.4998	2.0979		H	18.6642	7.25556	-0.93054
C	-12.1344	6.89047	3.03861		H	-2.86334	27.0477	2.46548		C	11.8397	-4.71352	2.60183
C	-13.3061	9.26586	3.03861		H	-3.43843	27.4624	3.80261		H	10.476	-3.47549	1.72649
C	-13.53	12.1776	2.78679		H	-1.99781	28.4564	3.32297		C	13.1755	-4.94845	2.66522
C	26.9359	11.0422	2.78679		C	-5.42991	26.9866	2.04789		H	14.8255	-4.40338	1.85733
C	26.712	13.9539	3.03861		C	-6.26314	29.1394	1.41351		H	-1.46257	27.5486	1.85733
C	25.5404	16.3293	3.03861		H	-5.36935	30.929	2.78419		C	0.18735	28.0937	2.66522
N	-4.98943	10.8892	-1.20048		C	-5.25226	32.8722	2.28766		H	2.88692	26.6207	1.72649
C	-4.52437	13.1403	-0.99961		C	-4.42334	33.9065	2.0979		C	1.52324	27.8588	2.60183
H	-3.58623	15.1061	-1.24058		H	-2.89133	34.4634	1.10808		H	-9.7636	8.1043	1.85733
H	2.1168	12.561	-1.24058		H	5.80043	24.7984	0.85136		C	-11.0606	9.26064	2.66522
C	4.2883	12.7314	-0.99961		C	7.20848	26.3104	1.38215		C	-11.5251	10.535	2.60183
N	6.47038	13.4542	-1.20048		H	8.37158	28.0195	1.91549		H	-11.1348	12.335	1.72649
C	0.23608	20.5678	-0.99961		H	-14.9419	3.57547	1.10808		H	24.4977	10.8102	1.72649
H	1.46943	18.7725	-1.24058		C	-13.6936	2.52716	2.0979		C	24.888	12.6102	2.60183
N	-1.48096	22.0962	-1.20048		C	-17.1726	5.69468	2.43252		C	24.4235	13.8846	2.66522
H	16.9922	8.11369	-1.24058		C	-12.3834	2.32645	2.28766		H	23.1265	15.0409	1.85733
C	17.9303	10.0795	-0.99961		H	-10.6419	3.19666	2.78419		H	3.06251	6.64731	-1.49378
N	18.3954	12.3306	-1.20048		C	-8.6452	3.31741	1.41351		H	6.07491	22.4738	-1.49378
C	9.11765	10.4884	-0.99961		C	-7.19744	5.1154	2.04789		H	-9.13742	17.1694	-1.49378
H	11.2891	10.6588	-1.24058		H	-10.1863	7.3528	3.32297		H	10.3004	16.4979	-1.49378
N	6.93557	9.76555	-1.20048		H	-8.60522	6.60219	3.80261		H	7.28799	0.67144	-1.49378
N	14.8869	1.12361	-1.20048		H	-8.53362	7.30758	2.46548		H	22.5003	5.97587	-1.49378
C	13.1699	2.65193	-0.99961		C	-18.1932	8.30763	2.33327		C	-2.67886	11.6483	-1.29385
H	11.9365	4.44729	-1.24058		C	-17.882	10.5954	2.0979		C	-2.30229	13.8846	-0.69038
C	8.48583	-6.7284	3.23183		H	-16.35	11.1523	1.10808		C	-1.28217	14.791	-0.47499
H	9.49034	-5.68653	1.7712		H	-14.9927	16.5514	1.91549		C	1.19464	14.6394	-0.47499
C	8.56506	-4.27105	2.92814		C	-12.931	16.3987	1.38215		C	0.08753	16.8601	-0.47499
C	12.1372	-8.38745	3.01413		H	-10.9176	15.9353	0.85136		C	2.48964	14.2091	-0.69038
C	14.6011	-8.51493	3.01413		H	24.3763	7.37588	0.85136		C	4.61461	15.0011	-1.29385
N	16.2069	-6.67128	2.99498		C	26.3897	6.91246	1.38215		C	-1.93575	19.641	-1.29385
C	1.26874	31.6072	3.01413		H	28.4514	6.75977	1.91549		C	-0.18735	18.1968	-0.69038
N	-2.80091	29.8911	2.99498		C	30.6313	17.6165	2.43252		C	12.1683	8.50587	-0.47499
C	-1.19514	31.7347	3.01413		H	29.8087	12.1589	1.10808		C	14.6451	8.35427	-0.47499
C	4.84089	27.4908	2.92814		C	31.3407	12.7158	2.0979		C	15.6652	9.26064	-0.69038
H	3.91561	28.9063	1.7712		C	31.6519	15.0035	2.33327		C	16.0418	11.4969	-1.29385
C	4.92012	29.9482	3.23183		H	21.9923	16.0036	2.46548		C	8.74829	8.14411	-1.29385
C	-13.4795	6.31741	3.01413		H	22.0639	16.709	3.80261		C	10.8733	8.93614	-0.69038
N	-11.08	5.8486	2.99498		H	23.6451	15.9583	3.32297		C	13.2754	6.28509	-0.47499
C	-14.6011	8.51493	3.01413		C	20.6561	18.1958	2.04789		C	13.5503	4.94845	-0.69038
H	-13.5855	12.1577	1.7712		C	22.1039	19.9937	1.41351		C	15.2987	3.50419	-1.29385
C	-14.99	12.5066	3.23183		H	24.1006	20.1145	2.78419		N	11.0392	-5.78237	2.84226
C	-12.8223	13.6667	2.92814		C	25.8421	20.9847	2.28766		C	13.4504	-6.28509	2.88062
C	26.2282	9.55308	2.92814		H	28.4005	19.7357	1.10808		C	-0.08753	29.4303	2.88062
H	26.9914	11.0621	1.7712		C	27.1523	20.784	2.0979		N	2.32368	28.9276	2.84226
C	28.3959	10.7132	3.23183		H	5.38833	-2.37121	1.19839		C	-12.0807	8.35427	2.88062
C	28.007	14.7049	3.01413		C	14.6984	-11.86	3.01424		N	-12.851	10.6938	2.84226
N	24.486	17.3712	2.99498		C	13.2177	-13.5655	1.89468		N	26.2139	12.4514	2.84226
C	26.8855	16.9024	3.01413		H	12.826	-12.1267	3.32039		C	25.4436	14.791	2.88062
N	-5.85867	13.2878	-1.18959		C	9.28179	-11.4236	2.28766		C	-4.05898	11.827	-1.37929
N	4.82775	11.5022	-1.18959		N	7.48748	-10.0105	2.25287		H	-2.22813	10.8102	-1.62911
N	1.03092	21.6497	-1.18959		H	10.9061	-12.4966	2.78419		C	-3.5695	14.1167	-1.14124
N	19.2646	9.93203	-1.18959		N	18.3843	-11.8216	2.25287		C	2.9222	12.9956	-1.14124
N	8.5782	11.7176	-1.18959		N	20.0072	-9.83731	2.41834		C	5.14993	13.7165	-1.37929
N	12.375	1.57012	-1.18959		H	19.7134	-6.85231	1.16462		H	5.11505	15.8105	-1.62911
H	7.91099	-7.22902	2.44752		C	20.984	-5.26374	1.19357		H	-2.88692	19.6697	-1.62911
H	8.90008	-7.47561	3.7969		C	20.1389	-3.11414	1.7776		C	-1.09095	20.7469	-1.37929
H	7.67678	-6.36454	3.85625		H	18.1888	-2.94723	2.41061		C	0.6473	19.1781	-1.14124
C	7.19122	-4.39226	2.50854		C	-1.23968	35.1712	3.01424		C	16.9324	9.02849	-1.14124
C	8.8482	-2.93498	3.38948		C	0.24105	36.8766	1.89468		C	17.4219	11.3183	-1.37929
C	11.12	-9.29302	2.8318		H	0.63269	35.4378	3.32039		H	15.591	12.335	-1.62911
C	13.3061	-9.26586	3.03861		H	2.55258	35.8078	2.78419		H	8.24785	7.33472	-1.62911
C	15.894	-8.9431	2.8318		C	4.17691	34.7348	2.28766		C	8.21297	9.42867	-1.37929
C	16.7641	-7.90076	2.80147		N	5.97122	33.3217	2.25287		C	10.4407	10.1496	-1.14124
C	17.1871	-5.41369	2.78679		C	-6.68023	26.4253	1.7776		C	12.7156	3.96709	-1.14124
C	0.09987	32.4856	3.03861		H	-4.73006	26.2584	2.41061		C	14.4538	2.39831	-1.37929
C	2.28598	32.5128	2.8318		C	-7.52525	28.5749	1.19357		H	16.2498	3.47549	-1.62911
C	-3.78115	28.6335	2.78679		H	-6.25466	30.1635	1.16462		C	9.44396	-5.5125	2.69378
C	-3.35819	31.1206	2.80147		N	-6.54847	33.1485	2.41834		C	12.0892	-6.84451	2.90743
C	-2.48801	32.1629	2.8318		N	-4.92562	35.1327	2.25287		C	14.7537	-7.04726	2.90743
C	4.55776	26.1548	3.38948		H	8.07038	25.6824	1.19839		C	-1.39081	30.1925	2.90743
C	6.21473	27.612	2.50854		N	-14.5043	1.47909	2.25287		C	1.27375	29.9897	2.90743
H	5.72917	29.5843	3.85625		C	-16.3806	4.65197	3.01424		C	3.91894	28.6577	2.69378
H	5.49497	30.4488	2.44752		C	-18.5979	5.0816	1.89468		C	-12.0892	6.84451	2.90743
H	4.50587	30.6954	3.7969		H	-17.5477	6.14016	3.32039		C	-13.2458	9.25346	2.90743
C	-13.2039	4.98366	2.8318		N	-11.9745	1.06579	2.41834		C	-13.4149	12.2103	2.69378
C	-14.7774	7.06346	3.03861		C	-7.52525	2.50665	1.19357		C	26.7778	10.935	2.69378
C	-11.8661	4.75123	2.80147		H	-9.5363	2.81272	1.16462		C	26.6087	13.8918	2.90743
C	-9.5008	5.62848	2.78679		C	-6.08616	4.31326	1.7776		C	25.452	16.3007	2.90743
C	-15.894	8.9431	2.8318		H	-6.9167	6.08561	2.41061		N	-4.96913	10.8482	-1.58237
H	-15.711	12.7542	2.44752		H	-18.8281	7.61785	2.78419		C	-4.52334	13.0988	-1.33378
H	-15.43	11.7743	3.7969		C	-18.711	9.56107	2.28766		H	-3.5993	15.0409	-1.49828
H	-15.0794	13.3892	3.85625		N	-18.3843	11.8216	2.25287		H	2.13673	12.5077	-1.49828
C	-13.6141	14.7959	2.50854		H	-12.8181	17.4591	1.19839		C	4.28067	12.6785	-1.33378
C	-11.5236	14.0895	3.38948		H	26.2768	5.85203	1.19839		N	6.45268	13.4177	-1.58237
C	27.0201	8.42391	2.50854		C	32.0566	18.2295	1.89468		C	0.24267	20.5131	-1.33378
C	24.9296	9.13025	3.38948		H	31.0064	17.171	3.32039		N	-1.48355	22.0245	-1.58237
H	28.4854	9.83056	3.85625		C	29.8393	18.6592	3.01424		H	1.46257	18.7418	-1.49828
H	29.1169	10.4656	2.44752		N	31.843	11.4896	2.25287		H	16.9622	8.1043	-1.49828
H	28.8359	11.4455	3.7969		C	32.1697	13.7501	2.28766		C	17.8862	10.0464	-1.33378
C	28.1833	16.1563	3.03861		H	32.2867	15.6933	2.78419		N	18.332	12.2971	-1.58237
C	29.2999	14.2767	2.8318		H	20.3754	17.2255	2.41061		N	6.91022	9.72747	-1.58237
C	22.9067	17.5913	2.78679		C	19.5449	18.9979	1.7776		C	9.08223	10.4667	-1.33378
C	25.2721	18.4686	2.80147		C	20.984	20.8045	1.19357		H	11.2262	10.6375	-1.49828
C	26.6099	18.2361	2.8318		H	22.995	20.4984	1.16462		H	11.9003	4.40338	-1.49828
H	6.77926	-5.29992	2.12521		N	25.4332	22.2454	2.41834		C	13.1202	2.63208	-1.33378
C	6.24141	-3.38243	2.61453		N	27.963	21.8321	2.25287		N	14.8465	1.12069	-1.58237
C	7.90897	-1.90449	3.41579		H	14.8737	-12.5577	3.80261		C	8.58192	-6.64916	3.16836
H	9.78634	-2.52771	3.63225		H	15.5204	-12.267	2.46548		H	9.36392	-5.48727	1.66579
C	9.85123	-9.05711	2.38843		H	14.7332	-10.8131	3.32297		C	8.47689	-4.15549	2.97799
C	11.5876	-10.5678	2.80147		C	12.0091	-14.1655	1.41351		C	12.0807	-8.35427	2.88062
N	12.931	-10.6999	2.99498		C	14.29	-14.5203	2.04789		C	14.5575	-8.50587	2.88062
C	16.324	-10.1598	2.38843		N	8.39446	-12.4081	2.41834		N	16.1985	-6.66906	2.84226
C	18.0495	-8.16501	2.32647		H	21.8003	-5.88863	0.85136		N	-2.83561	29.8143	2.84226
H	17.1421	-5.37561	1.7712		C	21.1949	-3.91324	1.38215		C	-1.19464	31.6511	2.88062
C	18.8305	-5.28204	2.92814		H	20.2963	-2.05138	1.91549		C	1.28217	31.4995	2.88062
C	16.742	-3.98475	3.23183		H	-1.27454	34.1243	3.32297		C	4.88601	27.3007	2.97799
N	0.47497	33.9197	2.99498		H	-2.06174	35.5782	2.46548		H	3.99898	28.6325	1.66579
C	1.81838	33.7876	2.80147		H	-1.41505	35.8689	3.80261		C	4.78098	29.7944	3.16836
C	3.55472	32.2769	2.38843		C	-0.83134	37.8314	2.04789		C	-13.4504	6.28509	2.88062
C	-3.33607	27.2045	3.23183		C	1.44964	37.4766	1.41351		N	-11.0392	5.78237	2.84226
H	-3.7361	28.5954	1.7712		N	5.06424	35.7192	2.41834		C	-14.5575	8.50587	2.88062
C	-5.42458	28.5018	2.92814		H	-6.83756	25.3625	1.91549		C	-14.8303	12.3885	3.16836
C	-4.64355	31.3848	2.32647		C	-7.7362	27.2244	1.38215		H	-13.4331	12.2922	1.66579
C	-2.91807	33.3796	2.38843		H	-8.34157	29.1998	0.85136		C	-12.7232	13.7263	2.97799
H	3.61961	25.7475	3.63225		H	-16.322	3.73655	2.46548		C	26.0861	9.41895	2.97799
C	5.49698	25.1243	3.41579		H	-16.8971	4.15125	3.80261		H	26.796	10.853	1.66579
C	7.16454	26.6022	2.61453		H	-15.4565	5.14524	3.32297		C	28.1932	10.7567	3.16836
H	6.6267	28.5197	2.12521		C	-18.8886	3.67547	2.04789		C	27.9204	14.6394	2.88062
C	-14.0426	4.00286	2.38843		C	-19.7218	5.82825	1.41351		N	24.4021	17.3629	2.84226
N	-16.2069	6.67128	2.99498		H	-7.65827	1.48725	0.85136		C	26.8133	16.8601	2.88062
C	-11.4523	3.50596	2.32647		C	-6.25022	2.99921	1.38215		N	-5.85175	13.2532	-1.55059
C	-8.56506	4.27105	2.92814		H	-5.08712	4.70839	1.91549		N	4.81118	11.4509	-1.55059
H	-9.49034	5.68653	1.7712		N	-20.0072	9.83731	2.41834		N	1.04057	21.5864	-1.55059
C	-8.48583	6.7284	3.23183		C	33.1805	17.4829	1.41351		N	19.2146	9.89204	-1.55059
C	-16.7641	7.90076	2.80147		C	32.3473	19.6357	2.04789		N	8.55172	11.6944	-1.55059
C	-16.324	10.1598	2.38843		H	28.9152	18.1659	3.32297		N	12.3223	1.55883	-1.55059
H	-14.6062	14.6988	2.12521		H	29.7807	19.5746	2.46548		H	8.06157	-7.25556	2.42506
C	-13.2145	16.1234	2.61453		H	30.3558	19.1599	3.80261		H	7.81035	-6.36262	3.86122
H	-10.7018	13.4807	3.63225		N	33.4659	13.4739	2.41834		H	9.23964	-7.25094	3.66485
C	-11.1008	15.4182	3.41579		H	18.5458	18.6028	1.91549		C	6.99107	-4.12008	2.76797
C	26.6205	7.09643	2.61453		C	19.7089	20.3119	1.38215		C	8.95542	-2.86144	3.39134
H	28.0121	8.52097	2.12521		H	21.117	21.8239	0.85136		C	11.0606	-9.26064	2.66522
C	24.5068	7.80162	3.41579		C	11.8669	-15.5408	1.19357		C	13.2458	-9.25346	2.90743
H	24.1078	9.73908	3.63225		H	11.1264	-13.6461	1.16462		C	15.8525	-8.93614	2.66522
N	29.6128	16.5485	2.99498		C	14.151	-15.8837	1.7776		C	16.7239	-7.89669	2.60183
C	29.73	13.06	2.38843		H	15.2706	-14.2783	2.41061		C	17.2299	-5.42246	2.69378
C	30.1701	15.319	2.80147		H	22.1697	-3.48082	1.19839		C	-3.86696	28.5677	2.69378
C	21.8918	16.4914	3.23183		H	-1.81195	37.5895	2.41061		C	-3.36104	31.0419	2.60183
H	22.8963	17.5333	1.7712		C	-0.69232	39.1949	1.7776		C	-2.48964	32.0814	2.66522
C	21.971	18.9487	2.92814		H	2.33226	36.9573	1.16462		C	0.11706	32.3987	2.90743
C	24.8583	19.7138	2.32647		C	1.59181	38.8519	1.19357		C	2.30229	32.4059	2.66522
C	27.4486	19.2169	2.38843		H	-8.71101	26.792	1.19839		C	4.40749	26.0067	3.39134
H	5.22108	-3.56888	2.31647		C	-20.1389	3.11414	1.7776		C	6.37183	27.2653	2.76797
C	6.6031	-2.13042	3.05021		H	-18.1888	2.94723	2.41061		H	4.12326	30.3962	3.66485
H	8.20216	-0.91463	3.73376		C	-20.984	5.26374	1.19357		H	5.30133	30.4008	2.42506
C	8.88158	-10.0795	2.26859		H	-19.7134	6.85231	1.16462		H	5.55255	29.5078	3.86122
H	9.81972	-8.11369	2.02762		H	-5.38833	2.37121	1.19839		C	-13.1755	4.94845	2.66522
C	10.716	-11.5488	2.32647		H	33.1721	16.4588	1.16462		C	-14.7537	7.04726	2.90743
C	13.53	-12.1776	2.78679		C	34.4427	18.0474	1.19357		C	-11.8397	4.71352	2.60183
H	15.5228	-10.6588	2.02762		C	33.5976	20.197	1.7776		C	-9.44396	5.5125	2.69378
C	17.6943	-10.4884	2.26859		H	31.6475	20.3639	2.41061		C	-15.8525	8.93614	2.66522
C	18.573	-9.45626	2.25676		H	18.847	20.9399	1.19839		H	-15.6156	12.5359	2.42506
H	18.5388	-7.40154	1.87379		H	10.9176	-15.9353	0.85136		H	-15.0226	11.518	3.66485
C	19.846	-6.19527	3.38948		C	12.931	-16.3987	1.38215		H	-14.9679	13.1999	3.86122
C	19.4125	-4.03165	2.50854		H	14.9927	-16.5514	1.91549		C	-11.3633	13.9589	3.39134
H	16.5959	-3.23661	2.44752		H	-1.53402	39.8625	1.91549		C	-13.4355	15.0307	2.76797
H	17.4616	-3.46602	3.85625		C	0.52772	39.7099	1.38215		C	26.7984	8.11448	2.76797
H	15.8878	-3.96989	3.7969		H	2.54114	39.2464	0.85136		C	24.7262	9.18634	3.39134
C	-0.12401	35.3974	2.78679		H	-20.2963	2.05138	1.91549		H	28.3308	9.94527	3.86122
C	2.6899	34.7686	2.32647		C	-21.1949	3.91324	1.38215		H	28.9785	10.6093	2.42506
H	3.58623	31.3335	2.02762		H	-21.8003	5.88863	0.85136		H	28.3855	11.6272	3.66485
C	4.52437	33.2993	2.26859		H	35.259	17.4225	0.85136		C	29.2154	14.2091	2.66522
H	-3.18995	26.4564	2.44752		C	34.6536	19.3979	1.38215		C	28.1166	16.098	2.90743
H	-4.0557	26.6858	3.85625		H	33.755	21.2598	1.91549		C	22.8069	17.6327	2.69378
H	-2.48184	27.1897	3.7969		H	12.8181	-17.4591	1.19839		C	25.2026	18.4317	2.60183
C	-6.00654	27.2514	2.50854		H	0.64063	40.7703	1.19839		C	26.5385	18.1968	2.66522
C	-6.44008	29.4151	3.38948		H	-22.1697	3.48082	1.19839		C	6.16898	-5.19541	2.30906
H	-5.13287	30.6213	1.87379		H	35.6284	19.8303	1.19839		C	6.23299	-2.92	3.04548
C	-5.16706	32.676	2.25676							C	8.19092	-1.73867	3.63294
C	-4.2883	33.7082	2.26859							H	9.94734	-2.53811	3.48637
H	-2.1168	33.8786	2.02762							C	9.7934	-9.02849	2.21436
C	6.80285	25.3502	3.05021							C	11.5251	-10.535	2.60183
H	5.20379	24.1344	3.73376							N	12.851	-10.6938	2.84226
H	8.18487	26.7887	2.31647							C	16.2851	-10.1496	2.21436
C	-13.642	2.65193	2.26859							C	17.9775	-8.14411	2.06175
H	-14.8754	4.44729	2.02762							H	17.2917	-5.36576	1.66579
C	-17.1871	5.41369	2.78679							C	16.6765	-4.10758	3.16836
C	-12.3088	2.40696	2.25676							C	18.8886	-5.26346	2.97799
H	-10.5465	3.46393	1.87379							C	-5.52569	28.4087	2.97799
C	-8.8482	2.93498	3.38948							C	-3.3136	27.2528	3.16836
C	-7.19122	4.39226	2.50854							H	-3.92883	28.511	1.66579
H	-7.67678	6.36454	3.85625							C	-4.61461	31.2893	2.06175
H	-7.91099	7.22902	2.44752							C	-2.9222	33.2949	2.21436
H	-8.90008	7.47561	3.7969							N	0.51193	33.839	2.84226
C	-18.0495	8.16501	2.32647							C	1.8378	33.6802	2.60183
C	-17.6943	10.4884	2.26859							C	3.5695	32.1737	2.21436
H	-15.5228	10.6588	2.02762							H	3.41556	25.6833	3.48637
H	-13.8862	16.9138	2.31647							C	5.17198	24.8839	3.63294
C	-11.9494	16.4361	3.05021							C	7.12991	26.0652	3.04548
H	-10.097	15.6592	3.73376							C	7.19392	28.3406	2.30906
C	25.3553	6.78366	3.05021							C	-14.0102	3.96709	2.21436
H	27.2921	6.30603	2.31647							N	-16.1985	6.66906	2.84226
H	23.5029	7.56059	3.73376							C	-11.4271	3.50419	2.06175
C	30.5931	17.8061	2.78679							C	-8.47689	4.15549	2.97799
H	28.9287	12.561	2.02762							H	-9.36392	5.48727	1.66579
C	31.1002	12.7314	2.26859							C	-8.58192	6.64916	3.16836
C	31.4554	15.0548	2.32647							C	-16.7239	7.89669	2.60183
H	21.3169	15.9908	2.44752							C	-16.2851	10.1496	2.21436
H	22.306	15.7442	3.7969							H	-10.5873	13.2615	3.48637
H	21.0827	16.8552	3.85625							C	-10.7732	15.1823	3.63294
C	20.5972	18.8275	2.50854							C	-14.7778	15.205	2.30906
C	22.2541	20.2848	3.38948							C	-12.7752	16.2873	3.04548
H	23.9524	19.7559	1.87379							C	26.1381	6.85793	3.04548
C	25.7148	20.8128	2.25676							C	28.1407	7.9402	2.30906
C	27.048	20.5678	2.26859							C	24.1361	7.96288	3.63294
H	28.2813	18.7725	2.02762							H	23.9502	9.8837	3.48637
H	5.87677	-1.33537	3.096							C	29.648	12.9956	2.21436
N	7.54728	-9.93203	2.07861							C	30.0868	15.2485	2.60183
C	9.33604	-11.3566	2.25676							N	29.5614	16.4762	2.84226
H	11.1326	-12.3543	1.87379							C	21.9448	16.4961	3.16836
C	12.8223	-13.6667	2.92814							H	22.7268	17.6579	1.66579
H	13.5855	-12.1577	1.7712							C	21.8398	18.9897	2.97799
C	14.99	-12.5066	3.23183							C	24.7901	19.641	2.06175
N	18.2337	-11.7176	2.07861							C	27.3731	19.1781	2.21436
N	19.8763	-9.76555	2.06773							C	4.78432	-5.1144	2.19054
H	19.7297	-7.21137	3.63225							H	6.48608	-6.14552	2.02165
C	21.2081	-5.89713	3.41579							C	4.83911	-2.84617	2.88072
C	20.7619	-3.71401	2.61453							C	6.84608	-1.76876	3.4812
H	18.8324	-3.22105	2.12521							H	8.66477	-0.81193	3.9331
H	-0.17951	35.3774	1.7712							C	8.83956	-10.0464	2.02182
C	-1.58405	35.7264	3.23183							H	9.7636	-8.1043	1.85733
C	0.5837	36.8865	2.92814							C	10.684	-11.4969	2.06175
C	4.06991	34.5763	2.25676							C	13.4149	-12.2103	2.69378
H	2.27338	35.5741	1.87379							H	15.4996	-10.6375	1.85733
N	5.85867	33.1518	2.07861							C	17.6436	-10.4667	2.02182
C	-7.35598	26.9338	2.61453							C	18.5128	-9.42867	1.97631
H	-5.42646	26.4408	2.12521							H	18.4779	-7.33472	1.72649
C	-7.80213	29.1169	3.41579							H	15.8265	-4.3763	3.66485
H	-6.32372	30.4312	3.63225							H	16.4115	-3.35374	2.42506
N	-6.47038	32.9853	2.06773							H	17.3104	-3.58265	3.86122
N	-4.82775	34.9374	2.07861							C	19.77	-6.3249	3.39134
H	7.52918	24.5552	3.096							C	19.6622	-3.9944	2.76797
N	-14.4369	1.57012	2.07861							C	-6.29927	27.1396	2.76797
C	-16.742	3.98475	3.23183							C	-6.40711	29.4701	3.39134
H	-17.1421	5.37561	1.7712							H	-3.94753	26.7279	3.86122
C	-18.8305	5.28204	2.92814							H	-3.04861	26.499	2.42506
N	-11.925	1.12361	2.06773							H	-2.46358	27.5215	3.66485
H	-9.78634	2.52771	3.63225							H	-5.11505	30.4799	1.72649
C	-7.90897	1.90449	3.41579							C	-5.14993	32.5739	1.97631
C	-6.24141	3.38243	2.61453							C	-4.28067	33.612	2.02182
H	-6.77926	5.29992	2.12521							H	-2.13673	33.7828	1.85733
H	-18.5388	7.40154	1.87379							C	-0.05198	35.3555	2.69378
C	-18.573	9.45626	2.25676							C	2.67886	34.6422	2.06175
N	-18.2337	11.7176	2.07861							H	3.5993	31.2495	1.85733
H	-11.624	17.4627	3.096							C	4.52334	33.1916	2.02182
H	25.03	5.75711	3.096							H	4.69813	23.9572	3.9331
H	30.548	17.8442	1.7712							C	6.51682	24.914	3.4812
C	32.2365	17.9378	2.92814							C	8.52379	25.9914	2.88072
C	30.148	19.235	3.23183							H	6.87682	29.2907	2.02165
N	31.6396	11.5022	2.07861							C	8.57858	28.2596	2.19054
C	31.979	13.7635	2.25676							H	-14.8255	4.40338	1.85733
H	31.9448	15.8183	1.87379							C	-13.6056	2.63208	2.02182
H	20.1852	17.9199	2.12521							C	-17.2299	5.42246	2.69378
C	19.6474	19.8374	2.61453							C	-12.272	2.39831	1.97631
C	21.3149	21.3153	3.41579							H	-10.476	3.47549	1.72649
H	23.1923	20.6921	3.63225							C	-8.95542	2.86144	3.39134
N	25.3309	22.0962	2.06773							C	-6.99107	4.12008	2.76797
N	27.8428	21.6497	2.07861							H	-9.23964	7.25094	3.66485
N	8.41652	-12.3306	2.06773							H	-8.06157	7.25556	2.42506
C	13.6141	-14.7959	2.50854							H	-7.81035	6.36262	3.86122
C	11.5236	-14.0895	3.38948							C	-17.9775	8.14411	2.06175
H	15.0794	-13.3892	3.85625							C	-17.6436	10.4667	2.02182
H	15.711	-12.7542	2.44752							H	-15.4996	10.6375	1.85733
H	15.43	-11.7743	3.7969							C	-11.4717	16.332	3.4812
H	21.9187	-6.64597	3.73376							H	-9.73367	15.2353	3.9331
C	21.6654	-4.65325	3.05021							H	-15.442	14.4553	2.02165
H	21.1106	-2.73715	2.31647							C	-15.3999	16.4447	2.19054
H	-2.30502	35.974	2.44752							C	-13.4082	17.5313	2.88072
H	-2.02403	34.9941	3.7969							C	24.8346	6.81326	3.4812
H	-1.67347	36.609	3.85625							C	26.7711	5.61387	2.88072
C	-0.20819	38.0157	2.50854							C	28.7628	6.70054	2.19054
C	1.88233	37.3093	3.38948							H	28.8049	8.68987	2.02165
N	4.98943	35.5504	2.06773							H	23.0966	7.90988	3.9331
H	-7.70467	25.9569	2.31647							H	28.8625	12.5077	1.85733
C	-8.25941	27.873	3.05021							C	31.0065	12.6785	2.02182
H	-8.51278	29.8657	3.73376							C	31.3404	15.0011	2.06175
H	-16.5959	3.23661	2.44752							C	30.5928	17.7228	2.69378
H	-17.4616	3.46602	3.85625							H	21.4245	15.8897	2.42506
H	-15.8878	3.96989	3.7969							H	21.1732	16.7826	3.86122
C	-19.4125	4.03165	2.50854							H	22.6025	15.8943	3.66485
C	-19.846	6.19527	3.38948							C	20.354	19.0251	2.76797
C	-6.6031	2.13042	3.05021							C	22.3183	20.2838	3.39134
H	-8.20216	0.91463	3.73376							H	23.8389	19.6697	1.72649
H	-5.22108	3.56888	2.31647							C	25.6349	20.7469	1.97631
N	-19.8763	9.76555	2.06773							C	26.9685	20.5131	2.02182
C	33.252	17.0245	3.38948							H	28.1884	18.7418	1.85733
C	32.8184	19.1881	2.50854							H	4.22548	-5.97587	1.86182
H	30.0019	19.9832	2.44752							C	4.11871	-3.94348	2.46764
H	30.8676	19.7538	3.85625							H	4.29947	-1.92877	3.08749
H	29.2937	19.2499	3.7969							H	6.27642	-0.87744	3.70079
N	33.2823	13.4542	2.06773							N	7.51115	-9.89204	1.80501
H	18.627	19.6509	2.31647							C	9.30392	-11.3183	1.97631
C	20.009	21.0894	3.05021							H	11.1348	-12.335	1.72649
H	21.6081	22.3052	3.73376							C	12.7232	-13.7263	2.97799
C	13.2145	-16.1234	2.61453							H	13.4331	-12.2922	1.66579
H	14.6062	-14.6988	2.12521							C	14.8303	-12.3885	3.16836
C	11.1008	-15.4182	3.41579							N	18.1741	-11.6944	1.80501
H	10.7018	-13.4807	3.63225							N	19.8156	-9.72747	1.77323
H	22.7171	-4.42174	3.096							H	19.5541	-7.3456	3.48637
H	-1.20024	37.9186	2.12521							C	21.1246	-6.22421	3.63294
C	0.19144	39.3431	2.61453							C	21.0805	-3.93793	3.04548
H	2.70411	36.7005	3.63225							C	19.142	-2.74479	2.30906
C	2.30515	38.638	3.41579							C	-7.71761	27.0831	3.04548
H	-9.3111	27.6415	3.096							C	-5.77905	25.89	2.30906
C	-20.7619	3.71401	2.61453							C	-7.76171	29.3694	3.63294
H	-18.8324	3.22105	2.12521							H	-6.19117	30.4908	3.48637
C	-21.2081	5.89713	3.41579							N	-6.45268	32.8727	1.77323
H	-19.7297	7.21137	3.63225							N	-4.81118	34.8396	1.80501
H	-5.87677	1.33537	3.096							C	-1.46738	35.5337	3.16836
H	33.1356	16.0084	3.63225							H	-0.07016	35.4374	1.66579
C	34.614	17.3227	3.41579							C	0.63968	36.8715	2.97799
C	34.1679	19.5058	2.61453							C	4.05898	34.4635	1.97631
H	32.2384	19.9987	2.12521							H	2.22813	35.4802	1.72649
H	19.2827	21.8844	3.096							N	5.85175	33.0373	1.80501
C	11.9494	-16.4361	3.05021							H	7.08648	24.0227	3.70079
H	13.8862	-16.9138	2.31647							H	9.06343	25.074	3.08749
H	10.097	-15.6592	3.73376							C	9.24419	27.0887	2.46764
H	-0.4802	40.1335	2.31647							H	9.13742	29.1211	1.86182
C	1.45656	39.6559	3.05021							N	-14.4035	1.55883	1.80501
H	3.30899	38.879	3.73376							C	-18.8886	5.26346	2.97799
H	-21.1106	2.73715	2.31647							C	-16.6765	4.10758	3.16836
C	-21.6654	4.65325	3.05021							H	-17.2917	5.36576	1.66579
H	-21.9187	6.64597	3.73376							N	-11.8794	1.12069	1.77323
H	35.3247	16.5738	3.73376							H	-9.94734	2.53811	3.48637
C	35.0713	18.5665	3.05021							C	-8.19092	1.73867	3.63294
H	34.5166	20.4826	2.31647							C	-6.23299	2.92	3.04548
H	11.624	-17.4627	3.096							C	-6.16898	5.19541	2.30906
H	1.78192	40.6825	3.096							H	-18.4779	7.33472	1.72649
H	-22.7171	4.42174	3.096							C	-18.5128	9.42867	1.97631
H	36.123	18.798	3.096							N	-18.1741	11.6944	1.80501
Ni	6.70298	11.6099	-1.2143							H	-10.9846	17.271	3.70079
										H	-16.4254	16.4979	1.86182
										C	-14.7187	17.6066	2.46764
										H	-12.8835	18.4574	3.08749
										H	24.3475	5.87426	3.70079
										H	26.2464	4.68783	3.08749
										C	28.0816	5.53865	2.46764
										H	29.7883	6.64731	1.86182
										N	31.537	11.4509	1.80501
										C	31.8757	13.7165	1.97631
										H	31.8408	15.8105	1.72649
										H	30.6546	17.7795	1.66579
										C	30.0394	19.0376	3.16836
										C	32.2515	17.8818	2.97799
										C	19.5319	17.9498	2.30906
										C	19.5959	20.2252	3.04548
										C	21.5538	21.4065	3.63294
										H	23.3102	20.6071	3.48637
										N	25.2422	22.0245	1.77323
										N	27.7664	21.5864	1.80501
										H	3.04594	-3.88192	2.3503
										N	8.39377	-12.2971	1.77323
										C	13.4355	-15.0307	2.76797
										C	11.3633	-13.9589	3.39134
										H	14.9679	-13.1999	3.86122
										H	15.6156	-12.5359	2.42506
										H	15.0226	-11.518	3.66485
										H	21.6903	-7.09795	3.9331
										C	21.771	-5.0445	3.4812
										C	21.8414	-2.76771	2.88072
										H	18.1606	-2.54435	2.02165
										C	19.9044	-1.58614	2.19054
										C	-8.47849	25.9129	2.88072
										C	-8.40807	28.1897	3.4812
										C	-6.54154	24.7314	2.19054
										H	-4.79768	25.6896	2.02165
										H	-8.32736	30.2432	3.9331
										H	-2.25272	35.6811	2.42506
										H	-1.65967	34.6632	3.66485
										H	-1.60502	36.3452	3.86122
										C	1.99962	37.1041	3.39134
										C	-0.07256	38.176	2.76797
										N	4.96913	35.4423	1.77323
										H	10.317	27.0271	2.3503
										C	-19.6622	3.9944	2.76797
										C	-19.77	6.3249	3.39134
										H	-17.3104	3.58265	3.86122
										H	-16.4115	3.35374	2.42506
										H	-15.8265	4.3763	3.66485
										H	-8.66477	0.81193	3.9331
										C	-6.84608	1.76876	3.4812
										C	-4.83911	2.84617	2.88072
										H	-6.48608	6.14552	2.02165
										C	-4.78432	5.1144	2.19054
										N	-19.8156	9.72747	1.77323
										H	-15.2018	18.5664	2.3503
										H	28.5647	4.57882	2.3503
										N	33.1785	13.4177	1.77323
										H	29.1894	18.7689	3.66485
										H	29.7744	19.7915	2.42506
										H	30.6733	19.5626	3.86122
										C	33.1329	16.8203	3.39134
										C	33.0251	19.1508	2.76797
										C	18.1472	18.0308	2.19054
										H	19.849	16.9997	2.02165
										C	18.202	20.2991	2.88072
										C	20.209	21.3765	3.4812
										H	22.0277	22.3333	3.9331
										C	12.7752	-16.2873	3.04548
										C	14.7778	-15.205	2.30906
										C	10.7732	-15.1823	3.63294
										H	10.5873	-13.2615	3.48637
										H	22.8277	-4.99682	3.70079
										H	22.9057	-2.75907	3.08749
										C	21.2513	-1.59517	2.46764
										H	19.4378	-0.67144	1.86182
										C	-7.88839	24.7404	2.46764
										H	-9.5428	25.9043	3.08749
										H	-9.46481	28.142	3.70079
										H	-6.07491	23.8167	1.86182
										H	2.77561	36.4067	3.48637
										C	2.58973	38.3276	3.63294
										C	-1.41486	38.3502	2.30906
										C	0.5877	39.4325	3.04548
										C	-21.0805	3.93793	3.04548
										C	-19.142	2.74479	2.30906
										C	-21.1246	6.22421	3.63294
										H	-19.5541	7.3456	3.48637
										H	-6.27642	0.87744	3.70079
										H	-4.29947	1.92877	3.08749
										C	-4.11871	3.94348	2.46764
										H	-4.22548	5.97587	1.86182
										H	32.917	15.7996	3.48637
										C	34.4875	16.921	3.63294
										C	34.4434	19.2073	3.04548
										C	32.5048	20.4004	2.30906
										H	17.5884	17.1694	1.86182
										C	17.4816	19.2017	2.46764
										H	17.6624	21.2164	3.08749
										H	19.6393	22.2678	3.70079
										C	11.4717	-16.332	3.4812
										C	13.4082	-17.5313	2.88072
										C	15.3999	-16.4447	2.19054
										H	15.442	-14.4553	2.02165
										H	9.73367	-15.2353	3.9331
										H	21.841	-0.6969	2.3503
										H	-8.47809	23.8421	2.3503
										C	1.89125	39.4772	3.4812
										H	3.62923	38.3806	3.9331
										H	-2.07913	37.6006	2.02165
										C	-2.03704	39.5899	2.19054
										C	-0.0453	40.6766	2.88072
										C	-21.8414	2.76771	2.88072
										C	-21.771	5.0445	3.4812
										C	-19.9044	1.58614	2.19054
										H	-18.1606	2.54435	2.02165
										H	-21.6903	7.09795	3.9331
										H	-3.04594	3.88192	2.3503
										H	35.0532	16.0473	3.9331
										C	35.1339	18.1007	3.4812
										C	35.2043	20.3775	2.88072
										H	31.5235	20.6009	2.02165
										C	33.2673	21.5591	2.19054
										H	16.4088	19.2633	2.3503
										H	10.9846	-17.271	3.70079
										H	12.8835	-18.4574	3.08749
										C	14.7187	-17.6066	2.46764
										H	16.4254	-16.4979	1.86182
										H	2.37833	40.4162	3.70079
										H	-3.06251	39.6431	1.86182
										C	-1.3558	40.7518	2.46764
										H	0.47937	41.6026	3.08749
										C	-21.2513	1.59517	2.46764
										H	-22.9057	2.75907	3.08749
										H	-22.8277	4.99682	3.70079
										H	-19.4378	0.67144	1.86182
										H	36.1906	18.1484	3.70079
										H	36.2686	20.3862	3.08749
										C	34.6142	21.55	2.46764
										H	32.8007	22.4738	1.86182
										H	15.2018	-18.5664	2.3503
										H	-1.83887	41.7116	2.3503
										H	-21.841	0.6969	2.3503
										H	35.2039	22.4483	2.3503
										Ni	6.68145	11.5726	-1.59029
