# Supplementary material for: Chiral two-dimensional conjugated metal-organic frameworks with high spin polarization
Source: Nat Commun. 2025 Oct 27;16:9473. doi: 10.1038/s41467-025-64969-9 (PMC12559427; doi:10.1038/s41467-025-64969-9)
Supplement: Supplementary file 3 — Source Data [file 41467_2025_64969_MOESM3_ESM.zip › source data.xlsx]

## Sheet: Fig.2b
	(S)-Ph	(R)-Ph	(S)-Na
2	53.3895	53.5772	70.9612
2.015	52.433	52.5928	69.2494
2.03	51.4521	51.1369	67.4532
2.045	49.8784	50.4276	65.5112
2.06	49.161	49.2953	64.503
2.075	48.3726	48.3627	63.1015
2.09	47.3958	47.4724	62.1033
2.105	46.4808	46.8788	61.231
2.12	46.0217	45.7032	60.2156
2.135	44.7429	44.7178	58.5368
2.15	43.8664	44.3259	58.0305
2.165	42.9625	43.5462	57.2869
2.18	42.3525	43.0933	56.0942
2.195	41.7182	42.292	55.0689
2.21	40.9582	41.1484	53.9477
2.225	40.2904	40.8558	53.2741
2.24	39.801	39.9882	52.5148
2.255	38.9934	39.4081	51.4837
2.27	38.0915	38.5716	50.8945
2.285	37.3407	37.913	49.3987
2.3	36.9678	37.6555	48.6693
2.315	36.4104	37.0113	48.3333
2.33	35.8774	36.668	47.4581
2.345	35.4052	36.091	47.1606
2.36	34.9016	35.3714	46.2997
2.375	34.3666	35.24	45.5875
2.39	33.9673	34.3415	44.8739
2.405	33.5154	33.9889	44.5379
2.42	33.1921	33.5991	43.87
2.435	32.7291	33.506	43.2923
2.45	32.0319	32.714	42.553
2.465	31.4351	32.3872	41.4976
2.48	31.4655	32.0998	41.0471
2.495	31.3033	31.6706	41.1486
2.51	30.7794	31.2177	40.3893
2.525	30.3235	30.7969	39.8158
2.54	30.0215	30.3378	40.036
2.555	29.5027	30.0638	39.0464
2.57	29.3416	30.1558	38.7919
2.585	29.1399	29.886	38.4301
2.6	28.8308	29.3524	37.6993
2.615	28.9555	29.25	37.4605
2.63	28.3576	28.8964	37.083
2.645	28.0475	28.8261	37.0014
2.66	27.5541	28.4094	36.571
2.675	27.7213	28.2233	36.2435
2.69	27.5348	28.0951	36.2564
2.705	27.4092	27.6814	35.9361
2.72	26.7069	27.7352	35.4141
2.735	26.7525	27.4281	35.5542
2.75	26.8062	27.2575	35.2482
2.765	26.3219	27.2647	34.6418
2.78	26.1537	27.0817	34.4259
2.795	26.0858	26.9752	34.5575
2.81	25.7504	26.5937	34.4917
2.825	26.0199	26.5275	34.6375
2.84	25.8638	26.3569	34.3215
2.855	25.799	26.6247	34.0241
2.87	25.7889	26.5358	34.3944
2.885	25.6277	26.6019	33.9954
2.9	25.6004	26.7777	34.0426
2.915	26.1922	26.6629	34.3673
2.93	25.8071	26.4592	34.0026
2.945	25.9429	26.5244	33.851
2.96	25.8872	26.7756	34.1356
2.975	26.331	26.787	34.2943
2.99	26.4039	27.12	34.4903
3.005	26.4445	26.999	34.8306
3.02	26.8883	27.1034	34.6919
3.035	26.9825	27.3826	34.6962
3.05	26.943	27.608	34.8706
3.065	27.1467	27.7931	35.5871
3.08	27.6068	28.0237	35.9275
3.095	28.1448	28.3629	36.418
3.11	28.4549	28.8168	36.8913
3.125	29.0761	29.4806	37.1916
3.14	29.4652	29.4186	37.5449
3.155	29.8908	30.3957	38.1884
3.17	30.596	30.9541	38.7147
3.185	31.4584	31.7472	39.7157
3.2	31.8789	32.6778	40.129
3.215	32.4707	33.3116	41.0213
3.23	33.788	34.3239	41.6792
3.245	34.4406	35.0208	42.9219
3.26	35.084	36.1665	44.2762
3.275	36.4591	37.1571	44.7009
3.29	37.4166	38.0753	45.2257
3.305	38.586	39.5777	46.8803
3.32	40.1374	40.4122	48.5134
3.335	41.632	41.9673	49.7261
3.35	43.1611	43.7944	51.498
3.365	44.4359	45.0011	52.7464
3.38	46.2801	46.9729	54.1465
3.395	47.9967	48.3544	55.8625
3.41	49.9929	50.2301	57.8947
3.425	52.1938	52.448	59.8038
3.44	54.0229	54.4312	61.3468
3.455	56.548	56.1839	63.725
3.47	58.2018	58.103	65.6842
3.485	60.7786	60.747	68.1983
3.5	63.2795	63.362	71.0355
3.515	66.1158	65.3504	72.8188
3.53	68.3258	68.5786	75.5359
3.545	70.85	70.964	77.8412
3.56	73.6538	73.3898	80.5025
3.575	76.328	76.3346	82.4503
3.59	78.6991	79.1668	84.7427
3.605	81.356	82.093	87.7787
3.62	84.3453	84.4123	89.7579
3.635	87.1025	86.744	91.2695
3.65	89.5446	89.6185	93.4231
3.665	92.3019	92.5862	94.899
3.68	94.2717	94.8827	97.2257
3.695	96.1514	97.1958	98.9103
3.71	97.5589	98.813	99.1491
3.725	98.6584	99.2142	98.876
3.74	99.7355	100	99.7083
3.755	100	98.7085	100
3.77	98.6715	96.3613	98.6157
3.785	96.6236	93.5592	97.6576
3.8	93.9586	89.966	96.5879
3.815	90.2235	84.7535	94.4557
3.83	86.9465	79.6497	92.3563
3.845	81.9914	74.307	89.6721
3.86	76.6603	68.957	86.3615
3.875	71.8015	64.2657	83.9218
3.89	67.2932	60.0025	80.4711
3.905	63.0657	55.6204	76.3239
3.92	58.524	52.3715	72.7873
3.935	54.2417	48.2841	69.3795
3.95	50.9262	45.4736	64.9391
3.965	47.4586	42.4843	62.182
3.98	44.0721	39.9593	58.7456
3.995	41.4223	37.2977	55.6695
4.01	39.3207	35.5203	53.1426
4.025	36.7398	33.5877	50.1151
4.04	34.5216	31.6655	47.7198
4.055	32.4747	29.9159	45.4545
4.07	30.9416	28.4921	43.3452
4.085	29.2281	27.0683	40.7239
4.1	27.8702	25.6724	38.8019
4.115	26.559	24.5546	37.2903
4.13	25.4342	23.836	35.8831
4.145	24.3236	22.8082	34.3873
4.16	23.284	22.2767	32.8285
4.175	22.6162	21.4898	31.9333
4.19	21.9879	20.7122	31.0982
4.205	21.007	19.7051	30.3988
4.22	20.548	19.52	29.2476
4.235	20.2227	19.0795	28.597
4.25	19.4911	18.5739	27.7275
4.265	18.9591	18.3402	27.287
4.28	18.5528	17.7146	26.941
4.295	17.9184	17.2431	26.2102
4.31	17.6773	17.2483	25.2177
4.325	17.6732	16.7882	25.1591
4.34	17.1443	16.6775	24.5971
4.355	16.7937	16.4935	23.9922
4.37	16.59	16.0695	23.5288
4.385	16.1877	15.9062	23.3572
4.4	15.9415	15.6208	22.8867
4.415	15.9141	15.4729	22.9053
4.43	15.7327	15.1927	22.2789
4.445	15.3507	14.9207	21.9615
4.46	15.3011	14.8308	21.7269
4.475	14.8592	14.6198	21.4938
4.49	14.7032	14.7243	21.0577
4.505	14.6049	14.5516	20.7159
4.52	14.4641	14.5123	20.4184
4.535	14.5249	14.3438	20.3684
4.55	14.3658	14.2042	20.0409
4.565	14.3344	14.1483	19.8664
4.58	14.1712	14.1111	19.8879
4.595	13.9918	13.712	19.5389
4.61	14.0202	13.6913	19.6047
4.625	13.8966	13.8112	19.2901
4.64	13.695	13.407	19.13
4.655	13.4659	13.4814	19.1871
4.67	13.3484	13.2694	19.1929
4.685	13.5581	13.2301	18.6823
4.7	13.4487	13.2705	18.6094
4.715	13.3423	13.1402	18.4821
4.73	13.3018	13.0843	18.2791
4.745	13.0829	13.0378	18.3563
4.76	13.1204	12.953	18.2562
4.775	13.016	12.8031	17.7571
4.79	12.7799	12.8631	17.7128
4.805	12.7678	12.86	17.9115
4.82	12.8468	12.648	18.1046
4.835	12.8924	12.6304	18.2104
4.85	12.5388	12.5084	17.8758
4.865	12.3645	12.4102	17.3166
4.88	12.2712	12.5156	17.7757
4.895	12.6441	12.4112	17.3066
4.91	12.4395	12.3057	17.4039
4.925	12.3817	12.3823	17.3424
4.94	12.4638	12.3957	17.2837
4.955	12.252	12.2902	17.1536
4.97	12.2327	12.465	16.839
4.985	12.1517	12.2975	17.2237
5	12.2479	12.0638	17.1708
5.015	12.2419	12.1961	16.6459
5.03	12.4445	12.0441	16.9791
5.045	12.0605	11.9066	16.7618
5.06	12.0179	11.7805	16.716
5.075	11.8315	12.0224	16.7246
5.09	11.7727	11.9304	16.7117
5.105	11.8335	11.796	16.7146
5.12	11.9622	11.8177	16.42
5.135	11.9855	11.9211	16.4872
5.15	11.9591	11.858	16.1483
5.165	11.7767	11.9387	16.3871
5.18	11.7261	11.6926	16.0096
5.195	11.8335	11.7525	16.1583
5.21	11.6997	11.646	16.204
5.225	11.6339	11.5416	15.8866
5.24	11.7565	11.7008	15.9195
5.255	11.8132	11.7939	16.2569
5.27	11.8021	11.7029	16.2083
5.285	11.6146	11.7339	16.0525
5.3	11.6389	11.4496	15.8036
5.315	11.4515	11.5499	15.8337
5.33	11.4575	11.4971	15.6349
5.345	11.3978	11.31	15.8337
5.36	11.4484	11.4703	15.8208
5.375	11.3704	11.5395	15.5534
5.39	11.3562	11.4434	16.0124
5.405	11.1627	11.2738	15.9738
5.42	11.2539	11.3689	15.7793
5.435	11.2468	11.3793	15.5162
5.45	11.3319	11.3575	15.5734
5.465	11.3937	11.3896	15.6778
5.48	11.2904	11.2779	15.5948
5.495	11.2103	11.1208	15.5176
5.51	11.1738	11.3534	15.5777
5.525	11.1505	11.251	15.529
5.54	11.3765	11.1735	15.5777
5.555	11.3289	11.1083	15.4418
5.57	11.4829	11.1239	15.2631
5.585	11.1647	11.2841	15.499
5.6	11.0998	11.2149	15.3517
5.615	11.0269	11.129	15.4118
5.63	11.2904	11.0184	15.4061
5.645	11.2093	11.2531	15.3789
5.66	11.0056	11.2448	15.4247
5.675	11.1667	11.1601	15.2359
5.69	11.2387	11.038	15.2817
5.705	11.2458	11.1301	15.5891
5.72	11.0036	11.1931	15.3102
5.735	10.9337	11.0153	15.3775
5.75	10.9803	11.279	15.2087
5.765	11.0016	11.1404	15.2602
5.78	11.1151	10.8964	15.0714
5.795	11.0482	10.8788	15.1873
5.81	11.0938	11.0608	15.3946
5.825	10.8232	10.8788	14.9742
5.84	11.1282	11.0256	15.0957
5.855	10.8982	11.0887	15.1901
5.87	10.9124	10.9295	15.1258
5.885	10.8972	11.1197	15.0242
5.9	11.1039	11.1632	15.2631
5.915	11.1272	11.0587	15.1658
5.93	11.033	10.9863	15.0257
5.945	10.7827	11.2118	15.0285
5.96	10.9306	11.0081	15.2173
5.975	10.9499	11.0835	15.1058
5.99	11.1708	11.1652	15.306
6.005	11.2123	11.1042	15.3303
6.02	11.2336	11.3679	15.0071
6.035	11.3613	11.2738	15.0943
6.05	11.2265	11.0608	15.3303
6.065	11.2529	11.0163	15.0557
6.08	11.2934	11.129	15.193
6.095	11.1019	11.2531	15.0843
6.11	11.0988	11.3079	15.2287
6.125	11.2215	11.3917	15.3188
6.14	11.416	11.431	15.3961
6.155	11.2731	11.4599	15.0157
6.17	11.5082	11.585	15.4533
6.185	11.5731	11.6119	15.4304
6.2	11.6379	11.6895	15.5462
6.215	11.7109	11.7619	15.7836
6.23	11.569	11.7102	15.6792
6.245	11.7099	11.7164	15.8737
6.26	11.8811	11.8735	15.8093
6.275	12.1466	12.1289	15.7107
6.29	12.1071	12.0348	15.8708
6.305	12.1719	12.1206	15.9595
6.32	12.2388	12.0948	16.1111
6.335	12.3442	12.3492	15.9595
6.35	12.5094	12.4122	16.1354
6.365	12.4618	12.5808	16.2999
6.38	12.6208	12.5208	16.297
6.395	12.9198	12.8724	16.4858
6.41	12.7809	12.7793	16.523
6.425	12.7384	12.6769	16.5558
6.44	12.938	12.8651	16.347
6.455	12.9897	13.0833	16.5787
6.47	13.0849	13.0109	16.6659
6.485	12.9765	13.1154	16.7317
6.5	13.1893	12.9996	16.7503
6.515	13.2146	13.104	16.4529
6.53	13.3879	13.0389	16.3585
6.545	13.0059	13.1433	16.3184
6.56	13.2602	12.9799	16.6917
6.575	13.0191	12.8062	16.6188
6.59	12.5671	12.3678	16.3556
6.605	12.7303	12.2561	16.1211
6.62	12.858	12.0814	16.2784
6.635	12.5955	12.1227	16.543
6.65	12.2571	11.7329	16.1468
6.665	11.9733	11.6357	16.1926
6.68	11.952	11.7091	16.041
6.695	11.8467	11.4568	15.9109
6.71	11.6602	11.2583	16.0954
6.725	11.4484	10.9822	15.755
6.74	11.3268	10.8716	15.8651
6.755	11.2498	11.0081	15.439
6.77	11.2833	10.9832	15.2874
6.785	11.19	10.825	15.316
6.8	11.0137	10.8157	15.0657
6.815	10.9651	11.128	15.1758
6.83	10.8496	10.9388	15.0028
6.845	10.8911	10.8478	15.0857
6.86	10.8556	10.5345	14.8698
6.875	10.8192	10.6234	15.0242
6.89	10.8252	10.7692	15.0786
6.905	10.81	10.794	15.0657
6.92	10.727	10.6038	14.8541
6.935	10.8952	10.7258	14.7296
6.95	10.6509	10.673	15.1015
6.965	10.7563	10.7134	15.0957
6.98	10.7158	10.6472	14.9928
6.995	10.8404	10.7092	14.9813
7.01	10.8263	10.7516	14.9999
7.025	10.9104	10.7744	15.2516
7.04	10.8354	10.8044	15.2202
7.055	10.8982	10.9688	15.2173
7.07	10.9499	10.9233	15.3231
7.085	11.1384	10.8778	15.1672
7.1	11.2164	11.0008	15.2259
7.115	11.1667	11.1766	15.5991
7.13	11.4413	11.371	15.5534
7.145	11.5143	11.4692	15.9938
7.16	11.6592	11.4558	15.8794
7.175	11.5629	11.6864	16.051
7.19	11.717	11.6843	16.267
7.205	12.0665	11.9356	16.3828
7.22	12.1273	11.9935	16.3899
7.235	12.4202	12.3657	16.7675
7.25	12.6158	12.5063	16.5058
7.265	12.7364	12.7121	16.9863
7.28	12.9836	13.1071	17.2694
7.295	13.0961	13.4473	17.6527
7.31	13.5399	13.6282	17.4968
7.325	13.9067	13.9095	18.189
7.34	14.1023	14.3944	18.5722
7.355	14.6232	14.5992	18.6952
7.37	14.7154	15.1834	19.0913
7.385	14.992	15.4471	19.2801
7.4	15.6456	15.8058	19.6834
7.415	15.9101	16.1068	19.742
7.43	16.1391	16.6806	20.2125
7.445	16.7065	17.1863	20.0652
7.46	17.0348	17.6061	20.8246
7.475	17.3388	17.938	20.8289
7.49	17.6823	18.2627	21.0262
7.505	18.114	18.5708	21.1235
7.52	18.2478	18.7848	21.4781
7.535	18.3866	18.9141	21.5797
7.55	18.566	19.0247	21.6168
7.565	18.8264	18.9523	22.0115
7.58	18.7686	18.7941	21.757
7.595	18.797	18.6359	22.023
7.61	18.6034	17.9824	21.8042
7.625	18.3603	17.6464	21.4409
7.64	17.8394	17.1563	21.7956
7.655	17.507	16.8171	21.0663
7.67	16.8372	16.2494	21.2007
7.685	16.6133	15.9186	21.0691
7.7	16.1117	15.3385	20.5886
7.715	16.13	15.4626	20.3469
7.73	15.5564	14.836	20.2411
7.745	15.2879	14.3407	19.6748
7.76	14.8988	14.3189	19.6791
7.775	14.4722	13.8516	19.4274
7.79	13.928	13.5135	18.7209
7.805	13.8936	13.2146	18.5593
7.82	13.6352	13.0647	18.4092
7.835	13.3241	12.7007	18.0245
7.85	13.2461	12.527	18.0102
7.865	12.484	12.2778	17.6298
7.88	12.4618	12.1062	17.2265
7.895	12.2267	11.7267	16.9763
7.91	12.0929	11.5706	16.8962
7.925	12.0189	11.5251	16.8733
7.94	11.9196	11.4154	16.7503
7.955	11.6886	11.2717	16.2999
7.97	11.5406	11.1559	16.1712
7.985	11.2508	10.9801	16.1411
8	11.2042	10.9439	15.8637
8.015	11.1748	11.007	16.1139
8.03	10.9033	11.0256	15.7879
8.045	10.8698	10.5448	15.4261
8.06	11.0056	10.3732	15.459
8.075	10.7026	10.4848	15.0014
8.09	10.6398	10.4735	15.1959
8.105	10.5233	10.4197	15.3045
8.12	10.3571	10.2026	15.0328
8.135	10.5101	10.4114	15.0171
8.15	10.4574	10.2336	14.9141
8.165	10.4047	10.0981	14.691
8.18	10.2456	9.99783	14.6338
8.195	10.3875	10.1664	14.548
8.21	10.3257	10.0154	14.641
8.225	10.2243	9.95543	14.5023
8.24	9.99129	9.87995	14.3492
8.255	10.1473	9.99576	14.488
8.27	10.1149	9.9513	14.4236
8.285	10.0136	9.78275	14.3907
8.3	10.046	9.89133	14.3707
8.315	9.92441	9.89029	14.3249
8.33	9.78356	9.74243	14.2434
8.345	9.81092	9.76621	14.1648
8.36	9.70553	9.76828	14.1448
8.375	9.8555	9.8448	13.9088
8.39	9.82713	9.69073	13.9874
8.405	9.77444	9.6535	14.2692
8.42	9.75113	9.68349	14.0389
8.435	9.81092	9.55217	13.7243
8.45	9.76937	9.58629	13.6199
8.465	9.71161	9.56665	13.6471
8.48	9.52516	9.6473	13.6056
8.495	9.54745	9.57182	13.6542
8.51	9.84233	9.3919	13.9331
8.525	9.56569	9.57078	13.6585
8.54	9.52212	9.40844	13.5169
8.555	9.46234	9.55217	13.6785
8.57	9.48463	9.52942	13.5727
8.585	9.59103	9.29367	13.5427
8.6	9.57684	9.43223	13.5198
8.615	9.46943	9.46221	13.5413
8.63	9.27589	9.36708	13.5842
8.645	9.42484	9.30091	13.5999
8.66	9.36607	9.20681	13.4326
8.675	9.25967	9.09617	13.4669
8.69	9.36404	9.19544	13.4726
8.705	9.51401	9.34537	13.1866
8.72	9.31135	9.28229	13.2967
8.735	9.33466	9.25334	13.7215
8.75	9.13503	9.29263	13.6099
8.765	9.19685	9.243	13.5169
8.78	9.3985	9.16028	13.424
8.795	9.16138	9.13857	13.3582
8.81	9.05904	9.15615	13.3296
8.825	9.20597	9.18923	13.2238
8.84	9.15631	9.26678	12.8849
8.855	9.28804	9.14787	13.3153
8.87	9.22421	9.14787	13.271
8.885	9.06714	8.91419	13.1037
8.9	9.11983	9.06929	12.9621
8.915	9.11375	8.89247	13.2181
8.93	9.18671	9.16442	12.8477
8.945	9.15327	9.10548	12.9649
8.96	9.21205	8.94934	12.8849
8.975	9.17759	8.89868	13.0522
8.99	8.98608	9.05171	12.9063
9.005	8.88576	9.03827	12.789
9.02	9.05701	9.05171	12.8677
9.035	9.07626	8.94831	12.8634
9.05	9.12895	8.87076	13.0779
9.065	9.02053	8.96899	12.7833
9.08	8.93946	8.84388	12.892
9.095	8.87157	8.82526	12.8334
9.11	8.74997	8.89247	12.769
9.125	8.77835	8.89764	12.7848
9.14	8.98506	8.89971	13.0665
9.155	8.97696	9.01655	12.8963
9.17	8.80773	8.88213	12.4973
9.185	8.73477	8.76529	12.8019
9.2	9.15327	8.71876	12.9335
9.215	9.00837	8.80768	12.8477
9.23	8.86144	8.80045	12.6446
9.245	8.80165	8.6743	12.6661
9.26	8.97493	8.88317	12.6746
9.275	8.84928	8.74668	12.6375
9.29	8.89893	8.94417	12.8019
9.305	9.06005	8.96175	12.5874
9.32	8.82597	8.62777	12.4558
9.335	8.83003	8.69084	12.5731
9.35	8.86651	8.82216	12.7547
9.365	8.91211	8.68981	12.6189
9.38	8.85941	8.62673	12.5917
9.395	8.91616	8.77666	12.4702
9.41	8.91312	8.67223	12.6189
9.425	9.02965	8.75081	12.4945
9.44	8.93136	8.76736	12.6761
9.455	8.99722	8.66189	12.4473
9.47	8.83205	8.7353	12.3586
9.485	8.95973	8.71979	12.1956
9.5	8.89184	8.93797	12.2142
9.515	9.05194	8.79838	12.5702
9.53	8.80672	8.94521	12.8577
9.545	9.05904	8.69394	12.8362
9.56	9.02053	9.00001	12.7261
9.575	9.01648	8.79631	12.6575
9.59	9.02256	8.86662	12.8548
9.605	9.13503	8.95245	12.9349
9.62	9.34074	8.97416	12.995
9.635	9.22623	8.98347	12.7519
9.65	9.18671	9.17269	12.759
9.665	9.19482	9.22542	12.8291
9.68	9.28906	9.16338	12.9578
9.695	9.48665	9.25748	12.9249
9.71	9.62649	9.23576	12.9306
9.725	9.53327	9.5501	13.118
9.74	9.7491	9.71658	13.0965
9.755	9.76937	9.5408	13.2338
9.77	9.90819	9.84583	13.4898
9.785	9.9467	10.0113	13.464
9.8	10.0693	10.0247	13.4197
9.815	10.1777	10.2284	13.5899
9.83	10.3672	10.2501	13.8401
9.845	10.4726	10.3959	13.6285
9.86	10.5486	10.4859	13.8444
9.875	10.6368	10.4693	13.9331
9.89	10.8009	10.6193	14.0547
9.905	11.0421	10.9791	14.0876
9.92	11.1708	11.2934	14.202
9.935	11.2691	11.2986	14.0332
9.95	11.4109	11.3658	14.1805
9.965	11.3076	11.3906	13.9846
9.98	11.5031	11.1787	14.1119
9.995	11.6349	11.3141	14.3564
10.01	11.723	11.3503	14.5838
10.025	11.7099	11.2262	14.3292
10.04	11.6014	11.312	14.2034
10.055	11.4738	11.098	14.3364
10.07	11.491	10.8023	14.2992
10.085	11.1343	10.7371	14.2663
10.1	10.9884	10.6431	14.1019
10.115	11.2336	10.4424	14.0389
10.13	10.7969	10.2408	13.8673
10.145	10.7361	10.1746	14.089
10.16	10.728	10.1405	14.1061
10.175	10.273	9.80964	13.577
10.19	10.3905	9.59767	13.6528
10.205	10.1899	9.5925	13.2524
10.22	9.97102	9.3981	13.2009
10.235	9.73593	9.52218	13.3554
10.25	9.79673	9.1851	13.045
10.265	9.71566	9.25127	13.1151
10.28	9.53833	9.09928	12.9292
10.295	9.61231	9.02276	12.7175
10.31	9.27893	8.9328	12.6732
10.325	8.99418	8.81802	12.6904
10.34	8.98709	8.59882	12.6832
10.355	9.07525	8.67947	12.5216
10.37	8.92224	8.43854	12.31
10.385	8.91413	8.70222	12.2227
10.4	8.76112	8.54194	12.0654
10.415	8.74693	8.46956	12.3028
10.43	8.72971	8.43958	12.3071
10.445	8.55542	8.41373	12.0626
10.46	8.63648	8.17074	11.9539
10.475	8.68715	8.24001	11.7894
10.49	8.54123	8.30722	11.9239
10.505	8.36694	8.17384	11.6607
10.52	8.45105	8.0177	11.5263
10.535	8.42369	8.15316	11.6493
10.55	8.44902	8.18004	11.6951
10.565	8.51691	8.10146	11.9453
10.58	8.40038	8.15316	11.7837
10.595	8.17543	8.06113	11.5692
10.61	8.34972	7.92774	11.196
10.625	8.23724	7.95256	11.6736
10.64	8.06497	7.92154	11.4191
10.655	8.10956	7.95876	11.4033
10.67	8.04673	7.83365	11.3876
10.685	8.11463	7.86053	11.3118
10.7	8.20481	7.9081	11.2718
10.715	8.12983	7.8626	11.409
10.73	8.23014	7.95773	11.4334
10.745	8.03559	7.83778	11.0944
10.76	8.07916	7.77368	10.8184
10.775	8.00721	7.83572	11.2274
10.79	7.96364	7.63719	11.1716
10.805	8.06801	7.54206	11.1502
10.82	8.10247	7.64546	10.9729
10.835	7.95858	7.58549	10.9872
10.85	7.81367	7.56481	10.8156
10.865	7.83394	7.65994	11.0544
10.88	7.88866	7.60203	10.7312
10.895	7.80557	7.57204	10.8971
10.91	7.75895	7.73232	10.9657
10.925	7.82786	7.56377	10.7541
10.94	7.81874	7.70336	10.8384
10.955	7.86332	7.7013	10.9772
10.97	7.63229	7.56998	10.91
10.985	7.59581	7.48829	10.6668
11	7.64242	7.66614	10.664
11.015	7.77821	7.41384	10.8342
11.03	7.69714	7.44383	10.7727
11.045	7.73159	7.32802	10.6997
11.06	7.6637	7.56584	10.6382
11.075	7.67079	7.40557	10.9271
11.09	7.65661	7.43659	10.5338
11.105	7.5948	7.39833	10.6497
11.12	7.58162	7.39833	10.8113
11.135	7.6333	7.43866	10.704
11.15	7.76503	7.37868	10.4495
11.165	7.68802	7.52138	10.6883
11.18	7.50866	7.42211	10.4538
11.195	7.49042	7.38282	10.5267
11.21	7.62621	7.21738	10.7183
11.225	7.47522	7.4004	10.7169
11.24	7.59885	7.37558	10.5496
11.255	7.60189	7.30424	10.4752
11.27	7.5188	7.26081	10.6468
11.285	7.60392	7.42211	10.5653
11.3	7.38605	7.29596	10.4423
11.315	7.57352	7.3032	10.4395
11.33	7.48941	7.29183	10.2121
11.345	7.55528	7.22669	10.245
11.36	7.47522	7.44383	10.378
11.375	7.57048	7.25357	10.3608
11.39	7.27661	7.17912	10.3794
11.405	7.33843	6.9382	10.3851
11.42	7.46509	7.07262	10.4209
11.435	7.40227	7.18119	10.5238
11.45	7.42456	7.10881	10.255
11.465	7.30499	7.1419	10.162
11.48	7.28675	7.19773	10.2049
11.495	7.27459	7.12639	10.2006
11.51	7.32627	7.10777	10.2879
11.525	7.38504	7.0447	10.1191
11.54	7.37187	7.1998	10.3065
11.555	7.14488	7.22462	10.3508
11.57	7.26851	7.17188	10.2521
11.585	7.31613	7.09847	10.1563
11.6	7.17528	6.96508	10.3108
11.615	7.30195	7.06331	10.2593
11.63	7.29688	7.05607	10.3036
11.645	7.22088	6.96612	10.1563
11.66	7.17934	7.15017	10.0047
11.675	7.18542	6.95578	10.0819
11.69	7.2219	6.98473	10.1563
11.705	7.28067	7.07469	9.91606
11.72	7.32525	7.11191	10.0848
11.735	7.35363	7.12949	10.1949
11.75	7.24723	7.06124	10.0748
11.765	7.0699	6.98369	10.0591
11.78	7.23102	7.0902	10.0162
11.795	7.15502	7.00541	9.87744
11.81	6.98174	6.90097	9.88459
11.825	7.17528	6.84307	10.0119
11.84	7.20264	6.89063	10.1248
11.855	7.23203	7.00231	10.162
11.87	7.2067	6.8865	10.0805
11.885	7.15198	6.84514	9.87601
11.9	6.9179	6.89684	9.98184
11.915	7.08611	6.92993	10.0533
11.93	7.30701	6.88856	9.96897
11.945	7.27155	7.01471	9.93465
11.96	7.41341	6.88546	10.0676
11.975	7.15907	7.06952	10.1534
11.99	7.16616	7.00851	9.97755
12.005	7.12462	6.90821	9.74159
12.02	7.14286	6.75725	9.90318
12.035	7.08003	6.84307	9.89317
12.05	7.09726	6.85134	9.91177
12.065	7.20771	6.86478	9.87601
12.08	7.05774	6.83583	9.77019
12.095	7.06787	6.70244	9.77591
12.11	7.03139	6.84824	9.84455
12.125	7.09726	6.8472	9.84169
12.14	7.11651	6.70348	9.86028
12.155	7.16515	6.85858	9.85313
12.17	7.27864	6.82756	9.99185
12.185	7.08712	6.69417	9.80451
12.2	6.85406	6.79344	9.64434
12.215	6.89459	6.85651	9.75875
12.23	7.0395	6.74277	9.84026
12.245	7.02025	6.6921	9.84741
12.26	7.03342	6.70244	9.98756
12.275	7.15198	6.79964	9.82739
12.29	7.00707	6.77586	9.72014
12.305	7.07598	6.84927	9.58857
12.32	7.07091	6.82032	9.83454
12.335	7.03747	6.80067	9.59429
12.35	6.91993	6.89167	9.72443
12.365	6.98073	6.84617	9.77162
12.38	6.85812	6.78827	9.61717
12.395	7.0699	6.72623	9.71013
12.41	7.00403	6.62386	9.61717
12.425	7.09624	6.66315	9.69011
12.44	7.1236	6.6311	9.71728
12.455	6.98985	6.82135	9.71299
12.47	6.98377	6.80171	9.64434
12.485	7.01214	6.77689	9.85313
12.5	7.10131	6.72209	9.86028
12.515	6.95033	6.7376	9.88316
12.53	6.84393	6.54321	9.75446
12.545	6.84292	6.65591	9.68296
12.56	6.93918	6.76448	9.58428
12.575	7.16616	6.7924	9.87458
12.59	7.01923	6.74587	9.93751
12.605	7.02329	6.85858	9.64434
12.62	7.02835	6.91338	9.72443
12.635	6.95235	6.83169	9.76876
12.65	6.97971	6.79033	9.8517
12.665	6.96857	6.77999	9.72014
12.68	7.00505	6.85341	9.53709
12.695	7.02531	6.81825	9.51707
12.71	7.11144	6.81825	9.86171
12.725	7.07902	6.90097	9.84455
12.74	7.16819	7.13259	9.83025
12.755	7.29485	6.86168	9.87315
12.77	7.19555	6.96095	9.67723
12.785	7.08003	6.96301	9.8231
12.8	7.28776	6.87822	9.92178
12.815	7.2452	6.74691	9.90461
12.83	7.28371	6.91545	9.87887
12.845	7.31512	7.13362	10.0548
12.86	7.36173	7.15534	10.1392
12.875	7.41037	7.13156	10.1663
12.89	7.55933	7.13983	9.84026
12.905	7.42253	7.19463	9.83168
12.92	7.68194	7.27322	9.8803
12.935	7.69714	7.42935	10.0877
12.95	7.68194	7.51621	10.3551
12.965	7.79442	7.66407	10.3079
12.98	7.64546	7.50173	10.4094
12.995	7.72855	7.64236	10.2536
13.01	8.01532	7.70233	10.2278
13.025	8.01937	7.7106	10.3694
13.04	7.87143	7.79953	10.3208
13.055	8.09335	7.82434	10.3737
13.07	7.95148	7.79229	10.3365
13.085	8.19569	8.03942	10.4466
13.1	8.1582	7.98565	10.3408
13.115	8.16631	8.00219	10.3193
13.13	8.13489	8.04976	10.3951
13.145	8.04673	7.83365	10.674
13.16	8.16327	7.92051	10.4309
13.175	8.24737	8.10663	10.6382
13.19	8.03964	7.88845	10.4752
13.205	8.02951	7.83882	10.3379
13.22	7.86636	7.68165	10.4581
13.235	7.93527	7.56481	10.4137
13.25	7.96972	7.55447	10.368
13.265	7.79949	7.36111	10.325
13.28	7.65053	7.33009	10.4895
13.295	7.75389	7.45003	10.4337
13.31	7.78226	7.39833	10.1749
13.325	7.5188	7.34146	10.2364
13.34	7.37997	7.3518	9.70012
13.355	7.39011	7.10467	9.86171
13.37	7.2908	7.05504	9.88459
13.385	7.21075	6.97542	9.86171
13.4	7.22088	6.92165	9.92178
13.415	7.22899	6.82859	9.93465
13.43	7.15603	7.06848	10.0133
13.445	7.02835	7.01265	9.72443
13.46	7.08003	6.81308	9.85742
13.475	7.11955	6.64867	9.92893
13.49	7.07294	6.7893	9.77448
13.505	6.8875	6.81205	9.63719
13.52	6.81353	6.7924	9.49848
13.535	6.90777	6.71278	9.65721
13.55	6.87838	6.75725	9.7087
13.565	7.06585	6.76345	9.62861
13.58	6.96451	6.82239	9.3569
13.595	6.88244	6.67453	9.72729
13.61	6.90574	6.58146	9.3712
13.625	6.77198	6.51115	9.40409
13.64	6.86926	6.6373	9.61288
13.655	6.70308	6.49874	9.42268
13.67	6.64329	6.51736	9.59143
13.685	6.72942	6.47186	9.34403
13.7	6.70207	6.63316	9.53709
13.715	6.65241	6.50805	9.39694
13.73	6.68079	6.36536	9.43841
13.745	6.67268	6.49874	9.37263
13.76	6.72233	6.34778	9.43841
13.775	6.70004	6.35605	9.52279
13.79	6.66863	6.4243	9.4427
13.805	6.5602	6.49668	9.22247
13.82	6.51967	6.39017	9.25394
13.835	6.47914	6.42947	9.30113
13.85	6.55311	6.50702	9.20674
13.865	6.61188	6.37053	9.23535
13.88	6.66863	6.3757	9.26538
13.895	6.58148	6.4822	9.43841
13.91	6.40618	6.41395	9.42125
13.925	6.43354	6.25989	9.46416
13.94	6.56425	6.42223	9.40838
13.955	6.51258	6.42326	9.29684
13.97	6.36463	6.46772	9.39551
13.985	6.50852	6.28987	9.19101
14	6.57641	6.40361	9.16098
14.015	6.60681	6.31366	9.27396
14.03	6.36868	6.30849	9.15669
14.045	6.42442	6.32813	9.02227
14.06	6.47812	6.36846	9.18815
14.075	6.45076	6.47289	9.30256
14.09	6.39199	6.39844	9.09663
14.105	6.30991	6.35295	9.15383
14.12	6.38794	6.34364	8.95362
14.135	6.38084	6.28367	9.20531
14.15	6.3474	6.32296	9.18386
14.165	6.26229	6.46359	9.16527
14.18	6.3849	6.30849	9.16241
14.195	6.2785	6.13891	9.13095
14.21	6.50143	6.28781	9.09949
14.225	6.40618	6.31262	9.06231
14.24	6.31397	6.2723	9.07518
14.255	6.40212	6.21336	9.12523
14.27	6.33727	6.26919	9.13953
14.285	6.46394	6.22473	9.09091
14.3	6.49434	6.34054	9.01226
14.315	6.31295	6.28367	9.07089
14.33	6.27445	6.23921	9.12809
14.345	6.21466	6.25679	8.96792
14.36	6.45279	6.2816	9.14525
14.375	6.39503	6.18544	9.08948
14.39	6.43151	6.21129	9.07518
14.405	6.23898	6.33951	9.01226
14.42	6.22378	6.16683	9.12237
14.435	6.26127	6.2816	9.18672
14.45	6.31397	6.35088	9.21103
14.465	6.24607	6.37466	8.91358
14.48	6.37476	6.33847	8.84351
14.495	6.3545	6.11409	9.30828
14.51	6.37274	6.22163	9.181
14.525	6.16399	6.15855	9.01655
14.54	6.10117	6.19371	8.97793
14.555	6.29471	6.26402	9.06231
14.57	6.30181	6.38914	9.11522
14.585	6.40111	6.24955	9.21103
14.6	6.32815	6.40155	9.11665
14.615	6.30687	6.25885	9.11236
14.63	6.20959	6.37983	9.26252
14.645	6.25418	6.31159	9.2282
14.66	6.29775	6.29504	9.12809
14.675	6.32309	6.20198	9.25108
14.69	6.3778	6.16786	9.04086
14.705	6.4001	6.09445	9.0809
14.72	6.33626	6.10582	9.14668
14.735	6.35146	6.10168	9.18958
14.75	6.40314	6.25472	9.19387
14.765	6.393	6.36019	9.2854
14.78	6.22175	6.2816	9.2425
14.795	6.31599	6.40775	9.14954
14.81	6.24911	6.30332	9.22247
14.825	6.26533	6.18854	8.78774
14.84	6.36767	6.2723	9.00797
14.855	6.44063	6.31159	9.40409
14.87	6.28863	6.30332	9.26395
14.885	6.29167	6.40775	9.25108
14.9	6.34538	6.31779	9.23821
14.915	6.29471	6.28677	9.35404
14.93	6.37071	6.37466	9.1524
14.945	6.50751	6.2723	9.16384
14.96	6.47812	6.30332	9.15526
14.975	6.40922	6.52253	9.31114
14.99	6.43962	6.30021	9.31972
15.005	6.37071	6.36019	9.42411
15.02	6.24303	6.29711	9.26538
15.035	6.36564	6.29504	9.36548
15.05	6.37578	6.41189	9.09663
15.065	6.33727	6.43153	9.28397
15.08	6.43759	6.4243	9.36119
15.095	6.36159	6.42326	9.2997
15.11	6.18223	6.38914	9.19959
15.125	6.31599	6.3881	9.28397
15.14	6.28559	6.49151	9.29541
15.155	6.2177	6.43567	9.36834
15.17	6.4234	6.48117	9.30971
15.185	6.57641	6.32917	9.27968
15.2	6.4761	6.26919	9.25394
15.215	6.41226	6.4367	9.25823
15.23	6.3089	6.57009	9.2711
15.245	6.3545	6.476	9.22104
15.26	6.37679	6.36019	9.40552
15.275	6.54095	6.20509	9.20245
15.29	6.44772	6.26919	9.46845
15.305	6.40314	6.29401	9.50849
15.32	6.44266	6.22473	9.21389
15.335	6.44874	6.45221	9.26681
15.35	6.3241	6.36329	9.35976
15.365	6.39199	6.31366	9.40695
15.38	6.41226	6.31572	9.31114
15.395	6.32815	6.24438	9.32401
15.41	6.30485	6.23921	9.15669
15.425	6.35754	6.24748	9.16098
15.44	6.25013	6.34571	9.28969
15.455	6.18325	6.46359	9.19101
15.47	6.12853	6.34468	9.33402
15.485	6.26533	6.37053	9.29112
15.5	6.25013	6.37053	9.3283
15.515	6.28053	6.26816	9.43126
15.53	6.22986	6.2754	9.00082
15.545	6.28357	6.31572	9.33831
15.56	6.20858	6.25989	9.15669
15.575	6.27141	6.29401	9.23106
15.59	6.28863	6.36639	9.28969
15.605	6.22682	6.20095	9.15955
15.62	6.32511	6.20922	9.42125
15.635	6.26431	6.18027	9.40123
15.65	6.08293	6.3364	9.30113
15.665	6.14474	6.34364	9.13238
15.68	6.28965	6.30435	9.06517
15.695	6.25722	6.20509	9.29684
15.71	6.22783	6.31676	9.33116
15.725	6.22581	6.30952	9.44699
15.74	6.33018	6.36225	9.25108
15.755	6.12245	6.25782	9.31972
15.77	6.20959	6.25058	9.33831
15.785	6.11941	6.24851	9.21246
15.8	6.31093	6.29504	9.2096
15.815	6.21466	6.25575	9.06374
15.83	6.1184	6.12236	9.33259
15.845	6.21973	6.16476	9.48704
15.86	6.15184	6.44498	9.42268
15.875	6.1721	6.25472	9.20388
15.89	6.16399	6.30435	9.27539
15.905	6.0505	6.31986	9.21675
15.92	6.16501	6.23507	9.3855
15.935	6.00896	6.45015	9.3283
15.95	6.24101	6.39844	9.17671
15.965	6.05456	6.28264	9.09949
15.98	6.08698	6.28781	9.32544
15.995	6.2025	6.39741	9.36548
16.01	6.16501	6.2816	9.36977
16.025	5.99984	6.26402	9.18243
16.04	6.17413	6.41706	9.35404
16.055	6.08698	6.45221	9.32115
16.07	6.09104	6.30849	9.28254
16.085	6.012	6.16166	9.11808
16.1	6.10016	6.2206	9.4141
16.115	6.28762	6.44601	9.4427
16.13	6.08192	6.37466	9.4284
16.145	6.1113	6.27643	9.36977
16.16	6.18426	6.22783	9.31543
16.175	6.18933	6.37673	9.46845
16.19	6.393	6.32917	9.43698
16.205	6.08293	6.2816	9.28397
16.22	6.05354	6.4243	9.45415
16.235	6.11434	6.35502	9.29827
16.25	6.21669	6.34674	9.53566
16.265	6.32714	6.27643	9.55997
16.28	6.28458	6.29091	9.49705
16.295	6.16805	6.41395	9.58142
16.31	6.24911	6.4884	9.47846
16.325	6.30282	6.39534	9.46273
16.34	6.30079	6.49668	9.57141
16.355	6.33018	6.46359	9.33402
16.37	6.23695	6.41913	9.59858
16.385	6.28357	6.48737	9.59
16.4	6.42644	6.54424	9.52422
16.415	6.36463	6.65902	9.60859
16.43	6.20351	6.43153	9.65149
16.445	6.47103	6.48737	9.51135
16.46	6.17007	6.56285	9.53137
16.475	6.21567	6.55148	9.67008
16.49	6.35855	6.68797	9.48847
16.505	6.32005	6.61972	9.60716
16.52	6.43759	6.56492	9.69869
16.535	6.34436	6.63523	9.75017
16.55	6.32309	6.60731	9.52708
16.565	6.35044	6.70244	9.4899
16.58	6.45988	6.56802	9.71013
16.595	6.38591	6.5308	9.67723
16.61	6.22986	6.49978	9.7516
16.625	6.25013	6.65695	9.65006
16.64	6.28559	6.68693	9.71013
16.655	6.28965	6.7924	9.64863
16.67	6.46495	6.56492	9.77019
16.685	6.28154	6.43153	9.71728
16.7	6.25621	6.4822	9.40981
16.715	6.19946	6.46979	9.56712
16.73	6.12245	6.54217	9.78449
16.745	6.26735	6.4274	9.72014
16.76	6.23087	6.3881	9.70155
16.775	6.08698	6.51115	9.67008
16.79	6.08394	6.69934	9.62718
16.805	6.29978	6.54734	9.79164
16.82	6.08496	6.43981	9.62289
16.835	6.19237	6.44394	9.7659
16.85	6.04645	6.50391	9.58285
16.865	6.19237	6.46669	9.6329
16.88	6.25519	6.51219	9.51278
16.895	6.11333	6.55355	9.60573
16.91	6.1488	6.51942	9.42554
16.925	6.20858	6.55768	9.30542
16.94	6.16197	6.47806	9.59858
16.955	6.21365	6.42947	9.63433
16.97	6.15792	6.41085	9.62718
16.985	6.15893	6.50805	9.48132
17	6.14373	6.43153	9.49991
17.015	6.0576	6.42533	9.52422
17.03	6.04442	6.50185	9.58571
17.045	6.01706	6.50598	9.6615
17.06	6.17109	6.54734	9.73587
17.075	6.1721	6.36742	9.78735
17.09	6.10928	6.5339	9.6615
17.105	6.19135	6.51322	9.74731
17.12	6.29066	6.35295	9.6758
17.135	6.09712	6.37673	9.56283
17.15	6.11434	6.43774	9.62432
17.165	6.16095	6.4822	9.59858
17.18	6.11029	6.35088	9.75446
17.195	6.0272	6.57009	9.73015
17.21	6.13157	6.4336	9.69154
17.225	6.17109	6.60628	9.75732
17.24	6.088	6.41499	9.51278
17.255	6.1336	6.4884	9.83311
17.27	6.12752	6.58663	9.72872
17.285	6.13765	6.50702	9.41839
17.3	6.1265	6.52459	9.75303
17.315	6.22175	6.60938	9.92464
17.33	6.10624	6.56182	9.74302
17.345	6.12144	6.54424	9.81738
17.36	6.16906	6.57733	9.82453
17.375	6.13866	6.7893	9.64577
17.39	6.13968	6.68073	9.74445
17.405	6.14576	6.52666	9.88316
17.42	6.1265	6.57733	9.91463
17.435	6.20959	6.72726	9.95753
17.45	6.23493	6.6828	10.0805
17.465	6.16703	6.55561	9.84312
17.48	6.19237	6.57216	9.70727
17.495	6.22074	6.5339	9.93608
17.51	6.12346	6.73243	9.86028
17.525	6.25823	6.69417	9.83454
17.54	6.15184	6.49254	9.82024
17.555	6.14981	6.30952	9.70155
17.57	6.08698	6.63833	9.86314
17.585	6.03834	6.51632	9.97326
17.6	6.13056	6.41395	9.99614
17.615	6.24506	6.48427	9.85313
17.63	6.1417	6.47393	9.89889
17.645	5.97045	6.37259	10.0719
17.66	6.00997	6.62799	9.77448
17.675	6.1113	6.52976	9.7802
17.69	5.95323	6.54941	9.88888
17.705	6.04848	6.55768	9.70727
17.72	5.95931	6.60938	9.84026
17.735	6.10421	6.55975	9.75017
17.75	6.02517	6.49668	9.69011
17.765	5.99984	6.48737	9.77019
17.78	5.99984	6.60835	9.9132
17.795	5.92688	6.46359	9.76304
17.81	5.97552	6.54424	9.7945
17.825	6.1569	6.58353	9.71871
17.84	5.9816	6.59801	9.72157
17.855	5.92587	6.29711	9.46559
17.87	6.02314	6.45945	9.75017
17.885	5.90661	6.54217	9.7373
17.9	6.10725	6.5339	9.79307
17.915	5.93904	6.53804	9.67008
17.93	6.00288	6.46462	9.87458
17.945	5.97552	6.54838	9.73301
17.96	5.94208	6.49254	9.83168
17.975	5.92485	6.31883	9.96039
17.99	5.94512	6.59284	10.0619
18.005	5.91371	6.48634	10.0977
18.02	5.92891	6.40775	9.90461
18.035	5.9512	6.36225	9.91463
18.05	5.94512	6.45221	9.92321
18.065	5.94715	6.46669	9.77019
18.08	6.09104	6.55148	9.80308
18.095	6.09813	6.64247	9.90032
18.11	5.93904	6.324	9.82167
18.125	5.93093	6.51632	9.61288
18.14	5.93701	6.57629	9.64291
18.155	5.74752	6.4274	9.79021
18.17	5.91371	6.44911	9.85313
18.185	5.83568	6.45015	9.72157
18.2	5.85797	6.63316	9.59715
18.215	5.85392	6.47393	9.48704
18.23	5.83365	6.45325	9.66007
18.245	5.91776	6.47496	9.64005
18.26	5.84683	6.37983	9.93179
18.275	5.86405	6.49047	9.80022
18.29	5.93195	6.61042	9.77019
18.305	5.79413	6.537	9.69583
18.32	5.80731	6.57629	9.62289
18.335	5.92789	6.40878	9.84455
18.35	5.91371	6.39017	9.88459
18.365	5.82453	6.19888	9.59715
18.38	5.94208	6.44394	9.79021
18.395	5.90661	6.33847	9.74302
18.41	5.85797	6.30538	9.63719
18.425	5.8448	6.33847	9.80594
18.44	5.82656	6.38293	9.70298
18.455	5.80325	6.47703	9.73158
18.47	5.86203	6.41085	9.71156
18.485	5.85595	6.45325	9.62146
18.5	5.79819	6.50185	9.69869
18.515	5.8296	6.4822	9.59429
18.53	5.74347	6.41706	9.62146
18.545	5.77184	6.34674	10.0133
18.56	5.79413	6.27126	9.53423
18.575	5.90864	6.45635	9.74588
18.59	5.85899	6.35088	9.59286
18.605	5.784	6.41085	9.46416
18.62	5.82251	6.44601	9.81738
18.635	5.6928	6.35088	9.57713
18.65	5.86912	6.44498	9.77877
18.665	5.93397	6.36639	9.80165
18.68	5.9056	6.4791	9.80308
18.695	5.86507	6.29815	9.66865
18.71	5.84784	6.22473	9.70012
18.725	5.80427	6.39948	9.72872
18.74	5.89749	6.46979	9.76161
18.755	5.89344	6.37466	9.49133
18.77	5.92891	6.46566	9.83025
18.785	5.89141	6.39224	10.0305
18.8	5.68267	6.42016	9.53423
18.815	5.80933	6.41292	9.64577
18.83	5.91877	6.35605	9.79593
18.845	5.95728	6.37466	9.67151
18.86	5.81035	6.42326	9.69583
18.875	5.75158	6.50288	9.88459
18.89	5.90864	6.39121	9.86743
18.905	5.85088	6.36949	9.71585
18.92	5.74448	6.44394	9.66865
18.935	5.6928	6.45428	9.67151
18.95	5.95221	6.51736	9.72014
18.965	5.97754	6.39948	9.63862
18.98	5.83568	6.47806	9.71585
18.995	5.87419	6.47289	9.93751
19.01	5.97248	6.43877	9.72586
19.025	5.74347	6.44601	9.51993
19.04	5.71104	6.4822	9.71728
19.055	5.7303	6.46979	9.75875
19.07	5.77691	6.28677	9.73873
19.085	5.82251	6.17717	9.90175
19.1	5.84683	6.29504	9.88745
19.115	5.86203	6.49151	9.83883
19.13	5.9664	6.37983	9.92178
19.145	5.80123	6.36949	9.86314
19.16	5.83669	6.35605	9.68296
19.175	5.75259	6.40361	9.8088
19.19	5.72118	6.25472	9.74731
19.205	5.72523	6.30745	9.85599
19.22	5.88837	6.22887	9.64291
19.235	5.82149	6.3271	9.8374
19.25	5.88331	6.35812	9.62432
19.265	5.81845	6.46359	9.84026
19.28	5.84379	6.44291	9.77162
19.295	5.80629	6.34881	9.80594
19.31	5.82757	6.29298	9.72157
19.325	5.82251	6.27126	9.84598
19.34	5.79717	6.39534	9.91749
19.355	5.87216	6.31366	9.69726
19.37	5.80325	6.20302	9.65006
19.385	5.74448	6.43153	9.50706
19.4	5.84987	6.4336	9.56426
19.415	5.84784	6.35605	9.75589
19.43	5.81947	6.28574	10.1692
19.445	5.71915	6.48117	9.89603
19.46	5.85088	6.45015	9.74731
19.475	5.6087	6.3302	9.90318
19.49	5.80123	6.19475	9.84741
19.505	5.85696	6.35502	9.87172
19.52	5.7455	6.31262	9.84026
19.535	5.73739	6.38707	9.5757
19.55	5.76576	6.15855	9.61288
19.565	5.69888	6.16993	9.47989
19.58	5.67862	6.3364	9.59286
19.595	5.84683	6.32813	9.88602
19.61	5.73536	6.52253	9.82596
19.625	5.77387	6.28057	9.96754
19.64	5.80325	6.4884	9.78592
19.655	5.92587	6.39534	9.6472
19.67	5.8904	6.30021	9.63862
19.685	5.85392	6.31159	9.47131
19.7	5.84075	6.50288	9.89031
19.715	5.80933	6.33744	9.64148
19.73	5.78704	6.28367	9.71013
19.745	5.92384	6.27023	9.82739
19.76	5.89952	6.2847	9.69011
19.775	5.90864	6.4822	9.59572
19.79	5.94005	6.40361	9.72586
19.805	5.92485	6.39017	9.59858
19.82	5.91877	6.56285	9.82167
19.835	5.93803	6.44291	9.86886
19.85	5.90864	6.32193	9.76161
19.865	5.70395	6.34364	9.70584
19.88	6.00389	6.35191	9.78163
19.895	5.98666	6.36122	9.64005
19.91	5.85392	6.32089	9.55711
19.925	5.88635	6.39224	9.76161
19.94	6.00997	6.36329	9.80451
19.955	5.84683	6.324	9.76733
19.97	6.02922	6.45635	9.94323
19.985	5.81643	6.39121	9.55568
20	5.96133	6.54838	9.83597
20.015	6.00896	6.50702	9.67866
20.03	5.96944	6.35605	9.57284
20.045	5.96843	6.48737	9.87744
20.06	5.94816	6.35502	9.78735
20.075	5.90864	6.41913	9.6186
20.09	5.94005	6.57629	9.72443
20.105	5.88432	6.52666	9.63862
20.12	5.83264	6.39741	9.61574
20.135	5.99173	6.20405	9.43555
20.15	5.88229	6.26196	9.46273
20.165	6.02112	6.34571	9.49705
20.18	5.86912	6.3364	9.6043
20.195	5.90864	6.34364	9.75875
20.21	5.9208	6.33847	9.79307
20.225	5.83872	6.32813	9.36691
20.24	5.83973	6.26402	9.45558
20.255	5.8448	6.17303	9.47417
20.27	5.69382	6.17717	9.49848
20.285	5.96539	6.27953	9.51278
20.3	5.7455	6.08307	9.39694
20.315	5.6472	6.24851	9.10235
20.33	5.74651	6.34985	9.73158
20.345	5.68267	6.25679	9.58714
20.36	5.73942	6.25575	9.37835
20.375	5.74144	6.14098	9.22677
20.39	5.73536	6.09962	9.30256
20.405	5.66544	6.29504	9.42554
20.42	5.68672	6.28264	9.35261
20.435	5.60768	6.1782	9.41982
20.45	5.61376	6.22473	9.50992
20.465	5.80832	6.20198	9.26252
20.48	5.60363	6.14304	9.33688
20.495	5.69382	6.06446	9.29684
20.51	5.65531	6.10685	9.0809
20.525	5.50635	6.01586	9.14239
20.54	5.56006	6.03861	9.36405
20.555	5.61883	5.94658	9.28254
20.57	5.50635	5.97347	9.30971
20.585	5.67963	6.15855	9.43698
20.6	5.71814	6.01069	9.32258
20.615	5.55702	6.07066	9.61574
20.63	5.56817	5.96003	9.03228
20.645	5.59654	5.90315	9.19101
20.66	5.60465	5.90315	9.26395
20.675	5.51446	5.94658	9.31257
20.69	5.57121	6.00242	9.21246
20.705	5.56715	6.05515	9.18529
20.72	5.56107	5.95072	9.21818
20.735	5.56006	5.98174	9.3855
20.75	5.46278	6.06446	9.50992
20.765	5.44859	6.15338	9.16956
20.78	5.56817	5.98588	9.31829
20.795	5.57627	5.93314	9.32258
20.81	5.46886	5.89178	9.18243
20.825	5.50635	5.89902	9.3855
20.84	5.39793	5.98691	9.20531
20.855	5.46278	5.89488	9.2239
20.87	5.37057	5.87834	8.88641
20.885	5.29761	5.97554	9.18386
20.9	5.46582	5.77701	9.35118
20.915	5.4871	5.8225	9.03943
20.93	5.4567	5.94348	9.17242
20.945	5.3574	5.8194	9.17671
20.96	5.33308	5.88764	9.15383
20.975	5.39388	5.83077	9.09806
20.99	5.32092	5.75839	9.04801
21.005	5.36854	5.85249	8.99652
21.02	5.52257	5.73254	8.99223
21.035	5.46177	5.79045	9.0952
21.05	5.52257	5.9228	8.94933
21.065	5.31484	5.71186	8.92931
21.08	5.36044	5.59502	8.84637
21.095	5.45569	5.68498	8.99939
21.11	5.42124	5.91866	8.95648
21.125	5.25505	5.87937	9.01369
21.14	5.29153	5.93004	8.76056
21.155	5.38374	5.71083	9.07947
21.17	5.15879	5.83388	9.19101
21.185	5.38982	5.78424	9.02656
21.2	5.38881	5.78735	8.98937
21.215	5.33308	5.70359	9.01083
21.23	5.27633	5.7646	8.8335
21.245	5.26924	5.72841	9.038
21.26	5.34422	5.73151	8.94361
21.275	5.18716	5.7098	9.12809
21.29	5.20641	5.72841	8.99652
21.305	5.27734	5.77701	8.98079
21.32	5.24289	5.7191	9.01369
21.335	5.2358	5.63741	9.12094
21.35	5.23479	5.89798	8.87068
21.365	5.22871	5.72737	8.99223
21.38	5.16385	5.63121	9.08805
21.395	5.18919	5.56607	9.01083
21.41	5.20844	5.63845	8.93646
21.425	5.17703	5.716	8.73911
21.44	5.14663	5.716	8.79775
21.455	5.24289	5.69946	8.88355
21.47	5.19324	5.69532	8.65617
21.485	5.2966	5.56917	8.96935
21.5	5.23276	5.67154	8.7291
21.515	5.14359	5.53815	8.48313
21.53	5.18513	5.64672	8.69907
21.545	5.15372	5.56297	8.73053
21.56	5.10001	5.60846	8.59897
21.575	5.10508	5.52678	8.8192
21.59	5.01591	5.53195	8.64902
21.605	5.15271	5.61777	8.58181
21.62	5.16689	5.55676	8.62757
21.635	5.21047	5.53195	8.75198
21.65	5.12231	5.47508	8.66761
21.665	5.04732	5.4182	8.70908
21.68	5.12028	5.47611	8.46025
21.695	5.12433	5.49989	8.50887
21.71	5.00274	5.4182	8.5103
21.725	5.08684	5.5123	8.28292
21.74	5.16892	5.43061	8.48456
21.755	5.22364	5.42751	8.47169
21.77	5.2358	5.5061	8.42021
21.785	5.29356	5.49265	8.49171
21.8	5.18007	5.37995	8.6576
21.815	5.13548	5.47197	8.48313
21.83	5.09191	5.35306	8.42307
21.845	5.01388	5.22588	8.3058
21.86	5.11825	5.31997	8.52746
21.875	5.03618	5.36754	8.41306
21.89	5.09393	5.48128	8.69335
21.905	5.07164	5.49782	8.32011
21.92	5.06657	5.30963	8.37445
21.935	4.85479	5.28792	8.26862
21.95	5.00578	5.33859	8.353
21.965	5.06353	5.31997	8.40734
21.98	5.21452	5.49989	8.15994
21.995	5.26113	5.29102	8.11561
22.01	5.12028	5.35513	8.49028
22.025	4.98652	5.29309	8.19426
22.04	4.98551	5.33031	8.1056
22.055	5.02908	5.26621	8.10131
22.07	4.94396	5.24553	8.08128
22.085	4.82439	5.24966	8.08557
22.1	4.99868	5.28172	8.15994
22.115	4.83453	5.27138	8.05268
22.13	4.9997	5.1628	8.23001
22.145	4.82237	5.26517	7.99691
22.16	5.02199	5.26827	8.14135
22.175	4.98551	5.16797	8.15708
22.19	4.90546	5.16177	8.10846
22.205	4.95308	5.15246	7.91111
22.22	5.05948	5.10697	8.05268
22.235	4.92167	5.20106	8.17138
22.25	5.023	5.22174	7.9297
22.265	4.90647	5.28275	8.07985
22.28	4.85682	5.10593	7.97689
22.295	4.9774	5.22795	7.98261
22.31	4.82439	5.18659	8.06269
22.325	4.8021	5.15246	7.88251
22.34	4.91255	5.1111	8.06412
22.355	4.91255	5.13075	7.78669
22.37	4.9541	5.18659	7.86964
22.385	4.77778	5.02321	7.81243
22.4	4.88418	4.96221	7.8396
22.415	4.85682	5.12661	7.77382
22.43	4.73623	5.0501	7.90825
22.445	4.78487	5.00253	7.82816
22.46	4.80311	5.03045	7.88966
22.475	4.80919	5.07905	7.78955
22.49	4.90748	5.05113	7.74379
22.505	4.91255	5.03149	7.77239
22.52	4.76157	4.91361	7.86678
22.535	4.70786	5.12661	7.62366
22.55	4.8021	4.92808	7.56646
22.565	4.83149	5.11421	7.85104
22.58	4.8781	4.99426	7.73092
22.595	4.7109	4.9953	7.73521
22.61	4.76967	4.98909	7.88537
22.625	4.89735	4.98496	7.88537
22.64	4.7109	5.01391	7.91111
22.655	4.69165	4.82158	7.83531
22.67	4.6501	4.97048	7.78812
22.685	4.76562	4.93119	7.62366
22.7	4.80919	4.90327	7.61651
22.715	4.87506	4.92498	7.58505
22.73	4.92876	4.97668	7.61222
22.745	4.79197	5.0077	7.49353
22.76	4.67037	5.11627	7.78812
22.775	4.71293	4.75747	7.7252
22.79	4.76157	4.9043	7.53929
22.805	4.75549	4.66855	7.4921
22.82	4.65112	4.82882	7.58648
22.835	4.76461	4.92912	7.72806
22.85	4.72306	4.88983	7.77382
22.865	4.69773	4.90637	7.54215
22.88	4.72002	4.8981	7.41345
22.895	4.5356	4.8557	7.44062
22.91	4.60754	4.92912	7.48495
22.925	4.73421	4.7523	7.52928
22.94	4.70989	4.73059	7.39199
22.955	4.60349	4.64063	7.33765
22.97	4.65416	4.70887	7.43919
22.985	4.76359	4.87328	7.77382
23	4.60653	4.73162	7.50497
23.015	4.58626	4.74403	7.33622
23.03	4.51026	4.78229	7.26758
23.045	4.56397	4.64787	7.42775
23.06	4.53357	4.6489	7.23898
23.075	4.49608	4.70267	7.30762
23.09	4.60754	4.70267	7.40057
23.105	4.51736	4.69853	7.09025
23.12	4.43731	4.82675	7.17892
23.135	4.49405	4.82882	7.3305
23.15	4.44541	4.77919	7.33479
23.165	4.5356	4.68302	7.16175
23.18	4.47784	4.76058	7.11742
23.195	4.35421	4.71301	7.27616
23.21	4.38765	4.72645	7.15603
23.225	4.61666	4.66648	7.32478
23.24	4.43224	4.58996	7.20609
23.255	4.47784	4.68613	7.39914
23.27	4.52242	4.6396	7.22468
23.285	4.5437	4.61995	7.14745
23.3	4.40792	4.65407	7.2161
23.315	4.34509	4.63339	7.1403
23.33	4.40589	4.62926	7.05593
23.345	4.3532	4.6396	7.04735
23.36	4.39576	4.61478	7.11742
23.375	4.53053	4.37075	7.16461
23.39	4.38867	4.42452	6.93866
23.405	4.4444	4.51862	7.09168
23.42	4.38259	4.57549	6.96727
23.435	4.566	4.51655	6.94724
23.45	4.4748	4.63029	6.99158
23.465	4.36637	4.52069	7.13887
23.48	4.32888	4.5486	7.25614
23.495	4.40589	4.39247	7.12743
23.51	4.38664	4.51345	6.85858
23.525	4.34408	4.46692	7.06451
23.54	4.24478	4.47932	7.11456
23.555	4.3684	4.45968	7.06165
23.57	4.48189	4.5455	6.93437
23.585	4.32584	4.44313	6.92579
23.6	4.39069	4.41832	6.98729
23.615	4.34712	4.55274	7.03734
23.63	4.37549	4.57962	7.13601
23.645	4.41197	4.41005	6.89862
23.66	4.36232	4.45347	6.83427
23.675	4.37651	4.44727	6.96584
23.69	4.36637	4.46381	7.02733
23.705	4.33192	4.42349	6.97871
23.72	4.29747	4.51241	7.2304
23.735	4.25896	4.50104	7.01589
23.75	4.32787	4.56825	7.01446
23.765	4.41501	4.35524	6.95297
23.78	4.28734	4.39454	6.71843
23.795	4.32179	4.34284	6.84714
23.81	4.24478	4.37903	7.03734
23.825	4.22958	4.44727	7.13029
23.84	4.25694	4.52792	7.11027
23.855	4.34003	4.47932	6.86716
23.87	4.30862	4.27976	6.74275
23.885	4.30558	4.47002	6.88718
23.9	4.2235	4.47002	6.92722
23.915	4.23464	4.43796	6.77278
23.93	4.338	4.46588	6.86716
23.945	4.23363	4.31595	6.80138
23.96	4.36029	4.3356	6.83999
23.975	4.18195	4.43796	6.70413
23.99	4.2691	4.39247	6.88718
24.005	4.07251	4.32422	6.90148
24.02	4.10393	4.33353	6.63692
24.035	4.18803	4.29734	6.62405
24.05	4.18803	4.27976	6.66981
24.065	4.13433	4.42142	6.58973
24.08	4.22856	4.20945	6.70556
24.095	4.262	4.27563	6.77993
24.11	4.14851	4.31078	6.7642
24.125	4.13635	4.37282	6.85143
24.14	4.15256	4.20945	6.77993
24.155	4.13838	4.19497	6.59974
24.17	4.10089	4.14637	6.57829
24.185	4.05529	4.20428	6.65837
24.2	4.14851	4.17533	6.47675
24.215	4.01577	4.22186	6.62119
24.23	4.11001	4.25288	6.53253
24.245	4.13027	4.1412	6.441
24.26	4.06542	4.07813	6.73131
24.275	4.08771	4.2384	6.70413
24.29	4.16878	4.20221	6.51251
24.305	4.09075	4.19187	6.574
24.32	4.06339	4.07399	6.62977
24.335	4.10291	4.1867	6.441
24.35	4.20728	4.21875	6.51251
24.365	4.01779	4.09054	6.48819
24.38	4.07859	4.22186	6.70413
24.395	3.98739	4.16292	6.72702
24.41	4.01577	4.05435	6.45101
24.425	4.08366	4.04401	6.47675
24.44	4.07859	4.02746	6.5883
24.455	4.01678	4.04401	6.60689
24.47	3.93268	4.0833	6.56113
24.485	4.04617	4.12983	6.50965
24.5	4.04819	4.04504	6.33089
24.515	4.06947	4.2353	6.33661
24.53	3.98537	4.22082	6.42241
24.545	3.92964	4.00368	6.40382
24.56	3.94484	3.9313	6.38952
24.575	3.95902	4.02333	6.32231
24.59	3.95497	3.99955	6.44386
24.605	4.04515	4.05745	6.59688
24.62	3.87289	4.05331	6.56828
24.635	4.04211	3.93027	6.50965
24.65	4.07353	4.04711	6.66123
24.665	4.01881	4.08744	6.64979
24.68	3.99347	4.0285	6.49821
24.695	4.05022	4.06676	6.55112
24.71	4.15864	3.983	6.52824
24.725	4.07555	4.12466	6.65551
24.74	4.1019	4.07399	6.53396
24.755	3.99651	4.03884	6.62262
24.77	3.97625	4.07813	6.4124
24.785	3.98942	4.11122	6.43528
24.8	4.03907	4.12363	6.56971
24.815	4.01678	4.01609	6.47675
24.83	3.88606	4.07399	6.27798
24.845	3.94382	4.11225	6.14498
24.86	4.04515	3.95301	6.32231
24.875	4.11001	3.9251	6.41526
24.89	4.02286	3.99231	6.15499
24.905	3.99854	4.04401	6.30658
24.92	3.93774	4.02746	6.33804
24.935	3.96611	3.96956	6.45959
24.95	3.99347	3.96749	6.65122
24.965	3.90937	4.07916	6.48676
24.98	3.99145	4.14534	6.49105
24.995	3.92558	4.0895	6.46102
25.01	4.01678	4.03677	6.50107
25.025	4.00563	4.06262	6.40239
25.04	4.01374	3.9313	6.38666
25.055	3.97321	4.07296	6.52252
25.07	4.04718	3.87753	6.40811
25.085	3.98537	3.96439	6.39953
25.1	3.85769	4.0378	6.39667
25.115	3.90734	4.09778	6.54969
25.13	3.99651	3.96749	6.47818
25.145	3.93166	4.14534	6.58258
25.16	3.90836	4.10812	6.59974
25.175	3.92457	4.26218	6.53396
25.19	4.01577	4.06365	6.73274
25.205	3.99854	4.0347	6.59116
25.22	4.06542	4.16292	6.81997
25.235	4.15864	4.18877	6.84285
25.25	4.21944	4.06986	6.50107
25.265	4.26808	4.16912	6.85286
25.28	4.21336	4.16705	6.65551
25.295	4.12723	4.14741	6.57829
25.31	4.08265	4.06676	6.48819
25.325	4.08062	4.07089	6.44386
25.34	3.92356	4.0316	6.3552
25.355	4.04313	4.02953	6.44958
25.37	3.97523	4.04814	6.57972
25.385	3.94484	4.00575	6.48104
25.4	4.06745	3.87753	6.36521
25.415	4.0563	3.97369	6.41955
25.43	4.13939	4.12156	6.73274
25.445	3.94889	4.02333	6.66695
25.46	3.87492	3.9799	6.58258
25.475	3.98841	4.10501	6.39524
25.49	4.11305	3.95612	6.52538
25.505	4.08265	4.03987	6.68268
25.52	4.0107	4.11639	6.6169
25.535	3.95598	3.89511	6.58973
25.55	3.97118	3.95818	6.49678
25.565	4.01171	4.0864	6.64264
25.58	4.05934	4.10501	6.46388
25.595	4.09278	3.97163	6.45673
25.61	4.05731	4.12156	6.63549
25.625	3.94686	4.03987	6.58973
25.64	4.1323	4.13293	6.64407
25.655	4.08163	4.05021	6.46674
25.67	4.11913	4.22082	6.63692
25.685	4.24883	4.12673	6.61833
25.7	4.31267	4.0802	6.65551
25.715	4.18398	4.21048	6.64693
25.73	4.04819	4.23944	6.51251
25.745	4.10798	4.25495	6.52252
25.76	4.21032	4.16499	6.59545
25.775	4.19006	4.19497	6.71557
25.79	4.30862	4.17016	6.8214
25.805	4.19816	4.04711	6.88861
25.82	4.20424	4.19497	6.65694
25.835	4.11001	4.29734	6.66123
25.85	4.23059	4.135	6.81425
25.865	4.29443	4.29631	6.67553
25.88	4.23464	4.1898	6.95154
25.895	4.23059	4.19497	6.73417
25.91	4.17384	4.25391	6.91864
25.925	4.28835	4.36972	6.86144
25.94	4.45352	4.18567	6.99015
25.955	4.42717	4.27873	6.87431
25.97	4.43021	4.39143	6.78136
25.985	4.34307	4.42349	7.02447
26	4.39981	4.39764	7.11456
26.015	4.34813	4.49173	6.98872
26.03	4.47784	4.48863	7.24756
26.045	4.31774	4.45968	6.94295
26.06	4.46872	4.43279	7.00731
26.075	4.40184	4.4452	7.27473
26.09	4.2539	4.29424	7.07166
26.105	4.41704	4.3387	7.22039
26.12	4.5285	4.38523	7.22039
26.135	4.57512	4.46278	7.07452
26.15	4.42211	4.54033	7.33908
26.165	4.51736	4.50621	7.33765
26.18	4.47885	4.50414	7.21038
26.195	4.47885	4.58066	7.29761
26.21	4.42211	4.52379	7.26186
26.225	4.44744	4.61478	7.30047
26.24	4.63896	4.66338	7.40344
26.255	4.5741	4.66028	7.36053
26.27	4.69773	4.83916	7.38198
26.285	4.72813	4.82572	7.44205
26.3	4.9085	4.90947	7.51212
26.315	4.75143	4.83089	7.3019
26.33	4.89735	4.77195	7.37626
26.345	4.88012	4.81228	7.56217
26.36	4.85885	4.88879	7.51212
26.375	4.88012	4.98496	7.64083
26.39	4.97436	5.04389	7.8868
26.405	4.92978	5.03666	7.54644
26.42	4.93383	4.93325	7.74236
26.435	5.08785	5.16074	8.02265
26.45	4.947	5.17728	7.77954
26.465	5.13852	5.21968	7.91254
26.48	5.16791	5.28172	7.96116
26.495	5.16892	5.25897	8.03409
26.51	5.11927	5.29516	7.93828
26.525	5.29254	5.39649	8.0012
26.54	5.3655	5.54332	8.14564
26.555	5.3199	5.47714	8.25146
26.57	5.51953	5.59605	8.43737
26.585	5.3118	5.60122	8.37731
26.6	5.32294	5.58365	8.62328
26.615	5.37564	5.77804	8.54176
26.63	5.61376	5.76667	8.44452
26.645	5.62694	5.85559	8.39876
26.66	5.80021	5.93107	8.71051
26.675	5.7232	5.87937	8.65331
26.69	5.85595	6.1234	8.64044
26.705	5.9208	6.14304	8.85638
26.72	5.92688	6.18441	8.86353
26.735	5.89648	6.26713	8.87783
26.75	5.93701	6.35605	8.95791
26.765	6.08496	6.23507	8.92931
26.78	6.19541	6.30538	9.32258
26.795	6.26026	6.51219	9.10235
26.81	6.31295	6.42947	9.13524
26.825	6.40516	6.67349	9.25394
26.84	6.40618	6.72312	9.26824
26.855	6.38084	6.78516	9.44127
26.87	6.40922	6.85858	9.46273
26.885	6.48218	6.93613	9.5185
26.9	6.63316	7.04367	9.53709
26.915	6.71828	7.21945	9.69297
26.93	6.80846	7.40247	9.81166
26.945	7.05065	7.40143	10.0305
26.96	7.08915	7.50897	9.86743
26.975	7.04153	7.65166	9.92464
26.99	7.20568	7.75713	10.2764
27.005	7.2523	8.04252	10.4952
27.02	7.28371	8.00323	10.3351
27.035	7.46002	8.00943	10.3436
27.05	7.33336	8.25035	10.5424
27.065	7.53298	8.25656	10.7183
27.08	7.67586	8.47163	10.7584
27.095	7.85927	8.63294	10.5439
27.11	8.02039	8.72186	10.5953
27.125	8.16732	8.77977	11.0344
27.14	8.2038	9.02069	11.0873
27.155	8.18049	9.11996	11.1516
27.17	8.3558	9.21612	10.8928
27.185	8.33958	9.37639	11.0401
27.2	8.50779	9.42395	11.276
27.215	8.70944	9.41258	11.3719
27.23	8.8128	9.81274	11.5292
27.245	8.92325	9.81481	11.8767
27.26	9.00128	9.92648	11.788
27.275	8.96986	10.1198	11.738
27.29	9.29919	10.2077	11.8052
27.305	9.26575	10.4083	11.9038
27.32	9.3377	10.3463	11.9167
27.335	9.31236	10.46	11.8752
27.35	9.46841	10.4879	12.0511
27.365	9.59609	10.7909	12.3
27.38	9.75113	10.8426	12.2571
27.395	9.61332	10.8323	12.237
27.41	9.74708	10.7692	11.9153
27.425	9.89603	11.0484	12.2471
27.44	10.0217	11.1052	12.2142
27.455	9.97203	11.0484	12.1913
27.47	10.1169	11.0629	12.2313
27.485	9.98115	10.9801	12.5073
27.5	10.2284	11.1663	12.5374
27.515	10.2142	11.036	12.5073
27.53	10.1372	11.0587	12.2771
27.545	10.0845	11.129	12.3915
27.56	10.0642	11.0422	12.2799
27.575	10.2294	10.9326	12.4544
27.59	10.0805	10.701	12.3557
27.605	9.94569	10.977	12.3715
27.62	10.043	11.0577	12.4601
27.635	9.87982	10.9512	12.2742
27.65	9.97507	10.7082	12.2814
27.665	9.81396	10.6151	12.1427
27.68	9.96899	10.7971	11.9925
27.695	9.7643	10.5665	11.9567
27.71	9.68222	10.4683	11.8495
27.725	9.78254	10.2501	11.9611
27.74	9.56975	10.2263	11.8452
27.755	9.50996	10.0547	11.7523
27.77	9.4593	10.0351	11.4748
27.785	9.35796	9.78689	11.6007
27.8	9.01242	9.81998	11.6064
27.815	9.12389	9.73622	11.2217
27.83	8.95162	9.3981	11.3032
27.845	8.88779	9.34847	11.2331
27.86	8.72059	9.10031	11.1788
27.875	8.63547	9.15925	11.0086
27.89	8.59798	9.14994	10.8327
27.905	8.56859	8.83043	10.6025
27.92	8.45814	8.69188	10.6082
27.935	8.25446	8.58641	10.6197
27.95	8.10044	8.48197	10.5925
27.965	8.0366	8.25449	10.378
27.98	7.95756	8.18314	10.1921
27.995	8.04775	8.12834	10.2807
28.01	7.74983	8.05906	9.95467
28.025	7.57048	7.87915	9.90747
28.04	7.55933	7.70026	9.81738
28.055	7.37896	7.53068	9.75732
28.07	7.40227	7.62892	9.65006
28.085	7.16718	7.18946	9.44413
28.1	6.92702	7.16775	9.39265
28.115	6.94627	7.00437	9.41839
28.13	6.7882	6.96508	9.27253
28.145	6.75577	6.76759	9.11808
28.16	6.65748	6.89063	8.82063
28.175	6.54804	6.73967	8.64473
28.19	6.46292	6.4274	8.69335
28.205	6.46596	6.46049	8.43022
28.22	6.37071	6.59284	8.3387
28.235	6.27445	6.31986	8.33441
28.25	6.02416	6.13787	8.22
28.265	6.03632	6.00862	8.12276
28.28	5.95627	5.9197	7.99691
28.295	5.87824	5.90832	7.97403
28.31	5.83264	5.83388	7.92684
28.325	5.73334	5.77494	7.93399
28.34	5.62491	5.78941	7.72091
28.355	5.57729	5.66326	7.61651
28.37	5.60363	5.63431	7.43776
28.385	5.48203	5.45957	7.5493
28.4	5.4415	5.38718	7.26758
28.415	5.17804	5.24966	7.25757
28.43	5.28444	5.20623	7.28903
28.445	5.18209	5.13385	7.26901
28.46	5.23783	5.08319	6.94868
28.475	5.10812	5.15453	7.00159
28.49	4.9389	4.93119	7.0688
28.505	4.9622	4.98496	6.983
28.52	4.98247	4.83606	6.74132
28.535	4.86695	4.90844	6.82426
28.55	4.78994	4.71818	6.43385
28.565	4.60146	4.73266	6.45816
28.58	4.56397	4.61168	6.42813
28.595	4.47885	4.56928	6.43385
28.61	4.34307	4.45347	6.33089
28.625	4.58018	4.3325	6.32517
28.64	4.46771	4.35731	6.25938
28.655	4.46061	4.35421	6.36378
28.67	4.31368	4.41418	6.09922
28.685	4.37853	4.26012	5.89472
28.7	4.35421	4.44624	5.97051
28.715	4.28531	4.15568	6.08063
28.73	4.16574	4.21255	5.85039
28.745	4.01475	4.29631	5.76315
28.76	4.05529	4.07606	5.7703
28.775	4.17486	4.09881	5.56866
28.79	4.05529	4.20635	5.68164
28.805	3.95395	4.00161	5.73741
28.82	3.99651	4.0771	5.56866
28.835	4.07555	4.02126	5.54721
28.85	3.9651	3.97163	5.5229
28.865	3.85668	3.95612	5.28122
28.88	3.76447	3.82997	5.31268
28.895	3.76244	3.75759	5.19971
28.91	3.8202	3.73897	5.18398
28.925	3.58308	3.76483	5.2612
28.94	3.71481	3.67693	5.24118
28.955	3.68137	3.65315	5.36417
28.97	3.62361	3.57457	5.04669
28.985	3.65807	3.53528	4.93515
29	3.65401	3.55182	4.99664
29.015	3.76041	3.4753	4.92371
29.03	3.54255	3.55906	5.06099
29.045	3.49087	3.59628	5.03668
29.06	3.44831	3.47944	4.88652
29.075	3.47972	3.49598	4.81502
29.09	3.4473	3.39982	4.73351
29.105	3.41284	3.43291	4.63054
29.12	3.45236	3.32537	4.67059
29.135	3.40778	3.43394	4.70777
29.15	3.32063	3.41326	4.69347
29.165	3.2649	3.38328	4.70491
29.18	3.34901	3.13201	4.44177
29.195	3.17877	3.16096	4.42318
29.21	3.21626	3.1072	4.46752
29.225	3.0825	3.2716	4.61767
29.24	3.20512	3.18888	4.43748
29.255	3.13925	3.08445	4.4289
29.27	3.14634	3.07824	4.49755
29.285	3.20512	3.15993	4.30878
29.3	3.18384	3.10409	4.20867
29.315	3.08858	3.10616	4.33309
29.33	3.02981	3.02034	4.25301
29.345	3.02677	2.95623	4.32022
29.36	3.0369	3.00896	4.29734
29.375	3.0521	3.04412	4.36455
29.39	3.044	2.92107	4.06281
29.405	2.96293	2.85283	3.97843
29.42	2.86667	2.93555	4.16434
29.435	3.12202	3.02034	4.11
29.45	3.03488	2.96037	4.06853
29.465	2.93355	2.80423	4.04708
29.48	2.81904	2.88695	3.88691
29.495	2.73088	2.84663	4.01133
29.51	2.75926	2.76701	4.0099
29.525	2.84336	2.70186	4.06853
29.54	2.81803	2.81871	3.94268
29.555	2.8008	2.67084	3.98845
29.57	2.69136	2.78148	3.94125
29.585	2.81398	2.75977	3.71959
29.6	2.68528	2.66878	3.8197
29.615	2.69947	2.69152	3.87404
29.63	2.71366	2.65947	3.96842
29.645	2.83019	2.50333	3.77537
29.66	2.63057	2.67912	3.91265
29.675	2.60118	2.6998	3.82685
29.69	2.67718	2.7122	3.88405
29.705	2.61942	2.5571	3.64523
29.72	2.56267	2.6998	3.60519
29.735	2.59003	2.63879	3.58231
29.75	2.56166	2.67188	3.48792
29.765	2.57281	2.4537	3.47219
29.78	2.4735	2.51367	3.55657
29.795	2.54342	2.46611	3.48935
29.81	2.59814	2.40304	3.55943
29.825	2.55457	2.56331	3.5251
29.84	2.49275	2.4961	3.53655
29.855	2.56571	2.46404	3.3678
29.87	2.54747	2.44646	3.38639
29.885	2.47553	2.42578	3.50508
29.9	2.46844	2.37202	3.40641
29.915	2.44614	2.38856	3.26054
29.93	2.32049	2.45784	3.33777
29.945	2.36102	2.33583	3.24624
29.96	2.35697	2.38339	3.33348
29.975	2.46337	2.36788	3.3249
29.99	2.31441	2.2531	3.27341
30.005	2.2678	2.26551	3.30774
30.02	2.35596	2.32342	3.27913
30.035	2.36305	2.42992	3.21049
30.05	2.34177	2.3472	3.22765
30.065	2.36305	2.22002	3.13899
30.08	2.24145	2.08043	3.16044
30.095	2.24145	2.18383	3.30917
30.11	2.2374	2.28619	3.1633
30.125	2.21612	2.26034	3.20763
30.14	2.17457	2.16832	3.37066
30.155	2.29313	2.14143	3.04603
30.17	2.25868	2.16728	3.11897
30.185	2.14215	2.09077	3.17331
30.2	2.04892	2.06388	3.22336
30.215	2.14417	2.10938	3.0732
30.23	2.17052	2.04527	3.02744
30.245	2.24652	2.11972	2.98025
30.26	2.18977	2.06285	2.93449
30.275	2.12999	2.03079	3.00599
30.29	2.0854	2.07629	2.86728
30.305	2.05399	2.098	3.03459
30.32	2.131	2.06285	2.87157
30.335	2.14924	2.10628	2.79863
30.35	2.03068	2.03079	2.94307
30.365	2.05906	2.02459	2.88873
30.38	2.07122	2.05561	3.11182
30.395	2.13303	2.0918	2.9302
30.41	1.96482	2.01942	2.84582
30.425	1.93847	1.98426	2.76002
30.44	2.01447	2.11041	2.82723
30.455	2.07324	2.06285	2.72427
30.47	1.95367	1.99047	2.81865
30.485	2.00332	1.97082	2.78862
30.5	1.94252	1.99977	2.64848
30.515	2.00028	1.88707	2.57125
30.53	2.02562	1.946	2.68423
30.545	1.9942	1.9367	2.79863
30.56	1.92429	1.92739	2.60271
30.575	1.88375	1.83847	2.69853
30.59	1.94252	1.86122	2.57697
30.605	1.89085	1.89017	2.56696
30.62	1.82903	1.89327	2.57554
30.635	1.88274	1.84674	2.59842
30.65	1.8037	1.8943	2.54694
30.665	1.85538	1.92429	2.71712
30.68	2.00839	1.88086	2.60557
30.695	1.93036	1.8819	2.6685
30.71	1.80269	1.87569	2.5498
30.725	1.89287	1.91188	2.51262
30.74	1.77634	1.80951	2.62989
30.755	1.78546	1.79917	2.74715
30.77	1.82093	1.81572	2.55838
30.785	1.76215	1.72473	2.36818
30.8	1.90706	1.81468	2.48974
30.815	1.88679	1.794	2.53693
30.83	1.76621	1.79607	2.48259
30.845	1.73885	1.72369	2.30669
30.86	1.63853	1.81779	2.50261
30.875	1.74493	1.6906	2.51691
30.89	1.72669	1.77022	2.36103
30.905	1.70034	1.7299	2.25378
30.92	1.72162	1.75885	2.3739
30.935	1.68717	1.76919	2.43826
30.95	1.66589	1.70508	2.27523
30.965	1.67096	1.64407	2.36246
30.98	1.65576	1.59444	2.40251
30.995	1.55139	1.6813	2.33243
31.01	1.7429	1.61305	2.3167
31.025	1.81079	1.64924	2.46686
31.04	1.65576	1.53964	2.45256
31.055	1.70845	1.6906	2.30955
31.07	1.68616	1.64201	2.25664
31.085	1.72061	1.60478	2.26093
31.1	1.75101	1.60271	2.3167
31.115	1.62434	1.52723	2.25092
31.13	1.68312	1.49828	2.19372
31.145	1.72669	1.5872	2.27094
31.16	1.57469	1.63684	2.14938
31.175	1.70845	1.63477	2.23662
31.19	1.56152	1.50035	2.22661
31.205	1.48451	1.54067	2.23805
31.22	1.54936	1.6327	2.30955
31.235	1.53213	1.55928	2.21088
31.25	1.66994	1.50965	2.188
31.265	1.57976	1.56445	2.14652
31.28	1.69426	1.59341	2.2452
31.295	1.58178	1.56652	2.15653
31.31	1.55949	1.57893	2.25092
31.325	1.41661	1.47346	2.30812
31.34	1.44093	1.45175	2.09504
31.355	1.50781	1.41763	2.17227
31.37	1.49971	1.5262	2.18514
31.385	1.52707	1.3835	2.20516
31.4	1.48248	1.40005	2.17942
31.415	1.46323	1.3804	2.05357
31.43	1.4308	1.50138	1.9549
31.445	1.52403	1.4776	1.96062
31.46	1.39533	1.45382	2.11506
31.475	1.52099	1.39488	2.14366
31.49	1.40648	1.38144	1.90913
31.505	1.40344	1.35972	1.84049
31.52	1.38419	1.3742	2.05929
31.535	1.40648	1.35972	1.97206
31.55	1.50781	1.39178	2.01353
31.565	1.41053	1.37523	1.96634
31.58	1.43181	1.26873	1.88339
31.595	1.43485	1.39178	2.03927
31.61	1.45107	1.41763	1.82047
31.625	1.43992	1.33491	1.88053
31.64	1.48552	1.43314	1.9549
31.655	1.49768	1.38764	1.98064
31.67	1.38419	1.37627	1.94775
31.685	1.38824	1.34421	1.88339
31.7	1.33656	1.34111	1.78901
31.715	1.35683	1.36903	1.69176
31.73	1.47437	1.40315	1.84478
31.745	1.22104	1.27183	1.97206
31.76	1.40851	1.33491	1.99065
31.775	1.29603	1.30285	1.92057
31.79	1.45715	1.24391	1.78758
31.805	1.38317	1.22737	1.8076
31.82	1.30211	1.23667	1.81618
31.835	1.31022	1.30285	1.74611
31.85	1.34366	1.28424	1.79902
31.865	1.39432	1.2315	1.72752
31.88	1.44296	1.29871	1.779
31.895	1.41053	1.36903	1.87338
31.91	1.30211	1.30078	1.9549
31.925	1.30819	1.24288	1.82762
31.94	1.29907	1.2284	1.75326
31.955	1.30211	1.40522	1.7504
31.97	1.2707	1.27803	1.92343
[truncated: 535 more rows]

## Sheet: Fig. 3a
	Ligand-(S)-Ph	Ligand-(R)-Ph	Ligand-(rac)-Ph
500	0.04885	0.00668	-0.04367
499.3	0.05554	0.02033	-0.0167
498.6	0.05305	0.01604	0.01069
497.9	0.04587	0.02275	0.03814
497.2	0.03864	0.03018	0.05076
496.5	0.02331	0.03876	0.05903
495.8	0.01007	0.02854	0.0721
495.1	-0.01308	0.0243	0.07957
494.4	-0.01906	0.02424	0.08121
493.7	-0.01132	0.03666	0.07729
493	0.00836	0.03727	0.07854
492.3	0.00855	0.04684	0.08251
491.6	0.01765	0.04023	0.09255
490.9	0.02907	0.05008	0.09642
490.2	0.04223	0.06711	0.09979
489.5	0.05098	0.0804	0.10211
488.8	0.05497	0.07733	0.10726
488.1	0.05742	0.09277	0.10386
487.4	0.04679	0.0972	0.10351
486.7	0.04484	0.09611	0.10416
486	0.04225	0.08325	0.10988
485.3	0.03776	0.06966	0.10867
484.6	0.0454	0.06929	0.10956
483.9	0.04475	0.05916	0.10427
483.2	0.04743	0.04824	0.09503
482.5	0.04073	0.02918	0.09245
481.8	0.03298	0.00663	0.08399
481.1	0.0348	0.01325	0.0752
480.4	0.03703	0.01058	0.06783
479.7	0.04024	0.00521	0.06359
479	0.04328	-0.00461	0.05842
478.3	0.04234	-0.00611	0.05658
477.6	0.03242	-0.01468	0.05595
476.9	0.03847	-0.01348	0.05543
476.2	0.03215	-0.01584	0.05165
475.5	0.03125	-0.02362	0.05741
474.8	0.03226	-0.03693	0.06721
474.1	0.02636	-0.04611	0.08477
473.4	0.03416	-0.04109	0.09631
472.7	0.04521	-0.03487	0.10288
472	0.04632	-0.02168	0.08849
471.3	0.0489	-0.00512	0.07744
470.6	0.0349	-0.0087	0.06202
469.9	0.02187	0.00487	0.04183
469.2	0.01148	0.02267	0.03038
468.5	0.00133	0.04253	0.02349
467.8	-0.01797	0.05373	0.01709
467.1	-0.01557	0.06543	0.01147
466.4	-0.02194	0.06005	0.00734
465.7	-0.01666	0.06045	0.00659
465	-0.01094	0.03908	0.00024371
464.3	0.00402	0.03728	-0.000166856
463.6	0.03266	0.04103	-0.00263
462.9	0.06622	0.05119	-0.00175
462.2	0.07516	0.05073	-0.00645
461.5	0.08177	0.0516	-0.00232
460.8	0.0582	0.05349	-0.00566
460.1	0.0504	0.06503	-0.00534
459.4	0.04419	0.07447	0.00457
458.7	0.04556	0.08959	0.0155
458	0.04599	0.09214	0.02348
457.3	0.0379	0.09372	0.03698
456.6	0.03007	0.08764	0.0517
455.9	0.03651	0.08779	0.06546
455.2	0.04137	0.07226	0.07436
454.5	0.0594	0.07452	0.09194
453.8	0.08431	0.07683	0.11976
453.1	0.0913	0.06952	0.138
452.4	0.08621	0.05759	0.12356
451.7	0.08632	0.05317	0.1067
451	0.07325	0.04064	0.08203
450.3	0.07975	0.0313	0.06809
449.6	0.06637	0.02084	0.05422
448.9	0.06379	0.01875	0.04581
448.2	0.06067	0.01674	0.04178
447.5	0.05291	0.01663	0.0363
446.8	0.04989	0.00012227	0.02892
446.1	0.05434	0.00311	0.02387
445.4	0.04923	0.000319705	0.01664
444.7	0.06534	0.0146	0.01305
444	0.07833	0.01577	0.0067
443.3	0.07918	0.02262	0.00473
442.6	0.09104	0.03663	0.00194
441.9	0.09728	0.05631	0.00196
441.2	0.09195	0.06146	-0.00316
440.5	0.08212	0.06682	0.00391
439.8	0.05903	0.05965	0.00138
439.1	0.04011	0.05224	0.01204
438.4	0.00351	0.02772	0.02011
437.7	-0.03618	-0.00738	0.02309
437	-0.06965	-0.05613	0.03367
436.3	-0.07296	-0.08796	0.04738
435.6	-0.07156	-0.13494	0.05771
434.9	-0.04259	-0.15441	0.06318
434.2	-0.02814	-0.18336	0.06757
433.5	-0.00529	-0.18974	0.0813
432.8	0.02267	-0.18115	0.0953
432.1	0.04722	-0.16835	0.08541
431.4	0.07222	-0.14688	0.07336
430.7	0.08974	-0.13423	0.07485
430	0.08479	-0.13564	0.06947
429.3	0.06892	-0.15052	0.06635
428.6	0.04474	-0.17837	0.06035
427.9	0.03993	-0.19539	0.05131
427.2	0.04075	-0.20165	0.03989
426.5	0.04819	-0.20825	0.02858
425.8	0.04811	-0.21166	0.01959
425.1	0.04481	-0.19902	0.0152
424.4	0.02938	-0.19194	0.00588
423.7	0.02539	-0.16658	0.000119105
423	0.0223	-0.12469	-0.00642
422.3	0.02311	-0.09705	-0.00628
421.6	0.02655	-0.06443	-0.01
420.9	0.03187	-0.05312	-0.01325
420.2	0.02267	-0.04705	-0.01252
419.5	0.03144	-0.04451	-0.01218
418.8	0.03395	-0.06068	-0.01177
418.1	0.04438	-0.06024	-0.00973
417.4	0.05371	-0.05191	-0.00556
416.7	0.05991	-0.06372	0.000932738
416	0.05795	-0.07557	0.01005
415.3	0.04702	-0.09278	0.01929
414.6	0.04175	-0.10728	0.02058
413.9	0.03676	-0.11681	0.02572
413.2	0.03877	-0.12039	0.0325
412.5	0.03326	-0.12806	0.04171
411.8	0.04225	-0.11822	0.04866
411.1	0.04904	-0.11459	0.04801
410.4	0.04303	-0.1139	0.04888
409.7	0.05087	-0.10691	0.05263
409	0.05037	-0.11413	0.04807
408.3	0.05714	-0.10984	0.0464
407.6	0.06562	-0.11027	0.04
406.9	0.05966	-0.11338	0.03693
406.2	0.0439	-0.1197	0.0362
405.5	0.03387	-0.12712	0.03939
404.8	0.02668	-0.12791	0.04115
404.1	0.02554	-0.11937	0.04632
403.4	0.01161	-0.11102	0.0488
402.7	0.01279	-0.09399	0.0474
402	0.01707	-0.08469	0.04411
401.3	0.03125	-0.07003	0.04169
400.6	0.04693	-0.06353	0.03664
399.9	0.06674	-0.06299	0.03155
399.2	0.08799	-0.05879	0.03723
398.5	0.09771	-0.06813	0.03647
397.8	0.11625	-0.06863	0.0382
397.1	0.11627	-0.07645	0.03545
396.4	0.11336	-0.08757	0.03674
395.7	0.10777	-0.10407	0.03581
395	0.0987	-0.1089	0.03711
394.3	0.09693	-0.09995	0.03893
393.6	0.08629	-0.1004	0.03436
392.9	0.09385	-0.08904	0.03693
392.2	0.10408	-0.07255	0.04002
391.5	0.12312	-0.06719	0.03853
390.8	0.13261	-0.08504	0.03368
390.1	0.14545	-0.11623	0.0293
389.4	0.16506	-0.15211	0.02797
388.7	0.19072	-0.2065	0.04383
388	0.22957	-0.24954	0.07307
387.3	0.2537	-0.30864	0.10294
386.6	0.28251	-0.3435	0.12159
385.9	0.29974	-0.38348	0.13406
385.2	0.32609	-0.41224	0.10276
384.5	0.35084	-0.43336	0.05126
383.8	0.37179	-0.44985	0.00273
383.1	0.39121	-0.4435	-0.04199
382.4	0.42155	-0.44188	-0.08826
381.7	0.44121	-0.45693	-0.13914
381	0.45445	-0.46793	-0.17492
380.3	0.47335	-0.48953	-0.20003
379.6	0.49448	-0.51573	-0.2249
378.9	0.51879	-0.54521	-0.24986
378.2	0.53946	-0.56287	-0.26485
377.5	0.54682	-0.60181	-0.28191
376.8	0.56463	-0.63185	-0.30012
376.1	0.57353	-0.68396	-0.30735
375.4	0.61091	-0.73829	-0.31042
374.7	0.64711	-0.80355	-0.306
374	0.68643	-0.86037	-0.29788
373.3	0.76229	-0.92105	-0.29928
372.6	0.85346	-1.00245	-0.30746
371.9	0.9448	-1.09077	-0.31988
371.2	1.04822	-1.18951	-0.33328
370.5	1.15354	-1.28842	-0.34083
369.8	1.27212	-1.38043	-0.33888
369.1	1.38382	-1.48365	-0.31843
368.4	1.48297	-1.58169	-0.28701
367.7	1.57312	-1.69804	-0.24586
367	1.65018	-1.78455	-0.20726
366.3	1.71907	-1.85296	-0.19441
365.6	1.77493	-1.91052	-0.19554
364.9	1.82043	-1.94753	-0.21184
364.2	1.83788	-1.95711	-0.24932
363.5	1.86833	-1.94916	-0.25121
362.8	1.88502	-1.93567	-0.23619
362.1	1.87699	-1.92915	-0.23322
361.4	1.90157	-1.90977	-0.21871
360.7	1.89524	-1.9056	-0.1952
360	1.91926	-1.91123	-0.15808
359.3	1.94512	-1.92838	-0.11568
358.6	1.98854	-1.97459	-0.07906
357.9	2.06539	-2.03448	-0.03885
357.2	2.16213	-2.12124	-0.00364
356.5	2.27016	-2.28045	0.03038
355.8	2.43165	-2.46247	0.05021
355.1	2.6612	-2.63476	0.08173
354.4	2.93641	-2.84233	0.11313
353.7	3.24897	-3.05818	0.14412
353	3.58546	-3.30038	0.16325
352.3	3.92234	-3.54359	0.16315
351.6	4.26773	-3.78934	0.15718
350.9	4.54173	-4.04614	0.1453
350.2	4.79874	-4.27479	0.1347
349.5	5.02699	-4.44923	0.14416
348.8	5.22315	-4.57659	0.13757
348.1	5.36749	-4.60397	0.14536
347.4	5.43648	-4.64527	0.13743
346.7	5.44245	-4.69255	0.11865
346	5.45304	-4.69129	0.1183
345.3	5.41059	-4.6602	0.10338
344.6	5.33663	-4.63063	0.08259
343.9	5.26598	-4.58584	0.05614
343.2	5.19966	-4.5723	0.02599
342.5	5.17172	-4.59246	6.8676e-05
341.8	5.14161	-4.63984	-0.02582
341.1	5.11724	-4.73972	-0.05774
340.4	5.1722	-4.86871	-0.08123
339.7	5.27416	-5.01735	-0.10107
339	5.44274	-5.18337	-0.11684
338.3	5.62348	-5.33173	-0.12671
337.6	5.80108	-5.56959	-0.1393
336.9	6.02573	-5.84202	-0.146
336.2	6.22526	-6.09219	-0.15333
335.5	6.36417	-6.34574	-0.14908
334.8	6.49001	-6.55112	-0.15248
334.1	6.63285	-6.70174	-0.14321
333.4	6.75586	-6.83029	-0.13193
332.7	6.88165	-6.93169	-0.13542
332	6.94225	-6.99787	-0.13558
331.3	7.01095	-7.0724	-0.14149
330.6	7.08359	-7.14793	-0.15017
329.9	7.16581	-7.23398	-0.15522
329.2	7.27851	-7.3227	-0.14461
328.5	7.40126	-7.37571	-0.1182
327.8	7.54321	-7.48927	-0.09807
327.1	7.70671	-7.63438	-0.06084
326.4	7.89378	-7.74805	-0.02122
325.7	8.09035	-7.92088	0.01941
325	8.29223	-8.03112	0.0743
324.3	8.54981	-8.13931	0.09798
323.6	8.82094	-8.23187	0.12665
322.9	9.08783	-8.32323	0.1487
322.2	9.31403	-8.38798	0.16028
321.5	9.54422	-8.43718	0.1726
320.8	9.69469	-8.46942	0.18604
320.1	9.81384	-8.47249	0.18281
319.4	9.84741	-8.45571	0.18577
318.7	9.80637	-8.39163	0.19162
318	9.67296	-8.36363	0.19965
317.3	9.48105	-8.29974	0.2037
316.6	9.28924	-8.19833	0.19722
315.9	9.03939	-8.1307	0.18162
315.2	8.75805	-8.03061	0.1569
314.5	8.52232	-7.94025	0.13279
313.8	8.27951	-7.79002	0.08922
313.1	8.05651	-7.66481	0.0492
312.4	7.84094	-7.50724	0.01185
311.7	7.65114	-7.35295	-0.03034
311	7.43435	-7.1986	-0.05383
310.3	7.21242	-7.01531	-0.08703
309.6	6.98308	-6.83468	-0.10049
308.9	6.73214	-6.60167	-0.1063
308.2	6.45067	-6.38119	-0.10312
307.5	6.19648	-6.12479	-0.08515
306.8	5.90928	-5.82793	-0.06977
306.1	5.62462	-5.52787	-0.0506
305.4	5.29546	-5.21242	-0.02395
304.7	4.98552	-4.86591	-0.01932
304	4.65195	-4.47867	-0.00331
303.3	4.31294	-4.112	-0.00682
302.6	3.95147	-3.73055	0.00224
301.9	3.59456	-3.34146	-0.00385
301.2	3.23433	-2.96188	-0.00259
300.5	2.87362	-2.57657	-0.00173
299.8	2.5229	-2.214	0.00772
299.1	2.17152	-1.84452	0.01335
298.4	1.82892	-1.50583	0.01692
297.7	1.5334	-1.18471	0.00902
297	1.23077	-0.85421	0.00489
296.3	0.96521	-0.58536	-0.0022
295.6	0.6736	-0.33337	-0.00993
294.9	0.42746	-0.0928	-0.01633
294.2	0.1894	0.16797	-0.01826
293.5	-0.06133	0.3975	-0.0196
292.8	-0.31029	0.63658	-0.01964
292.1	-0.53323	0.8763	-0.01922
291.4	-0.77115	1.09834	-0.02697
290.7	-0.99062	1.31624	-0.02735
290	-1.2183	1.55929	-0.03038
289.3	-1.44606	1.77888	-0.03908
288.6	-1.70003	2.01392	-0.04331
287.9	-1.96546	2.23791	-0.0597
287.2	-2.21776	2.46012	-0.07288
286.5	-2.48381	2.66846	-0.07703
285.8	-2.76285	2.89289	-0.08626
285.1	-3.02463	3.08885	-0.09721
284.4	-3.25822	3.28968	-0.10953
283.7	-3.48616	3.47794	-0.13936
283	-3.69665	3.66455	-0.15501
282.3	-3.88788	3.83438	-0.17615
281.6	-4.07604	3.99641	-0.17251
280.9	-4.22424	4.1657	-0.16665
280.2	-4.39059	4.34699	-0.16221
279.5	-4.55873	4.50665	-0.18556
278.8	-4.76013	4.66577	-0.20223
278.1	-4.94343	4.84103	-0.22991
277.4	-5.11478	5.01236	-0.24814
276.7	-5.27661	5.18488	-0.26148
276	-5.43566	5.36785	-0.27278
275.3	-5.5776	5.51855	-0.27647
274.6	-5.68232	5.61142	-0.28023
273.9	-5.79108	5.65536	-0.29179
273.2	-5.8961	5.69624	-0.28922
272.5	-6.01907	5.72054	-0.28326
271.8	-6.13547	5.74374	-0.27246
271.1	-6.23631	5.77956	-0.27058
270.4	-6.33602	5.80818	-0.27518
269.7	-6.43296	5.81887	-0.27539
269	-6.5223	5.82968	-0.28949
268.3	-6.57641	5.83646	-0.30288
267.6	-6.57271	5.8089	-0.29857
266.9	-6.52389	5.75994	-0.29914
266.2	-6.45526	5.68791	-0.28994
265.5	-6.35655	5.56458	-0.27988
264.8	-6.22736	5.40367	-0.27895
264.1	-6.08229	5.21593	-0.27506
263.4	-5.94173	5.08672	-0.25729
262.7	-5.84349	4.9551	-0.23276
262	-5.72988	4.8682	-0.20811
261.3	-5.68072	4.80436	-0.19029
260.6	-5.66135	4.77032	-0.17895
259.9	-5.70405	4.79142	-0.17522
259.2	-5.79796	4.87992	-0.17386
258.5	-5.94874	4.99691	-0.17486
257.8	-6.17143	5.16507	-0.17823
257.1	-6.45123	5.36831	-0.18397
256.4	-6.77945	5.57732	-0.19207
255.7	-7.10617	5.80277	-0.20254
255	-7.42531	6.03136	-0.21538
254.3	-7.66314	6.19432	-0.23058
253.6	-7.88702	6.3445	-0.24815
252.9	-8.09696	6.48187	-0.26809
252.2	-8.29295	6.60646	-0.29039
251.5	-8.47499	6.71825	-0.31507
250.8	-8.64309	6.81724	-0.3421
250.1	-8.79725	6.90344	-0.37151

## Sheet: Fig. 3b
	(S)-Ph	(R)-Ph	(rac)-Ph
500	0.20714	-0.35985	-0.02907
499.3	0.21096	-0.37051	-0.02819
498.6	0.21485	-0.38096	-0.02746
497.9	0.21881	-0.39122	-0.02686
497.2	0.22286	-0.40128	-0.0264
496.5	0.22697	-0.41113	-0.02608
495.8	0.23117	-0.42079	-0.02589
495.1	0.23544	-0.43025	-0.02584
494.4	0.23979	-0.43951	-0.02593
493.7	0.24421	-0.44858	-0.02616
493	0.24871	-0.45744	-0.02652
492.3	0.25329	-0.4661	-0.02702
491.6	0.25794	-0.47457	-0.02766
490.9	0.26267	-0.48283	-0.02844
490.2	0.26748	-0.4909	-0.02935
489.5	0.27236	-0.49876	-0.0304
488.8	0.27732	-0.50643	-0.03159
488.1	0.28235	-0.5139	-0.03292
487.4	0.28746	-0.52117	-0.03438
486.7	0.29265	-0.52824	-0.03599
486	0.29791	-0.53511	-0.03772
485.3	0.30325	-0.54178	-0.0396
484.6	0.30867	-0.54826	-0.04162
483.9	0.31416	-0.55453	-0.04377
483.2	0.31973	-0.56061	-0.04606
482.5	0.32538	-0.56648	-0.04848
481.8	0.33486	-0.57216	-0.05814
481.1	0.33677	-0.57764	-0.06025
480.4	0.35054	-0.58292	-0.06231
479.7	0.36002	-0.588	-0.06521
479	0.36408	-0.59288	-0.07024
478.3	0.36947	-0.59756	-0.07607
477.6	0.37138	-0.60204	-0.08191
476.9	0.37576	-0.60632	-0.08635
476.2	0.38209	-0.61041	-0.08855
475.5	0.39124	-0.61429	-0.09118
474.8	0.39682	-0.619	-0.09517
474.1	0.41414	-0.61945	-0.09992
473.4	0.41935	-0.62474	-0.10828
472.7	0.42745	-0.63094	-0.1141
472	0.43086	-0.63777	-0.11838
471.3	0.43814	-0.64138	-0.1194
470.6	0.4432	-0.64784	-0.12053
469.9	0.45066	-0.64741	-0.11731
469.2	0.4528	-0.64718	-0.11732
468.5	0.45784	-0.64281	-0.11593
467.8	0.46979	-0.64441	-0.12039
467.1	0.47841	-0.64528	-0.12022
466.4	0.47927	-0.64566	-0.11899
465.7	0.48288	-0.64296	-0.1193
465	0.48763	-0.64279	-0.11861
464.3	0.49228	-0.64012	-0.1157
463.6	0.49454	-0.63771	-0.10825
462.9	0.50339	-0.63849	-0.10564
462.2	0.509	-0.63957	-0.09934
461.5	0.52085	-0.6401	-0.09412
460.8	0.53003	-0.64196	-0.09268
460.1	0.53566	-0.64263	-0.09117
459.4	0.54318	-0.63994	-0.08733
458.7	0.55041	-0.6413	-0.08109
458	0.55821	-0.64297	-0.07119
457.3	0.56685	-0.64367	-0.06524
456.6	0.57434	-0.64271	-0.05402
455.9	0.58203	-0.64082	-0.04705
455.2	0.5876	-0.6407	-0.03977
454.5	0.59165	-0.64216	-0.03376
453.8	0.59476	-0.64058	-0.02623
453.1	0.60647	-0.64175	-0.02325
452.4	0.61569	-0.64366	-0.01734
451.7	0.61833	-0.64845	-0.0093
451	0.62847	-0.64856	-0.00391
450.3	0.63724	-0.65662	0.00123
449.6	0.64985	-0.658	0.00467
448.9	0.66494	-0.66218	0.00841
448.2	0.67625	-0.66632	0.01085
447.5	0.68186	-0.67193	0.01549
446.8	0.68734	-0.67242	0.0169
446.1	0.6979	-0.67771	0.02226
445.4	0.70703	-0.68269	0.02285
444.7	0.71462	-0.69353	0.02313
444	0.72353	-0.70232	0.02427
443.3	0.72858	-0.71222	0.02076
442.6	0.73712	-0.72539	0.01798
441.9	0.74628	-0.73631	0.0166
441.2	0.75753	-0.7458	0.01292
440.5	0.76835	-0.75933	0.00858
439.8	0.78404	-0.77085	0.00266
439.1	0.79736	-0.78032	-0.00294
438.4	0.80179	-0.80192	-0.00997
437.7	0.81014	-0.81374	-0.00906
437	0.81929	-0.82717	-0.00907
436.3	0.83327	-0.84328	-0.01217
435.6	0.8409	-0.85637	-0.0099
434.9	0.85636	-0.86813	-0.01667
434.2	0.87096	-0.88321	-0.01972
433.5	0.88465	-0.89518	-0.02433
432.8	0.89424	-0.90839	-0.02306
432.1	0.90691	-0.91856	-0.02348
431.4	0.91898	-0.92979	-0.02378
430.7	0.93329	-0.94642	-0.02094
430	0.95103	-0.95969	-0.02035
429.3	0.97119	-0.97626	-0.01586
428.6	0.99027	-0.98835	-0.01618
427.9	1.01009	-1.00197	-0.01953
427.2	1.02987	-1.01517	-0.01587
426.5	1.05418	-1.03285	-0.01646
425.8	1.06923	-1.04989	-0.01839
425.1	1.08575	-1.06328	-0.01271
424.4	1.10138	-1.08291	-0.00882
423.7	1.11471	-1.09362	-0.00524
423	1.12946	-1.10862	-0.00585
422.3	1.15085	-1.12082	-0.00657
421.6	1.17479	-1.13256	-0.00467
420.9	1.19193	-1.14565	-0.00326
420.2	1.20689	-1.16044	-0.000764431
419.5	1.22448	-1.17727	0.0045
418.8	1.24217	-1.19312	0.00855
418.1	1.26725	-1.20892	0.00662
417.4	1.28912	-1.22049	0.00971
416.7	1.31035	-1.23192	0.01084
416	1.33712	-1.25201	0.01232
415.3	1.35548	-1.26537	0.0142
414.6	1.38321	-1.28364	0.01702
413.9	1.40491	-1.30062	0.02175
413.2	1.4246	-1.31887	0.02612
412.5	1.44453	-1.3355	0.02843
411.8	1.46208	-1.35238	0.02885
411.1	1.48781	-1.36886	0.02973
410.4	1.51055	-1.38598	0.03198
409.7	1.53122	-1.40607	0.03576
409	1.55726	-1.41787	0.03983
408.3	1.58325	-1.43322	0.03739
407.6	1.60648	-1.44972	0.03674
406.9	1.63384	-1.46849	0.03659
406.2	1.66141	-1.48762	0.0357
405.5	1.68933	-1.50731	0.0395
404.8	1.71524	-1.51575	0.0425
404.1	1.73436	-1.53297	0.04428
403.4	1.75462	-1.55098	0.04795
402.7	1.77664	-1.56897	0.05173
402	1.80206	-1.5878	0.05014
401.3	1.83296	-1.61128	0.05145
400.6	1.86011	-1.63096	0.05232
399.9	1.89042	-1.65206	0.05109
399.2	1.91275	-1.67368	0.05794
398.5	1.93052	-1.69645	0.05291
397.8	1.96041	-1.71843	0.05433
397.1	1.99353	-1.74425	0.0531
396.4	2.01291	-1.76498	0.05245
395.7	2.04411	-1.78737	0.05538
395	2.0776	-1.80709	0.05379
394.3	2.10509	-1.82513	0.0573
393.6	2.12645	-1.84791	0.05459
392.9	2.15257	-1.86713	0.0536
392.2	2.17623	-1.88733	0.05415
391.5	2.1898	-1.90805	0.05344
390.8	2.21746	-1.93144	0.05756
390.1	2.24449	-1.95523	0.05672
389.4	2.26848	-1.98126	0.05517
388.7	2.2977	-1.9966	0.05437
388	2.3319	-2.01363	0.05441
387.3	2.36201	-2.03616	0.05745
386.6	2.38684	-2.05368	0.05987
385.9	2.40477	-2.07514	0.06118
385.2	2.42564	-2.09473	0.063
384.5	2.45136	-2.10876	0.06348
383.8	2.47116	-2.12772	0.06232
383.1	2.48635	-2.14541	0.05939
382.4	2.50196	-2.16005	0.06059
381.7	2.52424	-2.17935	0.06218
381	2.54509	-2.18932	0.06135
380.3	2.567	-2.2023	0.06066
379.6	2.59114	-2.22409	0.05962
378.9	2.60936	-2.23654	0.0581
378.2	2.62616	-2.25703	0.05751
377.5	2.64089	-2.27101	0.05425
376.8	2.65942	-2.28543	0.05448
376.1	2.68143	-2.29324	0.05205
375.4	2.69613	-2.30927	0.05288
374.7	2.70952	-2.31724	0.05473
374	2.73345	-2.33243	0.0544
373.3	2.74236	-2.34056	0.05469
372.6	2.75483	-2.35789	0.05775
371.9	2.77407	-2.36683	0.06101
371.2	2.78304	-2.37606	0.05928
370.5	2.79215	-2.38435	0.06346
369.8	2.80333	-2.39616	0.062
369.1	2.80893	-2.40941	0.0626
368.4	2.81909	-2.41401	0.0621
367.7	2.82867	-2.42666	0.06097
367	2.84253	-2.43873	0.06212
366.3	2.84998	-2.4476	0.0675
365.6	2.84542	-2.46	0.06833
364.9	2.84929	-2.46388	0.0684
364.2	2.85312	-2.47526	0.06581
363.5	2.85296	-2.48052	0.06096
362.8	2.85592	-2.48833	0.06598
362.1	2.84615	-2.4931	0.06773
361.4	2.84762	-2.49503	0.07075
360.7	2.85045	-2.49956	0.07649
360	2.85486	-2.50633	0.07544
359.3	2.84131	-2.51346	0.07734
358.6	2.83537	-2.52071	0.07956
357.9	2.84121	-2.52724	0.08117
357.2	2.84196	-2.52844	0.08503
356.5	2.8459	-2.53455	0.08714
355.8	2.85907	-2.52967	0.08738
355.1	2.85573	-2.54185	0.08552
354.4	2.85636	-2.55025	0.08734
353.7	2.85834	-2.55616	0.09058
353	2.85587	-2.56205	0.08975
352.3	2.85438	-2.56949	0.08869
351.6	2.8454	-2.57085	0.08655
350.9	2.83906	-2.5734	0.08443
350.2	2.84163	-2.57737	0.08492
349.5	2.84005	-2.57865	0.08526
348.8	2.8423	-2.58195	0.08321
348.1	2.8491	-2.5834	0.07737
347.4	2.85307	-2.58467	0.07535
346.7	2.85719	-2.58768	0.06979
346	2.85631	-2.58451	0.06127
345.3	2.85637	-2.58347	0.05945
344.6	2.85549	-2.58482	0.05612
343.9	2.85269	-2.58229	0.05317
343.2	2.84864	-2.58168	0.05128
342.5	2.84307	-2.58026	0.05046
341.8	2.85124	-2.58042	0.05237
341.1	2.85158	-2.57321	0.04919
340.4	2.85274	-2.57567	0.04895
339.7	2.85193	-2.57429	0.0489
339	2.85417	-2.57247	0.05093
338.3	2.84729	-2.57592	0.05301
337.6	2.8473	-2.57865	0.05001
336.9	2.83525	-2.57574	0.04693
336.2	2.82801	-2.5764	0.04907
335.5	2.82123	-2.57996	0.05365
334.8	2.80982	-2.58448	0.054
334.1	2.79685	-2.58448	0.05324
333.4	2.78296	-2.58234	0.05385
332.7	2.757	-2.58706	0.05413
332	2.75031	-2.58432	0.05482
331.3	2.73466	-2.58988	0.05456
330.6	2.71232	-2.58901	0.05348
329.9	2.70111	-2.57988	0.05258
329.2	2.68509	-2.5857	0.05243
328.5	2.66414	-2.58128	0.05138
327.8	2.64728	-2.58529	0.05364
327.1	2.62844	-2.5841	0.04978
326.4	2.61674	-2.58658	0.05022
325.7	2.60401	-2.58458	0.04889
325	2.59569	-2.59298	0.04524
324.3	2.57747	-2.59282	0.04721
323.6	2.57439	-2.60057	0.04698
322.9	2.56922	-2.60116	0.04265
322.2	2.55656	-2.60586	0.03943
321.5	2.54299	-2.61206	0.03759
320.8	2.52699	-2.61774	0.03631
320.1	2.51799	-2.62366	0.03298
319.4	2.51322	-2.62858	0.03078
318.7	2.50494	-2.64531	0.03058
318	2.49168	-2.65135	0.02546
317.3	2.48146	-2.66526	0.02239
316.6	2.46915	-2.67774	0.0193
315.9	2.46577	-2.68966	0.02013
315.2	2.46463	-2.69726	0.01797
314.5	2.46267	-2.71019	0.01295
313.8	2.46402	-2.72165	0.01078
313.1	2.46245	-2.73171	0.00354
312.4	2.45072	-2.74324	-0.00471
311.7	2.45366	-2.76034	-0.01076
311	2.45388	-2.76597	-0.0121
310.3	2.45034	-2.77369	-0.01011
309.6	2.45732	-2.78285	-0.0131
308.9	2.46544	-2.78807	-0.02101
308.2	2.47185	-2.79965	-0.02571
307.5	2.47767	-2.81503	-0.02756
306.8	2.49326	-2.81805	-0.0289
306.1	2.49506	-2.83798	-0.03592
305.4	2.50784	-2.85305	-0.03894
304.7	2.50234	-2.86783	-0.03883
304	2.51275	-2.88361	-0.04079
303.3	2.51146	-2.90336	-0.04211
302.6	2.5125	-2.90319	-0.0429
301.9	2.51782	-2.92069	-0.04571
301.2	2.52385	-2.92527	-0.04183
300.5	2.52554	-2.94271	-0.04708
299.8	2.52607	-2.9533	-0.04627
299.1	2.52956	-2.95153	-0.05062
298.4	2.53323	-2.96128	-0.05034
297.7	2.53869	-2.97295	-0.04813
297	2.54954	-2.98786	-0.04799
296.3	2.5553	-3.00176	-0.04695
295.6	2.55928	-3.01281	-0.04943
294.9	2.56542	-3.01657	-0.05481
294.2	2.56914	-3.02494	-0.05961
293.5	2.57376	-3.03702	-0.06256
292.8	2.5786	-3.0477	-0.06362
292.1	2.59127	-3.05189	-0.06822
291.4	2.60539	-3.06858	-0.06841
290.7	2.60749	-3.08296	-0.06684
290	2.62072	-3.08989	-0.06494
289.3	2.62463	-3.10491	-0.06238
288.6	2.61942	-3.09904	-0.06308
287.9	2.62704	-3.10327	-0.06115
287.2	2.61855	-3.10229	-0.05925
286.5	2.61497	-3.08622	-0.05577
285.8	2.61228	-3.07425	-0.05471
285.1	2.6227	-3.07104	-0.04874
284.4	2.62278	-3.0632	-0.04263
283.7	2.61431	-3.05667	-0.04198
283	2.60849	-3.0458	-0.03877
282.3	2.60593	-3.03599	-0.03333
281.6	2.60611	-3.02141	-0.02928
280.9	2.60993	-3.00631	-0.02975
280.2	2.61451	-2.99683	-0.02835
279.5	2.61888	-2.97813	-0.02401
278.8	2.62298	-2.94993	-0.01932
278.1	2.6243	-2.9162	-0.01824
277.4	2.61171	-2.89419	-0.01691
276.7	2.61366	-2.86954	-0.00759
276	2.59787	-2.84387	-0.00149
275.3	2.57872	-2.81167	-0.000950256
274.6	2.56763	-2.78718	2.84162e-06
273.9	2.55766	-2.74711	0.00318
273.2	2.52635	-2.7181	0.00455
272.5	2.50713	-2.66646	0.01263
271.8	2.47712	-2.63113	0.02197
271.1	2.44638	-2.60058	0.01908
270.4	2.41085	-2.54452	0.02432
269.7	2.37547	-2.4962	0.03126
269	2.3416	-2.44553	0.03159
268.3	2.28734	-2.4014	0.03771
267.6	2.24992	-2.34795	0.0379
266.9	2.19734	-2.27108	0.03796
266.2	2.14363	-2.1977	0.04158
265.5	2.08349	-2.13889	0.04374
264.8	2.01807	-2.06317	0.04863
264.1	1.95556	-1.98795	0.04475
263.4	1.89627	-1.90815	0.04455
262.7	1.81949	-1.83542	0.04932
262	1.7446	-1.75214	0.04473
261.3	1.66074	-1.66732	0.03847
260.6	1.56501	-1.5804	0.03361
259.9	1.47197	-1.49478	0.03174
259.2	1.37905	-1.4164	0.0299
258.5	1.28666	-1.32345	0.02495
257.8	1.18839	-1.22081	0.02544
257.1	1.0857	-1.14531	0.02513
256.4	0.97856	-1.06154	0.02766
255.7	0.86101	-0.9634	0.02867
255	0.7652	-0.87112	0.02579
254.3	0.66023	-0.77622	0.025
253.6	0.54269	-0.67714	0.0239
252.9	0.43737	-0.58958	0.02596
252.2	0.31687	-0.48888	0.02647
251.5	0.21285	-0.39825	0.02688
250.8	0.10787	-0.29443	0.02537
250.1	-0.00295	-0.20714	0.02603

## Sheet: Fig. 3c
	Ligand-(S)-Ph	Ligand-(S)-Na
500	0.04885	-0.15976
499.3	0.05554	-0.1514
498.6	0.05305	-0.14376
497.9	0.04587	-0.13684
497.2	0.03864	-0.13064
496.5	0.02331	-0.12515
495.8	0.01007	-0.12039
495.1	-0.01308	-0.11634
494.4	-0.01906	-0.11301
493.7	-0.01132	-0.11039
493	0.00836	-0.1085
492.3	0.00855	-0.108
491.6	0.01765	-0.11388
490.9	0.02907	-0.11123
490.2	0.04223	-0.10409
489.5	0.05098	-0.105
488.8	0.05497	-0.10389
488.1	0.05742	-0.10744
487.4	0.04679	-0.10582
486.7	0.04484	-0.10818
486	0.04225	-0.11132
485.3	0.03776	-0.1102
484.6	0.0454	-0.11311
483.9	0.04475	-0.11254
483.2	0.04743	-0.11183
482.5	0.04073	-0.1136
481.8	0.03298	-0.12009
481.1	0.0348	-0.12629
480.4	0.03703	-0.13094
479.7	0.04024	-0.13049
479	0.04328	-0.13445
478.3	0.04234	-0.13202
477.6	0.03242	-0.1349
476.9	0.03847	-0.13329
476.2	0.03215	-0.13038
475.5	0.03125	-0.13134
474.8	0.03226	-0.13075
474.1	0.02636	-0.13084
473.4	0.03416	-0.13001
472.7	0.04521	-0.13046
472	0.04632	-0.13145
471.3	0.0489	-0.13495
470.6	0.0349	-0.14371
469.9	0.02187	-0.15151
469.2	0.01148	-0.15593
468.5	0.00133	-0.1649
467.8	-0.01797	-0.17403
467.1	-0.01557	-0.17675
466.4	-0.02194	-0.18103
465.7	-0.01666	-0.17966
465	-0.01094	-0.17746
464.3	0.00402	-0.17187
463.6	0.03266	-0.17431
462.9	0.06622	-0.17224
462.2	0.07516	-0.17207
461.5	0.08177	-0.17234
460.8	0.0582	-0.17664
460.1	0.0504	-0.17535
459.4	0.04419	-0.18122
458.7	0.04556	-0.18068
458	0.04599	-0.18068
457.3	0.0379	-0.18023
456.6	0.03007	-0.17648
455.9	0.03651	-0.17218
455.2	0.04137	-0.173
454.5	0.0594	-0.1776
453.8	0.08431	-0.17737
453.1	0.0913	-0.17759
452.4	0.08621	-0.17939
451.7	0.08632	-0.17615
451	0.07325	-0.17599
450.3	0.07975	-0.17216
449.6	0.06637	-0.1691
448.9	0.06379	-0.16373
448.2	0.06067	-0.16016
447.5	0.05291	-0.1606
446.8	0.04989	-0.15751
446.1	0.05434	-0.15234
445.4	0.04923	-0.1493
444.7	0.06534	-0.14137
444	0.07833	-0.13467
443.3	0.07918	-0.12467
442.6	0.09104	-0.11781
441.9	0.09728	-0.11485
441.2	0.09195	-0.11616
440.5	0.08212	-0.10496
439.8	0.05903	-0.09523
439.1	0.04011	-0.09535
438.4	0.00351	-0.0949
437.7	-0.03618	-0.09202
437	-0.06965	-0.08902
436.3	-0.07296	-0.08447
435.6	-0.07156	-0.08377
434.9	-0.04259	-0.08263
434.2	-0.02814	-0.08773
433.5	-0.00529	-0.09148
432.8	0.02267	-0.09225
432.1	0.04722	-0.09008
431.4	0.07222	-0.0867
430.7	0.08974	-0.08337
430	0.08479	-0.07985
429.3	0.06892	-0.07375
428.6	0.04474	-0.07504
427.9	0.03993	-0.0829
427.2	0.04075	-0.08444
426.5	0.04819	-0.08614
425.8	0.04811	-0.09926
425.1	0.04481	-0.11856
424.4	0.02938	-0.13583
423.7	0.02539	-0.15093
423	0.0223	-0.16834
422.3	0.02311	-0.18248
421.6	0.02655	-0.20158
420.9	0.03187	-0.21688
420.2	0.02267	-0.23277
419.5	0.03144	-0.23517
418.8	0.03395	-0.23552
418.1	0.04438	-0.22539
417.4	0.05371	-0.22019
416.7	0.05991	-0.20852
416	0.05795	-0.19854
415.3	0.04702	-0.19052
414.6	0.04175	-0.18475
413.9	0.03676	-0.17592
413.2	0.03877	-0.16631
412.5	0.03326	-0.16609
411.8	0.04225	-0.15998
411.1	0.04904	-0.15571
410.4	0.04303	-0.14693
409.7	0.05087	-0.14307
409	0.05037	-0.13285
408.3	0.05714	-0.12691
407.6	0.06562	-0.12321
406.9	0.05966	-0.11398
406.2	0.0439	-0.10364
405.5	0.03387	-0.09332
404.8	0.02668	-0.08397
404.1	0.02554	-0.0754
403.4	0.01161	-0.07434
402.7	0.01279	-0.05943
402	0.01707	-0.05645
401.3	0.03125	-0.05315
400.6	0.04693	-0.04553
399.9	0.06674	-0.03966
399.2	0.08799	-0.04222
398.5	0.09771	-0.04365
397.8	0.11625	-0.03663
397.1	0.11627	-0.03431
396.4	0.11336	-0.02958
395.7	0.10777	-0.03005
395	0.0987	-0.01612
394.3	0.09693	-0.00955
393.6	0.08629	0.00321
392.9	0.09385	0.02111
392.2	0.10408	0.03819
391.5	0.12312	0.05169
390.8	0.13261	0.07805
390.1	0.14545	0.11119
389.4	0.16506	0.1405
388.7	0.19072	0.18474
388	0.22957	0.22186
387.3	0.2537	0.26254
386.6	0.28251	0.30046
385.9	0.29974	0.34257
385.2	0.32609	0.37621
384.5	0.35084	0.4084
383.8	0.37179	0.43965
383.1	0.39121	0.46367
382.4	0.42155	0.48924
381.7	0.44121	0.50978
381	0.45445	0.53125
380.3	0.47335	0.55451
379.6	0.49448	0.57596
378.9	0.51879	0.59672
378.2	0.53946	0.62551
377.5	0.54682	0.66242
376.8	0.56463	0.71674
376.1	0.57353	0.77244
375.4	0.61091	0.8385
374.7	0.64711	0.92379
374	0.68643	1.0226
373.3	0.76229	1.11845
372.6	0.85346	1.24861
371.9	0.9448	1.38898
371.2	1.04822	1.52729
370.5	1.15354	1.67492
369.8	1.27212	1.8278
369.1	1.38382	1.98153
368.4	1.48297	2.14326
367.7	1.57312	2.28285
367	1.65018	2.4042
366.3	1.71907	2.50153
365.6	1.77493	2.5546
364.9	1.82043	2.5788
364.2	1.83788	2.57795
363.5	1.86833	2.54424
362.8	1.88502	2.49338
362.1	1.87699	2.4395
361.4	1.90157	2.39251
360.7	1.89524	2.36826
360	1.91926	2.36246
359.3	1.94512	2.40761
358.6	1.98854	2.4952
357.9	2.06539	2.66079
357.2	2.16213	2.8879
356.5	2.27016	3.1656
355.8	2.43165	3.54371
355.1	2.6612	3.96218
354.4	2.93641	4.42313
353.7	3.24897	4.90246
353	3.58546	5.36665
352.3	3.92234	5.81427
351.6	4.26773	6.23319
350.9	4.54173	6.61738
350.2	4.79874	6.95107
349.5	5.02699	7.21016
348.8	5.22315	7.3987
348.1	5.36749	7.52223
347.4	5.43648	7.61093
346.7	5.44245	7.6157
346	5.45304	7.56841
345.3	5.41059	7.50559
344.6	5.33663	7.41721
343.9	5.26598	7.38035
343.2	5.19966	7.32031
342.5	5.17172	7.33018
341.8	5.14161	7.36455
341.1	5.11724	7.58957
340.4	5.1722	7.77327
339.7	5.27416	8.0276
339	5.44274	8.34981
338.3	5.62348	8.66575
337.6	5.80108	8.99157
336.9	6.02573	9.40676
336.2	6.22526	9.77194
335.5	6.36417	10.0585
334.8	6.49001	10.3878
334.1	6.63285	10.635
333.4	6.75586	10.8314
332.7	6.88165	10.9336
332	6.94225	10.981
331.3	7.01095	11.0048
330.6	7.08359	11.0607
329.9	7.16581	11.1098
329.2	7.27851	11.1779
328.5	7.40126	11.3084
327.8	7.54321	11.4846
327.1	7.70671	11.7917
326.4	7.89378	12.0028
325.7	8.09035	12.3186
325	8.29223	12.6585
324.3	8.54981	12.9423
323.6	8.82094	13.269
322.9	9.08783	13.6486
322.2	9.31403	13.8901
321.5	9.54422	14.0813
320.8	9.69469	14.2736
320.1	9.81384	14.2909
319.4	9.84741	14.2695
318.7	9.80637	14.1776
318	9.67296	14.0131
317.3	9.48105	13.8471
316.6	9.28924	13.6388
315.9	9.03939	13.3703
315.2	8.75805	13.1256
314.5	8.52232	12.8568
313.8	8.27951	12.6171
313.1	8.05651	12.3414
312.4	7.84094	12.0848
311.7	7.65114	11.8109
311	7.43435	11.5086
310.3	7.21242	11.1921
309.6	6.98308	10.8817
308.9	6.73214	10.559
308.2	6.45067	10.1809
307.5	6.19648	9.78095
306.8	5.90928	9.32746
306.1	5.62462	8.84012
305.4	5.29546	8.34691
304.7	4.98552	7.81697
304	4.65195	7.24509
303.3	4.31294	6.68
302.6	3.95147	6.09404
301.9	3.59456	5.51346
301.2	3.23433	4.95132
300.5	2.87362	4.35382
299.8	2.5229	3.77593
299.1	2.17152	3.21597
298.4	1.82892	2.67246
297.7	1.5334	2.15769
297	1.23077	1.64265
296.3	0.96521	1.16835
295.6	0.6736	0.7246
294.9	0.42746	0.30864
294.2	0.1894	-0.10016
293.5	-0.06133	-0.51354
292.8	-0.31029	-0.91513
292.1	-0.53323	-1.28176
291.4	-0.77115	-1.62865
290.7	-0.99062	-1.97624
290	-1.2183	-2.31812
289.3	-1.44606	-2.66072
288.6	-1.70003	-2.99878
287.9	-1.96546	-3.34611
287.2	-2.21776	-3.7111
286.5	-2.48381	-4.05806
285.8	-2.76285	-4.40112
285.1	-3.02463	-4.73186
284.4	-3.25822	-5.08445
283.7	-3.48616	-5.41172
283	-3.69665	-5.73215
282.3	-3.88788	-6.02737
281.6	-4.07604	-6.33448
280.9	-4.22424	-6.61911
280.2	-4.39059	-6.93202
279.5	-4.55873	-7.23054
278.8	-4.76013	-7.53615
278.1	-4.94343	-7.827
277.4	-5.11478	-8.12151
276.7	-5.27661	-8.37641
276	-5.43566	-8.58591
275.3	-5.5776	-8.842
274.6	-5.68232	-9.06596
273.9	-5.79108	-9.28937
273.2	-5.8961	-9.49053
272.5	-6.01907	-9.65251
271.8	-6.13547	-9.82973
271.1	-6.23631	-9.9843
270.4	-6.33602	-10.0741
269.7	-6.43296	-10.114
269	-6.5223	-10.125
268.3	-6.57641	-10.077
267.6	-6.57271	-10.0058
266.9	-6.52389	-9.89037
266.2	-6.45526	-9.77367
265.5	-6.35655	-9.64077
264.8	-6.22736	-9.5119
264.1	-6.08229	-9.35567
263.4	-5.94173	-9.19059
262.7	-5.84349	-8.99315
262	-5.72988	-8.85388
261.3	-5.68072	-8.81282
260.6	-5.66135	-8.80425
259.9	-5.70405	-8.88289
259.2	-5.79796	-9.03746
258.5	-5.94874	-9.28178
257.8	-6.17143	-9.63132
257.1	-6.45123	-10.0031
256.4	-6.77945	-10.273
255.7	-7.10617	-10.5683
255	-7.42531	-10.8889
254.3	-7.66314	-11.2348
253.6	-7.88702	-11.6061
252.9	-8.09696	-12.0027
252.2	-8.29295	-12.4247
251.5	-8.47499	-12.872
250.8	-8.64309	-13.3447
250.1	-8.79725	-13.8427

## Sheet: Fig. 3d
	(S)-Ph		(S)-Na
500	0.20714	500	0.4873
499.3	0.21096	499	0.47612
498.6	0.21485	498	0.474
497.9	0.21881	497	0.49025
497.2	0.22286	496	0.51647
496.5	0.22697	495	0.51393
495.8	0.23117	494	0.55394
495.1	0.23544	493	0.55354
494.4	0.23979	492	0.60146
493.7	0.24421	491	0.63053
493	0.24871	490	0.64991
492.3	0.25329	489	0.66385
491.6	0.25794	488	0.66519
490.9	0.26267	487	0.66291
490.2	0.26748	486	0.67786
489.5	0.27236	485	0.66926
488.8	0.27732	484	0.70521
488.1	0.28235	483	0.72945
487.4	0.28746	482	0.74032
486.7	0.29265	481	0.77356
486	0.29791	480	0.79146
485.3	0.30325	479	0.83423
484.6	0.30867	478	0.86163
483.9	0.31416	477	0.87874
483.2	0.31973	476	0.9207
482.5	0.32538	475	0.94026
481.8	0.33486	474	0.94711
481.1	0.33677	473	0.97161
480.4	0.35054	472	1.00439
479.7	0.36002	471	1.02734
479	0.36408	470	1.04261
478.3	0.36947	469	1.06931
477.6	0.37138	468	1.07397
476.9	0.37576	467	1.08163
476.2	0.38209	466	1.10106
475.5	0.39124	465	1.11474
474.8	0.39682	464	1.13176
474.1	0.41414	463	1.15949
473.4	0.41935	462	1.19392
472.7	0.42745	461	1.19842
472	0.43086	460	1.20633
471.3	0.43814	459	1.24889
470.6	0.4432	458	1.2742
469.9	0.45066	457	1.2884
469.2	0.4528	456	1.31395
468.5	0.45784	455	1.3403
467.8	0.46979	454	1.35755
467.1	0.47841	453	1.38105
466.4	0.47927	452	1.41827
465.7	0.48288	451	1.44182
465	0.48763	450	1.47598
464.3	0.49228	449	1.5168
463.6	0.49454	448	1.56643
462.9	0.50339	447	1.62842
462.2	0.509	446	1.65845
461.5	0.52085	445	1.70361
460.8	0.53003	444	1.73678
460.1	0.53566	443	1.77667
459.4	0.54318	442	1.80716
458.7	0.55041	441	1.86514
458	0.55821	440	1.90139
457.3	0.56685	439	1.93843
456.6	0.57434	438	2.01003
455.9	0.58203	437	2.065
455.2	0.5876	436	2.09423
454.5	0.59165	435	2.14362
453.8	0.59476	434	2.18141
453.1	0.60647	433	2.24081
452.4	0.61569	432	2.28843
451.7	0.61833	431	2.36458
451	0.62847	430	2.39995
450.3	0.63724	429	2.46778
449.6	0.64985	428	2.52793
448.9	0.66494	427	2.59405
448.2	0.67625	426	2.66657
447.5	0.68186	425	2.70664
446.8	0.68734	424	2.76316
446.1	0.6979	423	2.86177
445.4	0.70703	422	2.92615
444.7	0.71462	421	3.02459
444	0.72353	420	3.10062
443.3	0.72858	419	3.1908
442.6	0.73712	418	3.27654
441.9	0.74628	417	3.34652
441.2	0.75753	416	3.41606
440.5	0.76835	415	3.49748
439.8	0.78404	414	3.57948
439.1	0.79736	413	3.65363
438.4	0.80179	412	3.75188
437.7	0.81014	411	3.83461
437	0.81929	410	3.90023
436.3	0.83327	409	4.0101
435.6	0.8409	408	4.12142
434.9	0.85636	407	4.20147
434.2	0.87096	406	4.3186
433.5	0.88465	405	4.39321
432.8	0.89424	404	4.48042
432.1	0.90691	403	4.57869
431.4	0.91898	402	4.63514
430.7	0.93329	401	4.75939
430	0.95103	400	4.8521
429.3	0.97119	399	4.91358
428.6	0.99027	398	5.01263
427.9	1.01009	397	5.09633
427.2	1.02987	396	5.1965
426.5	1.05418	395	5.30036
425.8	1.06923	394	5.42605
425.1	1.08575	393	5.49435
424.4	1.10138	392	5.58167
423.7	1.11471	391	5.68631
423	1.12946	390	5.78854
422.3	1.15085	389	5.90485
421.6	1.17479	388	6.02288
420.9	1.19193	387	6.09974
420.2	1.20689	386	6.19537
419.5	1.22448	385	6.29775
418.8	1.24217	384	6.38291
418.1	1.26725	383	6.46825
417.4	1.28912	382	6.5772
416.7	1.31035	381	6.65862
416	1.33712	380	6.75231
415.3	1.35548	379	6.88254
414.6	1.38321	378	6.95294
413.9	1.40491	377	7.05486
413.2	1.4246	376	7.14177
412.5	1.44453	375	7.21811
411.8	1.46208	374	7.33252
411.1	1.48781	373	7.41427
410.4	1.51055	372	7.52524
409.7	1.53122	371	7.58271
409	1.55726	370	7.6597
408.3	1.58325	369	7.71586
407.6	1.60648	368	7.78531
406.9	1.63384	367	7.86018
406.2	1.66141	366	7.91684
405.5	1.68933	365	7.95901
404.8	1.71524	364	8.02419
404.1	1.73436	363	8.09946
403.4	1.75462	362	8.158
402.7	1.77664	361	8.18391
402	1.80206	360	8.25437
401.3	1.83296	359	8.29964
400.6	1.86011	358	8.34203
399.9	1.89042	357	8.35247
399.2	1.91275	356	8.38385
398.5	1.93052	355	8.40291
397.8	1.96041	354	8.41322
397.1	1.99353	353	8.4375
396.4	2.01291	352	8.47024
395.7	2.04411	351	8.48905
395	2.0776	350	8.51569
394.3	2.10509	349	8.54907
393.6	2.12645	348	8.56882
392.9	2.15257	347	8.56685
392.2	2.17623	346	8.57133
391.5	2.1898	345	8.58009
390.8	2.21746	344	8.57043
390.1	2.24449	343	8.59176
389.4	2.26848	342	8.61188
388.7	2.2977	341	8.61789
388	2.3319	340	8.61347
387.3	2.36201	339	8.63859
386.6	2.38684	338	8.64086
385.9	2.40477	337	8.62213
385.2	2.42564	336	8.63524
384.5	2.45136	335	8.6456
383.8	2.47116	334	8.62324
383.1	2.48635	333	8.62882
382.4	2.50196	332	8.60124
381.7	2.52424	331	8.65743
381	2.54509	330	8.66205
380.3	2.567	329	8.66369
379.6	2.59114	328	8.63718
378.9	2.60936	327	8.63322
378.2	2.62616	326	8.67769
377.5	2.64089	325	8.65384
376.8	2.65942	324	8.68162
376.1	2.68143	323	8.66843
375.4	2.69613	322	8.66745
374.7	2.70952	321	8.64695
374	2.73345	320	8.63753
373.3	2.74236	319	8.64917
372.6	2.75483	318	8.65134
371.9	2.77407	317	8.6419
371.2	2.78304	316	8.69647
370.5	2.79215	315	8.64393
369.8	2.80333	314	8.67035
369.1	2.80893	313	8.71139
368.4	2.81909	312	8.69555
367.7	2.82867	311	8.77013
367	2.84253	310	8.78737
366.3	2.84998	309	8.81774
365.6	2.84542	308	8.82426
364.9	2.84929	307	8.84243
364.2	2.85312	306	8.83611
363.5	2.85296	305	8.88424
362.8	2.85592	304	8.92632
362.1	2.84615	303	8.94174
361.4	2.84762	302	9.06543
360.7	2.85045	301	9.14398
360	2.85486	300	9.15855
359.3	2.84131	299	9.21265
358.6	2.83537	298	9.28866
357.9	2.84121	297	9.32894
357.2	2.84196	296	9.43694
356.5	2.8459	295	9.51715
355.8	2.85907	294	9.52799
355.1	2.85573	293	9.55243
354.4	2.85636	292	9.63024
353.7	2.85834	291	9.67887
353	2.85587	290	9.7525
352.3	2.85438	289	9.78352
351.6	2.8454	288	9.80603
350.9	2.83906	287	9.81772
350.2	2.84163	286	9.82437
349.5	2.84005	285	9.76346
348.8	2.8423	284	9.7273
348.1	2.8491	283	9.65701
347.4	2.85307	282	9.56962
346.7	2.85719	281	9.39074
346	2.85631	280	9.31596
345.3	2.85637	279	9.15876
344.6	2.85549	278	9.03934
343.9	2.85269	277	8.88291
343.2	2.84864	276	8.68113
342.5	2.84307	275	8.48442
341.8	2.85124	274	8.28915
341.1	2.85158	273	8.03843
340.4	2.85274	272	7.73597
339.7	2.85193	271	7.47235
339	2.85417	270	7.21789
338.3	2.84729	269	6.88066
337.6	2.8473	268	6.53892
336.9	2.83525	267	6.11046
336.2	2.82801	266	5.86044
335.5	2.82123	265	5.53524
334.8	2.80982	264	5.14843
334.1	2.79685	263	4.80836
333.4	2.78296	262	4.47221
332.7	2.757	261	4.03132
332	2.75031	260	3.65499
331.3	2.73466	259	3.30012
330.6	2.71232	258	2.88308
329.9	2.70111	257	2.53558
329.2	2.68509	256	2.11014
328.5	2.66414	255	1.66101
327.8	2.64728	254	1.40411
327.1	2.62844	253	1.14659
326.4	2.61674	252	0.88848
325.7	2.60401	251	0.62975
325	2.59569	250	0.37042
324.3	2.57747
323.6	2.57439
322.9	2.56922
322.2	2.55656
321.5	2.54299
320.8	2.52699
320.1	2.51799
319.4	2.51322
318.7	2.50494
318	2.49168
317.3	2.48146
316.6	2.46915
315.9	2.46577
315.2	2.46463
314.5	2.46267
313.8	2.46402
313.1	2.46245
312.4	2.45072
311.7	2.45366
311	2.45388
310.3	2.45034
309.6	2.45732
308.9	2.46544
308.2	2.47185
307.5	2.47767
306.8	2.49326
306.1	2.49506
305.4	2.50784
304.7	2.50234
304	2.51275
303.3	2.51146
302.6	2.5125
301.9	2.51782
301.2	2.52385
300.5	2.52554
299.8	2.52607
299.1	2.52956
298.4	2.53323
297.7	2.53869
297	2.54954
296.3	2.5553
295.6	2.55928
294.9	2.56542
294.2	2.56914
293.5	2.57376
292.8	2.5786
292.1	2.59127
291.4	2.60539
290.7	2.60749
290	2.62072
289.3	2.62463
288.6	2.61942
287.9	2.62704
287.2	2.61855
286.5	2.61497
285.8	2.61228
285.1	2.6227
284.4	2.62278
283.7	2.61431
283	2.60849
282.3	2.60593
281.6	2.60611
280.9	2.60993
280.2	2.61451
279.5	2.61888
278.8	2.62298
278.1	2.6243
277.4	2.61171
276.7	2.61366
276	2.59787
275.3	2.57872
274.6	2.56763
273.9	2.55766
273.2	2.52635
272.5	2.50713
271.8	2.47712
271.1	2.44638
270.4	2.41085
269.7	2.37547
269	2.3416
268.3	2.28734
267.6	2.24992
266.9	2.19734
266.2	2.14363
265.5	2.08349
264.8	2.01807
264.1	1.95556
263.4	1.89627
262.7	1.81949
262	1.7446
261.3	1.66074
260.6	1.56501
259.9	1.47197
259.2	1.37905
258.5	1.28666
257.8	1.18839
257.1	1.0857
256.4	0.97856
255.7	0.86101
255	0.7652
254.3	0.66023
253.6	0.54269
252.9	0.43737
252.2	0.31687
251.5	0.21285
250.8	0.10787
250.1	-0.00295

## Sheet: Fig. 4b
	(S)-Ph-Mag Up																									(S)-Ph Mag Down
0.0048	0.10138	0.13536	0.08743	0.1848	0.14534	0.15095	0.16505	0.12629	0.12915	0.10094	0.16841	8.18266	0.19661	0.24829	0.17717	0.19628	0.1775	0.18473	0.18229	0.1775	0.18473	0.18229	0.10306		0.0048	0.00815	0.01839	0.000935877	0.00724	-0.00485	0.03573	0.04537	0.03618	-0.01277	0.0133	0.03077	0.06832	-0.01549	0.02104	0.01774	-0.000649305	0.00994
0.0196	0.89351	1.02804	0.68221	1.07394	1.11326	1.07696	1.14405	0.82949	0.64212	0.86512	0.94579	9.1233	1.24047	1.28595	1.20883	1.22402	1.25601	1.12794	1.04376	1.25601	1.12794	1.04376	0.40411		0.0196	0.00299	0.02346	-0.01387	0.02473	0.02165	0.03857	-0.00276	0.03528	0.00531	-0.00801	0.03702	0.05528	-0.01477	0.02308	0.01873	-0.02241	0.02303
0.0392	1.90048	2.15066	1.43118	2.20344	2.42932	2.3346	2.44137	1.73006	1.36822	1.89011	1.95977	10.3507	2.5707	2.65687	2.57974	2.5919	2.67871	2.36544	2.17321	2.67871	2.36544	2.17321	0.8695		0.0392	-0.01283	0.00799	-0.00757	0.02724	0.00651	0.03004	0.02837	0.0329	-0.01571	-0.01805	0.02312	0.04352	0.0043	0.01656	0.04453	-0.0076	-0.00359
0.0586	2.89093	3.34311	2.13128	3.3962	3.73579	3.55125	3.75957	2.62482	2.09834	2.88538	2.99363	11.5895	3.87672	4.05878	3.91786	3.9263	4.07354	3.63366	3.29454	4.07354	3.63366	3.29454	1.28543		0.0586	-0.00124	0.01972	-0.00127	0.01091	0.00327	0.0459	0.01333	0.03209	0.01103	0.00394	0.04806	0.02674	0.00885	0.03061	0.01098	-0.00103	0.02465
0.078	3.89462	4.49604	2.78277	4.55423	5.04408	4.82663	5.11091	3.514	2.7694	3.86326	3.98699	12.8265	5.22709	5.46465	5.31973	5.25873	5.42584	4.84954	4.46633	5.42584	4.84954	4.46633	1.71722		0.078	-0.02709	0.04102	-0.03095	0.00944	0.00776	0.05622	0.000189796	0.04049	-0.01625	-0.03212	0.01981	0.04898	0.01385	0.04757	0.03529	-0.01802	0.02867
0.0976	4.91011	5.58386	3.61709	5.72324	6.35194	6.03543	6.44401	4.39519	3.48426	4.78124	5.07998	14.0763	6.55634	6.85346	6.69103	6.5971	6.84162	6.0873	5.60631	6.84162	6.0873	5.60631	2.10161		0.0976	-0.01089	0.04647	0.00606	0.038	0.00471	0.01994	0.01084	0.0253	0.01132	-0.00691	0.04646	0.04307	0.0026	0.02681	0.01768	0.00619	0.0392
0.1172	5.88884	6.6642	4.39379	6.93506	7.65966	7.2649	7.6867	5.29866	4.13866	5.88256	6.02076	15.3209	7.91613	8.22817	8.04163	7.94214	8.29413	7.31746	6.76757	8.29413	7.31746	6.76757	2.37293		0.1172	0.00641	0.03062	0.01907	0.04032	0.01165	0.03799	0.04019	0.02487	-0.01069	0.000238439	0.03087	0.06882	0.02137	0.00207	0.02757	-0.00885	0.01033
0.1368	6.9214	7.92421	5.12156	8.19519	8.98571	8.53033	8.94962	6.21556	4.85358	6.86922	7.03464	16.5594	9.29518	9.64362	9.40969	9.2997	9.67181	8.62249	7.87179	9.67181	8.62249	7.87179	2.75489		0.1368	-0.00516	0.0419	0.01831	0.01972	0.032	0.04522	0.04528	0.02185	0.03082	0.01755	-0.00226	0.06892	-0.02762	0.02045	0.05815	0.000105051	0.05154
0.1564	7.95149	9.09483	5.88833	9.20399	10.3164	9.79044	10.2041	7.05929	5.50165	7.80709	8.11685	17.8498	10.6446	11.0529	10.7516	10.6676	11.125	9.90358	8.96876	11.125	9.90358	8.96876	3.21825		0.1564	-0.00252	0.0339	0.01139	0.03526	0.02534	0.04351	0.01088	0.01623	0.01128	0.00773	0.02199	0.06414	-0.01531	0.03074	0.04061	-0.00953	0.02009
0.1758	8.97549	10.2131	6.46158	10.2624	11.6408	11.0711	11.6271	7.95504	6.14582	8.64994	9.06913	19.1141	11.9895	12.5007	12.1224	12.0247	12.5068	11.1789	10.1743	12.5068	11.1789	10.1743	3.71354		0.1758	-0.01713	0.0411	0.02289	0.02326	0.00748	0.03349	0.0369	0.01932	0.0194	0.00935	0.03324	0.05338	0.01936	0.02197	0.03473	0.00139	-0.0094
0.1952	9.98791	11.4841	7.30906	11.4159	12.8926	12.2075	12.8856	8.76849	6.82153	9.80517	10.1568	20.3863	13.3524	13.9201	13.5351	13.4573	13.8896	12.4084	11.3652	13.8896	12.4084	11.3652	4.24398		0.1952	0.01603	0.09356	0.00474	0.01006	0.03205	0.04682	-0.00116	0.01928	0.02271	0.01283	0.04467	0.06231	-0.0021	0.00922	0.03267	-0.01212	0.00736
0.2148	11.0419	12.6615	8.01773	12.6039	14.2562	13.5087	14.1537	9.7089	7.62911	10.7127	11.3534	21.6832	14.6885	15.3698	14.9535	14.7688	15.3487	13.7373	12.5071	15.3487	13.7373	12.5071	4.86574		0.2148	-0.01109	0.05725	0.03575	0.0321	0.03209	0.03682	0.02697	0.04968	-0.01572	0.00302	0.04022	0.04386	-0.00551	0.00496	0.0351	0.00285	0.01119
0.2344	12.0525	13.8576	8.79246	13.8257	15.6123	14.7479	15.5137	10.5876	8.34465	12.631	12.4297	22.9198	16.0853	16.7657	16.3082	16.1458	16.8178	15.0365	13.6464	16.8178	15.0365	13.6464	5.79941		0.2344	-0.01127	0.09494	-0.00309	0.04	0.03446	0.06766	0.00364	0.03972	0.0081	0.01846	0.03199	0.03909	0.00395	0.01763	0.04212	0.01202	0.01802
0.254	13.079	15.2245	9.71377	15.0094	16.886	15.9731	16.8525	11.6918	9.17212	13.6979	13.4771	24.2152	17.4868	18.2091	17.7281	17.5318	18.1951	16.4168	14.7801	18.1951	16.4168	14.7801	6.09007		0.254	-0.04901	0.09756	0.01769	0.00598	0.01998	0.02516	0.03135	0.055	-0.000226734	-0.00429	0.05279	0.04125	0.01564	0.06731	0.02899	0.01483	0.00301
0.2736	14.084	16.311	10.6436	16.2404	18.2145	17.4418	18.2075	12.6006	9.61461	15.1674	14.5623	25.5002	18.8714	19.6812	19.1945	18.9056	19.6472	17.6621	15.8947	19.6472	17.6621	15.8947	6.69351		0.2736	8.8195e-05	0.0931	0.01748	0.01129	0.02016	0.04005	0.02585	0.01529	0.00568	0.00623	0.06252	0.05232	-0.00805	0.03355	0.0712	-0.000221105	0.02417
0.293	15.1524	17.4586	11.5504	17.2266	19.4893	18.6999	19.6695	13.5842	10.5128	15.187	15.6296	26.8044	20.2645	21.1513	20.5433	20.3348	21.0684	18.8725	17.1968	21.0684	18.8725	17.1968	6.75609		0.293	-0.01578	0.09452	0.02605	0.02552	0.02886	0.02881	0.02665	0.04494	0.01126	0.00234	0.02603	0.07783	0.01867	0.05134	0.06553	-0.00694	0.00644
0.3124	16.2099	18.6753	12.153	18.276	20.8391	19.6202	21.1346	14.4898	11.298	16.9188	16.5028	28.0809	21.631	22.6193	22.0507	21.7534	22.6595	20.1033	18.2089	22.6595	20.1033	18.2089	7.33697		0.3124	0.01034	0.10229	-0.0167	0.01138	0.01987	0.03077	0.02758	0.02495	0.01269	0.02376	0.04313	0.06436	0.00214	0.02639	0.07453	-0.00929	0.01267
0.332	17.2427	19.8282	13.0938	19.9867	22.3046	21.0587	22.4079	15.2145	11.8309	18.0124	17.1351	29.4292	22.9869	24.1263	23.449	23.1309	24.0578	21.5861	19.4887	24.0578	21.5861	19.4887	8.00237		0.332	0.00962	0.13152	0.00311	0.03198	0.04842	0.03353	0.00468	0.04099	0.000630142	-0.00296	0.03096	0.06184	-0.01534	0.05474	0.06159	-0.00233	0.00519
0.3516	18.2982	21.1211	13.7523	21.3254	23.7794	22.6361	23.5618	15.4247	12.1629	18.9566	18.5508	30.7016	24.5226	25.5571	24.8356	24.6296	25.5383	23.0767	20.9437	25.5383	23.0767	20.9437	8.38469		0.3516	0.03773	0.12116	-0.00263	0.04419	0.03926	0.03505	0.04962	0.04996	-0.01306	0.01121	0.05834	0.05566	0.00296	0.03252	0.08149	-0.00613	0.01879
0.3712	19.2921	22.3701	14.4711	22.6412	25.1562	23.8914	24.9398	16.2943	13.2003	20.0695	19.6404	32.0508	25.9704	27.1511	26.296	26.158	27.145	24.43	22.5007	27.145	24.43	22.5007	9.38778		0.3712	-0.01571	0.08737	0.01812	0.02289	0.04288	0.04655	0.0379	0.08171	-0.000366448	0.00357	0.05704	0.05237	0.0154	0.04023	0.0543	0.01397	0.01527
0.3906	20.4951	23.1565	15.2731	23.8483	26.6149	25.2672	26.7737	17.3036	14.1241	21.1761	20.2541	33.2978	27.432	28.6905	27.78	27.5805	28.7108	25.7594	24.0422	28.7108	25.7594	24.0422	9.67752		0.3906	0.00513	0.11627	0.03584	0.04316	0.03061	0.0412	0.04186	0.06033	-0.00323	-0.000916461	0.05637	0.05406	0.00203	0.02689	0.08133	0.01987	0.02048
0.41	21.5106	24.2935	16.2995	24.9557	27.798	26.5319	28.1894	18.4648	14.2902	22.2948	21.1401	34.6033	28.8195	30.2568	29.2826	28.9873	30.2098	27.2589	25.3038	30.2098	27.2589	25.3038	10.3773		0.41	0.01376	0.07869	0.00535	0.00748	0.05077	0.04767	0.03723	0.0432	0.00304	0.01535	0.04966	0.04842	-0.00441	0.04632	0.09146	0.00685	-0.01025
0.4296	22.6966	25.4799	17.1991	26.313	29.2815	27.9705	29.6273	19.3682	15.1074	23.4029	22.4747	35.9964	30.3385	31.8153	30.8335	30.4258	31.81	28.3857	26.5234	31.81	28.3857	26.5234	10.7366		0.4296	0.0117	0.1249	0.03289	0.02317	0.03215	0.05132	0.02135	0.03202	0.02944	0.01165	0.06815	0.05443	0.01215	0.03181	0.08658	0.02591	0.00552
0.4492	23.7622	26.4141	18.1886	27.7647	30.782	29.5757	30.7492	19.8571	16.1407	24.65	23.5519	37.4572	31.8553	33.329	32.2666	31.9201	33.4146	29.9408	27.5409	33.4146	29.9408	27.5409	11.3932		0.4492	0.0288	0.13884	0.02913	0.02103	0.01874	0.03306	0.03618	0.02997	-0.00492	0.01494	0.05668	0.04264	0.01051	0.06867	0.09177	0.01953	0.02407
0.4688	24.8941	27.5007	19.48	29.0443	32.0617	30.7256	32.1872	21.0148	17.0549	25.6579	24.8077	38.8528	33.374	34.937	33.7953	33.5204	34.8406	31.2816	28.9985	34.8406	31.2816	28.9985	11.9791		0.4688	0.01651	0.12792	0.0281	0.0252	0.000769393	0.03866	0.0126	0.03213	0.04644	0.01547	0.07542	0.06886	-0.00756	0.0359	0.0858	-0.00905	0.0198
0.4884	26.1174	29.0301	20.4898	30.4451	33.4221	32.0647	33.6773	21.8845	17.5917	26.9664	25.64	40.2034	35.0145	36.5986	35.4289	34.9834	36.4168	32.5174	30.4165	36.4168	32.5174	30.4165	12.4767		0.4884	0.03117	0.14779	0.01587	0.0221	0.01583	0.01877	0.02325	0.01146	0.04096	0.00304	0.06416	0.03553	0.01587	0.04199	0.11585	-0.01074	0.02525
0.5078	27.2472	30.3154	21.1046	31.6681	34.9299	33.2189	34.999	22.9013	18.2766	27.7702	26.6383	41.5617	36.4367	38.1514	36.992	36.365	37.8653	33.8662	31.8813	37.8653	33.8662	31.8813	13.1087		0.5078	0.02162	0.18407	0.02253	0.02719	0.01747	0.05124	0.04422	0.03343	0.03121	0.00627	0.04887	0.07296	0.01854	0.05067	0.12485	0.0048	0.00665
0.5272	28.3331	31.5338	22.6047	32.8163	36.3531	34.5774	36.4002	24.1309	19.1979	28.8561	28.0226	42.9419	37.9478	39.8038	38.4569	37.8684	39.5636	35.4532	33.007	39.5636	35.4532	33.007	13.3802		0.5272	0.01738	0.21407	0.04779	0.03242	0.00178	0.02619	0.02333	0.0348	0.03011	0.01418	0.06377	0.06729	0.03466	0.05737	0.12833	-0.01019	0.02599
0.5468	29.4596	32.4584	23.4541	34.046	37.9586	36.13	37.7845	25.0958	19.9889	30.1527	28.8686	44.3221	39.4704	41.5344	40.2917	39.4465	41.1529	36.938	34.3691	41.1529	36.938	34.3691	13.6693		0.5468	0.01769	0.21345	0.01791	0.04027	0.02709	0.02401	0.0317	0.04615	0.04185	-0.00806	0.07255	0.0726	0.03533	0.07828	0.13722	-0.02037	0.00822
0.5664	30.6973	33.3359	23.8299	35.6394	39.7251	37.442	39.2979	25.9336	21.7122	31.3248	30.2525	45.7606	41.0736	43.0638	41.5555	40.9714	42.8905	38.4506	35.5671	42.8905	38.4506	35.5671	15.0393		0.5664	0.02195	0.23029	0.06148	0.00248	0.01455	0.01796	0.01129	0.03962	0.04711	-0.01245	0.07146	0.07059	0.01293	0.05633	0.14059	0.02954	0.017
0.586	31.8493	34.9785	25.114	37.1257	40.8904	38.9624	41.0472	26.5822	22.5263	32.7372	31.3706	47.189	42.5853	44.8003	43.0994	42.7205	44.3995	39.6487	37.0343	44.3995	39.6487	37.0343	16.2521		0.586	0.0335	0.25798	0.05085	0.02329	0.03267	0.01411	0.02803	0.05175	0.05487	0.03551	0.07421	0.06563	0.04039	0.06059	0.13403	0.00368	0.02164
0.6056	33.0483	36.701	25.7161	38.2942	41.9667	40.3693	42.5756	27.4397	23.6871	33.7278	32.2662	48.6229	44.1888	46.4526	44.6628	44.4066	46.0438	41.2894	38.4664	46.0438	41.2894	38.4664	17.2333		0.6056	0.0088	0.27429	0.05139	0.00875	0.03446	0.00904	0.02242	0.01905	0.03764	0.0108	0.06633	0.07784	0.0266	0.06528	0.15076	-0.00706	0.04226
0.625	34.1759	38.1481	26.9585	39.9459	43.9587	41.8855	44.0022	28.2988	24.2935	34.7991	33.7579	50.0992	45.769	48.1339	46.2994	45.9916	47.6865	43.199	39.5573	47.6865	43.199	39.5573	17.7299		0.625	0.02981	0.30595	0.09193	0.01282	0.01597	0.02264	0.02206	0.04503	0.01621	0.01322	0.08132	0.0588	0.02119	0.06778	0.14377	-0.000258298	0.00646
0.6444	35.4529	39.527	27.4465	41.5356	45.1488	43.2034	45.6093	29.3254	25.1587	35.9969	34.907	51.5935	47.3689	49.7584	47.881	47.5004	49.6862	44.5317	40.7578	49.6862	44.5317	40.7578	18.6293		0.6444	0.00769	0.2755	0.0613	0.02466	0.01093	0.04858	0.00962	0.03243	0.0321	0.00747	0.08913	0.05635	0.01398	0.08346	0.20206	0.01121	0.05377
0.664	36.6193	40.904	28.7504	43.0639	46.7838	44.8625	46.8234	30.624	25.8651	37.1239	36.3158	53.0935	48.882	51.4766	49.6686	49.0427	51.2401	45.7658	42.4999	51.2401	45.7658	42.4999	19.1974		0.664	0.04417	0.29999	0.0497	0.02284	0.04266	0.05473	0.02935	0.04939	0.02037	0.01004	0.08853	0.05893	0.05434	0.08547	0.17346	-0.01592	0.04263
0.6836	37.8783	42.3572	29.7034	44.0032	47.9636	46.3359	48.3976	31.7795	26.6769	38.0842	37.5663	54.6176	50.3798	53.1477	51.2685	50.7739	52.7205	47.2153	44.0599	52.7205	47.2153	44.0599	19.5168		0.6836	0.0332	0.31485	0.06781	0.0073	0.04273	0.03884	0.01879	0.0536	0.07807	0.01018	0.09784	0.08588	0.03153	0.06434	0.17495	0.02588	0.04443
0.7032	39.2172	43.8025	30.009	45.9305	49.4627	48.0892	49.8093	32.8613	27.4966	39.1065	38.7302	56.152	52.0153	54.7994	52.9403	52.5345	54.6315	48.8583	45.1567	54.6315	48.8583	45.1567	20.0907		0.7032	0.04541	0.33844	0.09141	0.0138	0.02062	0.05703	0.04196	0.00739	0.07549	-0.00415	0.11788	0.0865	0.02813	0.06727	0.17566	0.03196	0.03304
0.7228	40.4435	44.6183	30.9533	46.7842	51.1058	49.6071	51.2707	33.9184	28.3911	40.5128	39.8594	57.5913	53.6712	56.4159	54.6739	54.2277	56.2064	50.5503	46.4861	56.2064	50.5503	46.4861	20.5658		0.7228	0.04895	0.38195	0.08386	0.00329	0.01221	0.04566	0.01977	0.01535	0.07882	0.01511	0.11389	0.05757	0.04878	0.09449	0.1794	-0.0166	0.0341
0.7422	41.6871	44.1848	32.2191	48.4037	52.5752	50.8703	53.4051	34.5729	29.0783	41.9115	41.1706	59.1528	55.4302	58.1898	56.4315	55.6603	57.9298	51.7859	47.9316	57.9298	51.7859	47.9316	21.5227		0.7422	0.02405	0.34417	0.0569	0.0158	0.00678	0.0645	0.02976	0.0478	0.11598	0.00964	0.11921	0.059	0.03106	0.08943	0.22844	0.01278	0.02815
0.7616	42.9701	47.2656	32.5826	49.9637	53.9318	52.4559	54.8216	35.6559	29.9015	43.4696	42.627	60.6557	56.9595	59.8975	58.1888	57.269	59.8556	53.3754	49.0774	59.8556	53.3754	49.0774	22.0303		0.7616	0.04556	0.38147	0.08194	0.01659	0.01104	0.04102	0.01329	0.03344	0.0706	0.01712	0.0998	0.09099	0.02369	0.09801	0.22047	0.00852	0.02474
0.7812	44.149	49.0079	33.2319	51.4346	55.7047	54.2813	56.5923	36.7222	30.9342	44.5102	43.7648	62.4035	58.7743	61.7022	59.9558	59.0424	61.4707	55.384	50.7577	61.4707	55.384	50.7577	22.9765		0.7812	0.06762	0.41164	0.0743	0.00459	0.02694	0.02945	0.0129	0.0452	0.06864	0.03744	0.12649	0.09316	0.01651	0.13068	0.23005	0.0086	0.03751
0.8008	45.4395	49.6639	34.4256	52.9584	57.8055	55.4564	57.9426	37.7373	32.3022	45.7945	45.2011	63.9761	60.569	63.5601	61.6349	60.5981	63.1942	57.022	52.6188	63.1942	57.022	52.6188	23.9048		0.8008	0.07531	0.41625	0.0792	0.04018	0.01749	0.05774	-0.00137	0.03222	0.0719	0.02983	0.11825	0.08718	0.03957	0.0924	0.23524	0.02987	0.03686
0.8204	46.7687	51.2236	35.4576	54.3803	59.2392	56.9456	59.5712	38.9176	33.0996	47.0439	46.3036	65.5161	62.2175	65.2825	63.2644	62.4097	64.9254	58.7141	54.4081	64.9254	58.7141	54.4081	24.4342		0.8204	0.07458	0.47728	0.08947	0.0095	0.02147	0.07036	0.02998	0.05476	0.09036	0.02349	0.1436	0.0875	0.01003	0.10679	0.25359	-0.00445	0.02234
0.84	48.1054	52.5626	36.6405	55.4621	60.686	58.5963	61.1006	39.7646	33.3998	48.4016	47.7819	67.1071	63.8475	67.1998	65.1309	64.0757	66.9017	60.0945	55.6744	66.9017	60.0945	55.6744	24.9578		0.84	0.05441	0.52624	0.10623	0.02897	0.0152	0.06466	0.02638	0.00498	0.09706	0.03589	0.14022	0.098	0.02047	0.10811	0.26892	0.03145	0.00656
0.8594	49.4177	53.8541	37.8865	57.2396	62.2179	60.3539	63.1985	40.7581	34.1822	49.6592	48.9961	68.6265	65.5545	68.9426	66.7965	66.0081	68.7194	61.3107	57.0266	68.7194	61.3107	57.0266	25.9521		0.8594	0.0781	0.54205	0.09562	-0.000948244	0.03839	0.04427	0.03339	0.03937	0.12695	0.03356	0.17374	0.10341	0.03041	0.10477	0.28022	0.01464	0.0168
0.8788	50.7667	56.4472	38.9478	59.2525	63.971	62.0802	64.458	42.2132	35.6268	50.9326	50.5592	70.4551	67.1951	70.6042	68.1141	67.5815	70.375	63.1997	58.9775	70.375	63.1997	58.9775	26.9804		0.8788	0.0892	0.63862	0.10336	0.03882	0.03731	0.06451	0.03466	0.02655	0.14708	0.05858	0.16706	0.09438	0.03511	0.11637	0.27799	0.00458	0.00384
0.8984	52.1796	57.4235	40	60.4248	65.7432	63.3816	66.2312	43.5502	36.266	51.6581	52.1213	72.0624	69.0366	72.5637	69.6229	69.3527	72.2206	64.5798	60.8537	72.2206	64.5798	60.8537	27.5656		0.8984	0.14882	0.5758	0.11265	0.0318	0.03059	0.04335	0.03166	0.04408	0.18663	0.01628	0.20038	0.08649	0.02354	0.12624	0.32051	0.02637	0.04812
0.918	53.504	59.1247	40.5527	62.0851	67.5622	64.8552	68.1059	45.2586	37.302	53.3562	53.2458	73.5565	70.8562	74.4237	71.3602	71.0313	74.0289	66.3301	62.4104	74.0289	66.3301	62.4104	28.0101		0.918	0.08758	0.60144	0.10907	-0.01337	0.04353	0.02795	0.0278	0.0157	0.16111	0.02976	0.19569	0.08563	0.0293	0.12815	0.31459	-0.00345	0.0298
0.9376	54.9308	60.4053	41.0871	63.5579	69.0223	66.3368	69.8632	46.1634	38.0591	54.6224	54.4238	75.4089	72.6452	76.4086	72.9545	72.7436	75.9538	67.7255	64.319	75.9538	67.7255	64.319	29.4319		0.9376	0.12001	0.70473	0.09847	0.01564	0.03717	0.04525	0.03146	0.01484	0.13272	0.01371	0.18279	0.06673	0.04671	0.13538	0.32105	0.01387	0.01653
0.957	56.3355	60.9757	41.7243	64.8094	70.693	67.8955	71.8254	47.2185	39.3293	56.0578	56.2321	76.8708	74.3354	78.2101	74.8095	74.4071	77.9223	69.4658	65.8823	77.9223	69.4658	65.8823	29.0199		0.957	0.09866	0.7233	0.10735	-0.00176	0.05496	0.04723	0.01142	0.02964	0.13762	0.02806	0.19738	0.07093	0.04252	0.14565	0.33777	0.02903	0.04125
0.9764	57.6923	62.6041	44.0008	66.1784	72.2293	69.7899	73.599	48.4296	40.151	56.7262	57.6012	78.5573	75.936	79.995	76.4109	75.9717	79.9286	71.2221	67.5629	79.9286	71.2221	67.5629	30.2256		0.9764	0.09961	0.77389	0.1178	0.00994	0.036	0.03348	0.02939	0.02597	0.18149	-0.00403	0.2716	0.07214	0.03826	0.13902	0.34805	0.03712	0.02017
0.996	58.9538	64.6714	44.9578	67.6521	73.4873	71.0801	74.8534	49.5066	41.1256	58.06	58.9024	80.2536	77.8836	81.658	78.6718	77.8398	81.8719	73.1167	69.3275	81.8719	73.1167	69.3275	31.4141		0.996	0.13108	0.74876	0.11902	0.00519	0.02497	0.03657	0.02009	0.04776	0.17434	0.02224	0.18609	0.04726	0.05614	0.13775	0.38278	0.02244	0.05306
1.0156	60.3075	65.5825	46.3151	69.5551	75.4329	73.1285	76.79	50.4843	42.3854	59.503	60.0878	81.9445	79.764	83.7041	80.475	79.779	83.5139	74.8068	70.7447	83.5139	74.8068	70.7447	32.2526		1.0156	0.11899	0.85188	0.13942	0.00541	0.00652	0.04611	0.01852	0.05736	0.23888	0.01062	0.32795	0.07126	0.05133	0.18328	0.44599	0.05509	0.00918
1.0352	61.8033	67.0154	47.3677	71.0475	77.387	74.5752	79.4164	52.2195	42.7315	61.7699	61.6422	83.5457	81.4423	85.6959	82.7093	81.6922	85.3994	76.6672	73.1099	85.3994	76.6672	73.1099	32.7518		1.0352	0.10349	0.7953	0.12378	0.01583	0.02294	0.05014	0.02726	0.0397	0.29419	0.03176	0.30563	0.05998	0.03241	0.16527	0.47534	0.04432	0.03821
1.0548	63.1273	69.3334	47.7638	72.4656	79.4798	76.5291	81.692	53.4589	43.5984	62.7522	62.7649	85.45	83.252	87.6699	84.5872	83.2869	87.1916	78.5112	75.4884	87.1916	78.5112	75.4884	34.0029		1.0548	0.12545	0.85995	0.1479	0.000206655	0.02649	0.0737	0.0051	0.01375	0.23268	0.02608	0.26337	0.08346	0.04108	0.16518	0.39406	0.03262	0.02817
1.0742	64.6666	71.7653	48.8389	74.0467	81.3165	78.4856	83.4136	54.5117	44.5594	63.9231	64.1794	87.1966	85.1337	89.5281	86.459	85.3664	89.1674	80.9816	77.2611	89.1674	80.9816	77.2611	35.2753		1.0742	0.14693	0.80883	0.14521	0.0011	0.02484	0.07136	0.00484	0.04076	0.2564	0.04287	0.21834	0.0865	0.04152	0.18722	0.43976	0.07474	0.03467
1.0936	66.1339	73.5883	49.7015	75.8191	82.5494	79.8227	84.7652	55.5126	45.9115	64.9945	65.5858	88.931	87.1235	91.3877	88.4298	87.6025	91.3702	82.6036	78.6292	91.3702	82.6036	78.6292	35.6753		1.0936	0.14849	0.85456	0.13845	0.00651	0.03174	0.03737	-0.00139	0.04281	0.28567	0.02624	0.2549	0.06888	0.03417	0.20391	0.44126	0.0355	0.01056
1.1132	67.8207	75.0516	51.202	77.5418	84.8416	81.8469	86.2145	56.1823	47.1197	66.4453	67.3611	90.7922	89.1523	93.2786	90.5893	89.182	93.3311	84.1242	80.5013	93.3311	84.1242	80.5013	36.4509		1.1132	0.11618	0.90681	0.1489	-0.0038	0.06032	0.07847	0.01907	0.03598	0.32341	0.01534	0.31199	0.0731	0.03582	0.1927	0.46844	0.04133	0.03799
1.1328	69.0804	76.0528	52.861	79.6667	86.3381	83.5772	88.6315	57.5409	47.9556	68.0019	68.8247	92.1289	90.9787	95.2011	92.4337	91.2063	95.2668	85.7153	82.6624	95.2668	85.7153	82.6624	37.5941		1.1328	0.1562	0.92017	0.12885	0.02844	0.0256	0.06608	0.03052	0.04012	0.30632	0.04548	0.32777	0.0943	0.04269	0.16286	0.46825	0.01718	0.03169
1.1524	70.4355	77.5061	54.3072	81.616	88.2331	85.4888	92.2177	59.1986	48.4941	69.6986	70.4902	93.8044	92.9835	97.3206	94.3658	93.3532	96.915	87.4969	84.3183	96.915	87.4969	84.3183	38.0538		1.1524	0.14752	1.03297	0.12743	0.04676	0.02449	0.05009	0.01196	0.03652	0.30991	0.06861	0.31015	0.10074	0.04148	0.18797	0.48447	0.02549	0.02911
1.172	71.9538	79.1947	55.4801	82.8687	89.9634	87.1201	94.8816	60.2083	49.9432	70.9605	71.8696	95.675	94.8642	99.4002	96.1666	95.2365	99.0355	89.4668	85.7559	99.0355	89.4668	85.7559	38.8613		1.172	0.1318	0.93233	0.15849	0.02947	0.05371	0.03413	0.0157	0.03608	0.30482	0.03221	0.31814	0.07812	0.01385	0.18729	0.49157	0.04236	0.03359
1.1914	73.3529	80.7428	55.3803	84.3228	92.3785	88.6297	97.6207	61.5774	51.779	72.429	73.2575	97.8744	96.577	101.72	97.7002	97.4326	101.261	91.7635	87.7712	101.261	91.7635	87.7712	39.5518		1.1914	0.13886	0.9868	0.16836	0.01271	0.01965	0.04715	0.02101	0.03519	0.28413	0.04554	0.34027	0.10419	0.0379	0.18954	0.49183	0.02504	0.04319
1.2108	75.0074	82.8026	56.7526	85.8826	94.1725	90.0543	100.801	63.221	51.8488	73.7558	73.6002	99.6267	98.5556	103.985	99.8532	99.5002	103.601	93.4907	88.8733	103.601	93.4907	88.8733	40.7395		1.2108	0.14578	0.97292	0.18999	0.01366	0.03873	0.06069	0.00208	0.03717	0.30219	0.04797	0.34083	0.09642	0.03843	0.20546	0.5006	0.02669	0.02751
1.2304	76.9216	84.2996	57.4993	87.5743	96.2786	92.2905	101.666	63.8662	52.5895	74.783	75.6109	101.511	100.7	106.016	102.349	101.707	105.189	94.5258	89.9266	105.189	94.5258	89.9266	41.3746		1.2304	0.1875	1.05244	0.15235	0.02192	0.03553	0.06611	-0.00455	0.04434	0.32984	0.06604	0.38468	0.1015	0.04296	0.21146	0.48881	0.03041	0.01727
1.25	78.3703	86.0119	58.5895	89.4157	97.5681	93.7876	103.576	64.391	53.3098	76.8721	77.8938	103.83	102.819	107.945	104.531	103.616	107.683	97.3264	90.9339	107.683	97.3264	90.9339	42.1453		1.25	0.18459	1.08694	0.14167	0.05472	0.03956	0.04264	0.01412	0.04605	0.35284	0.05812	0.44856	0.08711	0.03701	0.21903	0.53745	0.02136	0.02778
1.2696	80.0292	87.5766	59.8937	91.1087	99.6868	95.1075	105.67	65.6653	54.4855	78.0877	79.4495	105.183	104.815	109.985	106.77	105.819	108.957	98.828	92.1172	108.957	98.828	92.1172	43.5077		1.2696	0.20514	1.14648	0.19539	0.01324	0.03545	0.06497	0.00215	0.04542	0.35742	0.04347	0.42634	0.09637	0.05413	0.21914	0.54316	0.02505	0.03263
1.2892	81.6864	89.758	61.6827	92.8434	101.863	96.8147	107.782	66.876	57.2064	79.8522	80.5286	106.827	106.698	112.178	108.994	107.593	110.726	100.177	95.0578	110.726	100.177	95.0578	44.0761		1.2892	0.25659	1.10647	0.1858	0.03659	0.05728	0.0568	-0.01172	0.05821	0.32996	0.04884	0.42663	0.11031	0.05541	0.26165	0.55148	0.03886	0.03901
1.3086	83.1607	91.0839	61.3389	94.3016	103.479	98.8548	109.168	68.4107	58.3514	81.6484	81.9013	108.834	108.972	114.171	111.602	109.455	112.952	102.274	97.1096	112.952	102.274	97.1096	44.7879		1.3086	0.23978	1.17133	0.19987	0.01416	0.04771	0.05462	0.0321	0.04449	0.37625	0.08097	0.44903	0.09725	0.07808	0.22161	0.57375	0.04343	0.02758
1.328	84.6923	91.7328	62.197	96.193	104.959	100.483	112.07	69.8152	59.3838	83.1281	83.2922	110.826	111.114	116.298	113.711	111.347	115.411	104.58	97.5674	115.411	104.58	97.5674	45.8699		1.328	0.28824	1.24284	0.18806	0.03773	0.02471	0.0517	0.03184	0.0787	0.38945	0.0942	0.46356	0.08593	0.07856	0.24041	0.58619	0.04028	0.01975
1.3476	86.3035	94.1196	63.8706	98.5346	106.377	101.87	113.746	71.2525	59.8791	84.4689	85.4235	112.587	112.992	118.4	115.187	113.243	117.398	106.491	98.387	117.398	106.491	98.387	46.9077		1.3476	0.26959	1.22328	0.1941	0.03101	0.05602	0.04555	0.02267	0.06097	0.41205	0.0943	0.48647	0.10375	0.05485	0.27236	0.60645	0.03382	0.05657
1.3672	87.847	95.4858	64.7395	100.29	109.14	103.463	115.279	72.5345	61.1806	86.2093	87.1465	114.599	115.24	120.721	117.707	115.361	119.743	108.899	100.503	119.743	108.899	100.503	48.7948		1.3672	0.32747	1.31597	0.19775	0.03721	0.04921	0.03536	0.02144	0.05719	0.41769	0.08626	0.50301	0.08742	0.06303	0.27286	0.60869	0.01983	0.01867
1.3868	89.4918	97.4011	66.2212	102.634	110.494	105.509	118.263	74.0593	62.4189	87.4992	88.1418	116.715	117.719	122.691	120.004	117.394	121.733	111.041	102.43	121.733	111.041	102.43	49.7893		1.3868	0.40253	1.2344	0.21391	0.02424	0.04668	0.04415	0.0156	0.05258	0.42591	0.08207	0.48125	0.10606	0.0678	0.28588	0.62644	0.05162	0.05098
1.4064	91.2494	98.4044	67.0119	104.249	111.885	107.862	120.234	75.7905	63.0493	88.969	89.9047	118.695	119.888	125.169	121.788	119.426	123.774	113.371	107.221	123.774	113.371	107.221	50.2007		1.4064	0.38866	1.25414	0.20862	0.01393	0.03947	0.03316	0.03852	0.03474	0.4601	0.09186	0.51724	0.10165	0.07134	0.29508	0.63015	0.04848	0.0367
1.4258	93.0069	100.575	67.5105	105.969	114.42	109.357	122.255	77.2254	63.7974	90.7898	91.5636	120.741	122.018	127.147	123.292	121.727	126.16	115.451	108.336	126.16	115.451	108.336	50.767		1.4258	0.38787	1.22237	0.22863	0.02889	0.04718	0.05395	0.03	0.04481	0.45407	0.09571	0.62548	0.11111	0.06522	0.27673	0.68265	0.06516	0.03169
1.4452	94.7444	104.31	70.1732	107.969	116.662	111.009	125.57	78.2318	64.5925	92.0733	92.7125	122.597	124.39	129.319	124.888	123.726	128.025	116.913	109.983	128.025	116.913	109.983	50.9505		1.4452	0.48472	1.25045	0.24092	0.02576	0.03822	0.05068	0.03185	0.04973	0.46082	0.08099	0.60475	0.11722	0.07888	0.27961	0.71841	0.02669	0.05737
1.4648	96.6059	105.741	71.0417	109.244	118.314	112.656	125.577	79.3774	66.1304	93.503	94.6942	124.551	126.25	131.093	127.29	125.864	130.421	117.716	112.666	130.421	117.716	112.666	51.711		1.4648	0.49121	1.2867	0.24298	0.03428	0.04151	0.06428	-0.00152	0.03637	0.43354	0.07292	0.55363	0.10537	0.0566	0.30732	0.71247	0.06998	0.05814
1.4844	98.1921	108.192	71.9736	110.841	120.003	114.196	128.025	81.3858	67.8632	94.8117	95.9633	126.274	127.806	133.253	129.975	128.049	132.384	119.985	113.817	132.384	119.985	113.817	52.5176		1.4844	0.43661	1.37077	0.27544	0.03388	0.06597	0.0391	0.01103	0.07331	0.46445	0.10151	0.54547	0.10391	0.06665	0.31435	0.76389	0.08201	0.03441
1.504	99.9791	109.708	73.8945	113.001	121.904	116.096	129.831	82.8149	68.6197	96.8712	97.7822	128.507	130.285	135.526	132.378	130.523	134.772	122.524	116.171	134.772	122.524	116.171	52.9631		1.504	0.51819	1.44964	0.29615	0.04296	0.06159	0.05602	0.00561	0.0413	0.49799	0.10258	0.57211	0.11394	0.09142	0.32398	0.74384	0.07033	0.03964
1.5236	101.871	110.512	75.1023	114.703	124.1	118.151	133.173	84.1543	69.994	98.6688	98.6794	130.446	132.441	138.169	134.714	132.931	137.086	124.415	118.089	137.086	124.415	118.089	52.8486		1.5236	0.48939	1.48035	0.28191	0.07082	0.04907	0.04506	0.04019	0.03371	0.45528	0.10648	0.57575	0.13563	0.08908	0.35381	0.76409	0.08357	0.06474
1.543	103.658	112.424	75.9287	116.462	125.905	120.04	135.636	84.8764	70.972	100.581	99.9727	132.722	134.361	140.319	136.383	135.056	138.928	126.724	120.134	138.928	126.724	120.134	53.6464		1.543	0.60569	1.44473	0.28957	0.03643	0.03476	0.06212	0.01322	0.03615	0.45062	0.11339	0.59481	0.09673	0.07978	0.35203	0.72035	0.08001	0.0433
1.5624	105.401	114.976	76.3097	118.537	128.309	122.325	137.437	86.6425	71.4663	101.535	102.115	134.501	136.744	142.75	138.553	137.15	140.883	128.731	120.415	140.883	128.731	120.415	54.2341		1.5624	0.6712	1.45094	0.27823	0.04383	0.03818	0.05432	0.02546	0.02811	0.50705	0.12027	0.59647	0.12266	0.06065	0.36583	0.72338	0.05314	0.05192
1.582	107.373	116.845	78.8238	120.598	130.498	125.545	140.52	88.1422	72.2489	103.846	103.194	136.591	138.682	145.086	141.054	139.632	143.405	131.159	121.217	143.405	131.159	121.217	55.4646		1.582	0.66255	1.49486	0.30829	0.05823	0.04608	0.09317	0.00518	0.05634	0.45615	0.14481	0.60956	0.13536	0.07639	0.36994	0.78674	0.07499	0.06301
1.6016	108.998	118.887	80.1739	121.564	132.468	126.689	142.655	89.2075	73.0737	105.523	105.228	138.722	141.326	147.804	143.47	141.744	146.076	132.831	122.678	146.076	132.831	122.678	56.4593		1.6016	0.57755	1.5156	0.3094	0.05962	0.03172	0.07355	0.02974	0.06652	0.55315	0.11157	0.628	0.11748	0.08416	0.38095	0.79357	0.07658	0.06102
1.6212	110.997	120.953	81.494	123.835	135.104	129.45	144.434	90.9688	74.5224	106.71	106.913	140.853	143.319	150.465	145.125	143.804	148.066	135.16	124.691	148.066	135.16	124.691	57.1515		1.6212	0.58759	1.54735	0.32369	0.06634	0.05902	0.06215	0.02521	0.05944	0.63649	0.14249	0.68659	0.12086	0.08478	0.37977	0.81969	0.10198	0.06342
1.6406	112.786	122.155	81.6821	125.471	137.273	131.596	146.319	92.6624	78.1613	109.101	108.859	143.292	145.495	152.565	148.133	146.03	150.493	136.893	130.857	150.493	136.893	130.857	57.6969		1.6406	0.69941	1.59915	0.34811	0.04626	0.04749	0.07729	0.03209	0.05961	0.61536	0.14641	0.63336	0.10672	0.08164	0.38769	0.86523	0.093	0.05184
1.66	114.748	123.467	83.5291	127.665	140.034	132.883	147.522	93.3983	79.0194	111.259	110.789	145.418	148.101	155.216	150.556	148.197	153.025	139.354	132.233	153.025	139.354	132.233	58.307		1.66	0.68582	1.51507	0.32726	0.05936	0.07107	0.04939	0.01307	0.04958	0.72067	0.13915	0.58933	0.09343	0.1223	0.42044	0.82255	0.11013	0.02863
1.6796	116.532	124.808	84.8707	128.966	141.553	134.857	150.378	94.8303	79.9662	113.33	111.593	147.652	150.526	157.863	152.899	150.744	155.886	141.442	131.17	155.886	141.442	131.17	59.2357		1.6796	0.93416	1.54331	0.31747	0.04901	0.04748	0.07608	-0.0039	0.03846	0.81364	0.1546	0.64366	0.14019	0.0957	0.42881	0.91658	0.06879	0.06866
1.6992	118.526	126.603	86.7866	131.016	142.941	137.126	153.713	96.4494	81.1151	115.069	113.95	150.016	152.621	160.474	155.406	153.586	158.429	143.934	132.963	158.429	143.934	132.963	60.4783		1.6992	1.07288	1.66491	0.32128	0.07657	0.07067	0.07518	0.00175	0.05017	0.82142	0.15934	0.68945	0.14608	0.11194	0.44271	0.93469	0.10263	0.07604
1.7188	120.461	128.345	87.5849	133.145	145.738	139.136	155.874	98.3828	82.5026	115.846	115.439	151.86	154.894	163.118	157.685	155.609	160.46	145.818	135.724	160.46	145.818	135.724	61.2279		1.7188	1.13297	1.77342	0.35862	0.06622	0.05366	0.0652	0.01043	0.08459	0.8184	0.1645	0.70941	0.13647	0.11166	0.47314	0.95471	0.09509	0.05972
1.7384	122.529	131.478	89.395	135.262	148.362	141.362	158.542	99.9986	83.9869	117.015	117.309	153.761	157.523	164.888	159.949	157.685	162.617	148.409	138.839	162.617	148.409	138.839	62.0536		1.7384	1.085	1.77431	0.39418	0.06814	0.06983	0.0561	0.0225	0.06366	0.91685	0.18207	0.72362	0.12102	0.09326	0.48927	0.98056	0.11315	0.09063
1.7578	124.048	133.611	91.015	137.406	150.159	143.595	158.981	101.348	85.2685	120.15	118.714	156.301	159.085	166.938	163.235	159.876	165.298	150.635	140.176	165.298	150.635	140.176	62.6728		1.7578	1.11462	1.76385	0.40217	0.05691	0.0804	0.07326	-0.00539	0.04943	0.96059	0.16151	0.77081	0.1855	0.11306	0.48054	0.95662	0.12711	0.08007
1.7772	125.996	134.956	92.0618	139.245	151.649	144.709	161.779	102.933	86.3947	120.653	120.751	158.491	161.493	169.346	165.631	162.936	168.006	152.749	143.197	168.006	152.749	143.197	63.8559		1.7772	1.16902	1.87817	0.39063	0.0336	0.08824	0.08583	0.00827	0.0456	0.98911	0.15066	0.74977	0.14841	0.11669	0.47097	1.00831	0.09714	0.07818
1.7968	128.16	137.625	94.4419	140.264	154.326	146.837	166.556	104.666	86.9643	122.808	121.831	160.165	164.362	172.058	168.16	165.596	170.417	155.583	143.235	170.417	155.583	143.235	64.6401		1.7968	1.16312	1.80727	0.39828	0.04508	0.07202	0.08207	0.04709	0.08153	0.90466	0.13423	0.79457	0.13966	0.11172	0.48792	1.00204	0.09833	0.06495
1.8164	130.129	139.082	94.6767	142.246	157.305	149.641	168.544	106.978	88.6459	125.419	123.807	162.605	166.505	174.639	170.44	167.525	173.078	158.216	144.957	173.078	158.216	144.957	66.2323		1.8164	1.09353	1.9688	0.42276	0.05062	0.06453	0.07673	0.01831	0.05511	0.93901	0.1404	0.87666	0.14686	0.14092	0.51609	1.00824	0.09697	0.06634
1.836	132.379	142.022	96.6673	144.089	159.472	151.741	168.919	108.53	90.1246	129.409	126.43	164.854	168.286	176.779	172.894	168.832	175.83	160.498	147.417	175.83	160.498	147.417	67.9608		1.836	1.35704	1.98625	0.41017	0.06938	0.07574	0.08041	0.02691	0.05166	0.87896	0.15504	0.94302	0.14343	0.14238	0.5229	1.06974	0.11157	0.08911
1.8556	134.466	143.555	98.3133	146.033	162.001	153.577	170.664	109.944	92.1121	130.736	127.751	167.419	170.789	179.637	176.59	171.752	177.791	162.531	152.186	177.791	162.531	152.186	69.186		1.8556	1.47747	2.05209	0.47648	0.06074	0.0663	0.08089	-0.000285134	0.05853	0.89424	0.1534	0.93234	0.14591	0.11715	0.56422	1.04932	0.12153	0.07754
1.875	136.615	145.083	99.0523	148.712	164.664	156.347	172.408	111.989	93.9416	133.96	130.648	169.956	173.721	182.048	178.338	174.237	180.524	163.693	156.205	180.524	163.693	156.205	69.6402		1.875	1.34462	2.07452	0.45985	0.05796	0.05684	0.07917	-0.01156	0.07568	1.00413	0.13496	1.00762	0.17201	0.15468	0.57585	1.11625	0.14932	0.08564
1.8944	138.579	147.242	100.633	149.737	166.816	158.842	176.026	114.034	94.565	133.697	131.879	171.734	175.699	184.957	180.758	176.614	183.059	165.441	158.973	183.059	165.441	158.973	70.5509		1.8944	1.26712	2.05071	0.49336	0.07888	0.0748	0.0865	0.00752	0.08203	1.00709	0.1824	1.07421	0.15484	0.14144	0.58071	1.11147	0.15103	0.08373
1.914	140.987	150.056	102.977	151.308	169.312	160.896	179.986	115.321	95.1618	135.55	133.396	174.253	178.115	188.278	183.19	179.327	185.442	167.21	161.129	185.442	167.21	161.129	70.4415		1.914	1.24447	2.05614	0.43555	0.07421	0.06248	0.07409	0.00866	0.0889	0.98989	0.16676	1.25074	0.15195	0.14941	0.5888	1.13112	0.15989	0.08579
1.9336	142.962	149.982	104.946	155.081	171.025	164.45	183.708	117.155	95.9642	137.659	135.328	176.376	180.525	190.782	186.207	181.521	187.763	170.358	163.633	187.763	170.358	163.633	71.142		1.9336	1.341	2.00944	0.49378	0.07548	0.06861	0.09768	0.000916019	0.09603	1.02617	0.19147	1.28303	0.17532	0.1664	0.64459	1.17867	0.14773	0.09305
1.9532	144.86	151.991	106.763	157.786	173.476	165.912	185.272	118.622	96.9652	141.366	137.287	178.941	183.124	193.477	188.723	184.177	190.624	172.112	165.414	190.624	172.112	165.414	73.8257		1.9532	1.37897	2.10091	0.47216	0.05836	0.06458	0.0649	0.04111	0.10351	0.98774	0.17119	1.20846	0.15385	0.1565	0.62471	1.16457	0.15779	0.09789
1.9728	146.848	153.434	108.056	159.589	175.261	167.055	187.338	119.814	99.4411	142.689	138.99	181.003	185.951	196.494	190.721	187.137	192.757	174.524	166.425	192.757	174.524	166.425	75.8931		1.9728	1.37653	2.19122	0.48858	0.07467	0.07297	0.07018	0.01185	0.07005	1.04852	0.19475	1.23221	0.17835	0.15939	0.59736	1.20223	0.16677	0.13523
1.9922	148.724	156.448	109.448	161.201	177.615	169.664	188.616	121.543	99.7095	144.6	140.973	183.45	188.001	198.354	193.517	189.193	194.533	176.681	169.475	194.533	176.681	169.475	77.024		1.9922	1.20027	2.07431	0.44398	0.05778	0.06766	0.08447	0.04036	0.10405	0.99565	0.17834	1.29787	0.18355	0.18393	0.60255	1.24697	0.15762	0.1142
2.0116	151.273	157.9	111.638	163.669	179.595	171.41	191.423	122.746	101.096	146.433	143.03	186.153	190.097	200.871	195.423	191.385	197.316	178.019	170.095	197.316	178.019	170.095	78.8086		2.0116	1.3803	2.13949	0.44039	0.06162	0.06756	0.0887	0.01113	0.08374	1.07544	0.20072	1.34811	0.17187	0.1608	0.59663	1.32112	0.19429	0.12965
2.0312	153.81	159.253	112.472	165.356	182.45	175.338	194.349	123.85	103.078	148.317	144.698	188.519	193.212	204.034	198.366	193.818	199.413	180.17	172.473	199.413	180.17	172.473	79.2432		2.0312	1.18138	2.12146	0.46863	0.06152	0.06526	0.10595	0.01846	0.08809	1.17495	0.18688	1.45884	0.19482	0.19587	0.60554	1.3529	0.2147	0.08729
2.0508	156.187	161.606	113.99	168.59	185.191	176.957	197.071	126.456	105.916	150.071	146.204	190.826	195.688	206.777	201.108	196.113	202.059	182.634	173.953	202.059	182.634	173.953	79.9701		2.0508	1.31459	2.3543	0.48001	0.07155	0.08722	0.11121	-0.00232	0.07656	1.06931	0.20861	1.37096	0.20208	0.17069	0.64464	1.38578	0.19435	0.11305
2.0704	158.224	165.03	114.533	171.279	187.552	179.342	200.238	129.042	105.626	150.965	148.887	193.106	198.283	208.512	203.77	198.709	205.247	184.747	174.9	205.247	184.747	174.9	82.1108		2.0704	1.37458	2.42629	0.47199	0.10211	0.06485	0.09248	0.02144	0.0768	1.19241	0.24145	1.39378	0.241	0.16958	0.63157	1.37379	0.18813	0.11899
2.09	160.879	167.004	115.322	173.183	189.85	182.023	201.363	130.569	108.164	153.519	150.587	195.521	200.918	211.147	207.112	201.519	207.828	188.029	178.926	207.828	188.029	178.926	83.1282		2.09	1.44973	2.53119	0.51594	0.07956	0.10647	0.12089	0.05528	0.11249	1.28973	0.23454	1.38883	0.24279	0.18599	0.6608	1.41581	0.17656	0.10175
2.1094	163.159	169.221	118.669	175.121	191.279	185.205	201.627	132.141	110.736	155.965	152.843	198.254	203.676	214.025	209.026	204.286	210.585	191.009	181.015	210.585	191.009	181.015	84.2815		2.1094	1.55309	2.64202	0.54372	0.07672	0.0893	0.14234	0.06041	0.0981	1.47819	0.22475	1.33098	0.24202	0.15902	0.68517	1.42786	0.17781	0.12891
2.1288	165.212	172.075	120.043	177.452	193.78	187.754	203.968	133.423	111.025	157.315	154.41	201.155	206.339	216.711	212.681	207.051	212.9	192.912	184.191	212.9	192.912	184.191	85.9558		2.1288	1.55663	2.75812	0.60126	0.08006	0.11104	0.08786	0.02342	0.08166	1.39163	0.24098	1.31227	0.22896	0.17928	0.74344	1.48195	0.20756	0.12249
2.1484	167.439	174.954	120.752	180.303	196.291	190.871	207.004	134.506	112.47	159.628	156.629	203.367	209.551	219.744	215.793	209.138	216.125	194.846	186.399	216.125	194.846	186.399	86.6465		2.1484	1.3346	2.82382	0.59744	0.07635	0.09378	0.12688	0.05192	0.11375	1.31402	0.23149	1.44005	0.23008	0.19373	0.72112	1.56865	0.22331	0.13787
2.168	169.763	176.628	122.135	182.551	199.64	192.353	208.461	135.306	113.466	161.705	158.495	205.525	211.646	221.995	218.45	211.522	218.678	196.828	186.904	218.678	196.828	186.904	87.8272		2.168	1.44866	2.70036	0.66074	0.07895	0.10336	0.10408	0.05195	0.08697	1.29009	0.20601	1.54038	0.2421	0.21585	0.76295	1.5845	0.23186	0.14003
2.1876	171.838	179.032	123.404	184.639	202.843	195.141	211.781	138.236	114.234	163.785	159.599	208.215	214.698	225.045	220.883	213.313	221.447	198.504	190.831	221.447	198.504	190.831	87.6192		2.1876	1.70352	2.62759	0.6884	0.07047	0.11105	0.0796	0.03916	0.09365	1.34757	0.20795	1.42955	0.23099	0.21065	0.76983	1.52424	0.19595	0.1546
2.207	174.249	180.933	124.706	186.797	205.996	197.579	214.697	140.843	116.34	166.008	161.614	210.961	217.489	227.576	223.228	216.645	224.2	204.931	193.391	224.2	204.931	193.391	89.5267		2.207	1.66145	2.58977	0.71206	0.08704	0.10572	0.09642	0.05601	0.10855	1.41507	0.24993	1.46578	0.24908	0.25423	0.7882	1.52822	0.21664	0.16675
2.2264	176.236	183.136	127.045	188.705	209.369	200.087	217.408	142.119	118.739	167.281	164.21	213.695	220.526	230.483	225.875	219.775	227.89	208.749	195.428	227.89	208.749	195.428	88.9576		2.2264	1.81455	2.61362	0.68991	0.09637	0.09441	0.11834	0.04156	0.08643	1.42553	0.24477	1.54896	0.26792	0.26062	0.82835	1.64614	0.24298	0.14343
2.246	178.748	183.368	128.004	191.475	211.339	203.383	221.029	143.438	119.373	169.054	166.3	216.08	222.988	233.834	228.358	221.84	230.297	211.697	196.131	230.297	211.697	196.131	89.341		2.246	1.89082	2.74475	0.71926	0.08901	0.10241	0.12895	0.05739	0.12058	1.44075	0.26998	1.54053	0.28532	0.2176	0.8416	1.7048	0.23898	0.14937
2.2656	180.92	184.428	129.839	194.243	214.12	206.549	224.151	146.131	121.587	171.612	167.905	218.613	225.302	236.716	231.971	224.354	234.318	209.991	201.052	234.318	209.991	201.052	91.9521		2.2656	1.67612	2.77466	0.75318	0.06611	0.12339	0.09212	0.04633	0.08678	1.53651	0.26352	1.55682	0.27101	0.22857	0.83452	1.75312	0.2312	0.13763
2.2852	182.992	187.692	129.87	196.863	215.472	208.85	227.051	148.202	122.878	173.36	170.745	221.434	228.713	240.252	235.502	226.965	237.688	212.352	200.545	237.688	212.352	200.545	94.1905		2.2852	1.72661	2.82057	0.76714	0.08706	0.11967	0.11695	0.06674	0.09592	1.54664	0.33984	1.55321	0.269	0.23984	0.88332	1.77162	0.24124	0.18286
2.3048	185.324	191.211	131.704	199.499	216.964	210.841	229.254	149.768	125.115	174.972	172.397	223.924	231.826	242.429	237.572	230.432	240.41	215.474	204.848	240.41	215.474	204.848	94.4175		2.3048	1.68932	2.901	0.78098	0.09113	0.10403	0.10777	0.04262	0.08626	1.5581	0.3336	1.49974	0.27801	0.25973	0.89817	1.88095	0.24374	0.19346
2.3242	187.877	200.521	135.127	201.048	220.018	213.468	232.379	152.172	127.187	176.792	174.193	226.102	234.243	245.02	241.186	232.828	243.322	218.548	210.116	243.322	218.548	210.116	95.4618		2.3242	2.32111	2.90926	0.79418	0.08337	0.10916	0.11688	0.03928	0.09621	1.67372	0.3206	1.67851	0.28988	0.23643	0.89507	1.89674	0.2808	0.15834
2.3436	191.212	203.477	136.834	203.08	222.985	216.667	234.729	153.25	129.062	177.888	176.594	229.031	237.129	247.564	244.86	236.425	246.578	222.287	212.119	246.578	222.287	212.119	97.1068		2.3436	2.3051	2.94754	0.8095	0.14258	0.11048	0.12469	0.02827	0.09102	1.61892	0.31851	1.6719	0.25704	0.23946	0.92348	1.88768	0.28095	0.14632
2.3632	193.517	206.126	138.687	206.141	225.634	219.26	239.631	155.747	128.893	181.361	178.275	231.668	240.372	250.45	247.668	239.235	247.924	226.301	215.217	247.924	226.301	215.217	97.0886		2.3632	1.91597	2.97975	0.79388	0.05558	0.07875	0.13586	0.04459	0.07115	1.50826	0.35404	1.67395	0.25099	0.24079	0.9583	1.99504	0.30558	0.19046
2.3828	195.792	208.141	140.328	209.216	227.734	220.738	240.618	157.531	127.294	184.097	181.363	233.435	243.473	253.501	250.428	241.998	251.481	228.201	214.67	251.481	228.201	214.67	98.3157		2.3828	2.03554	2.99678	0.81269	0.07211	0.11053	0.13312	0.0419	0.09925	1.60206	0.3255	1.68198	0.25275	0.27201	0.98002	1.88398	0.28451	0.17753
2.4024	198.266	209.68	142.59	210.963	230.561	224.772	243.564	159.102	132.292	185.858	183.497	236.173	245.614	256.769	253.222	244.217	255.889	231.838	217.27	255.889	231.838	217.27	100.503		2.4024	1.87941	3.09603	0.84624	0.0687	0.09178	0.13676	0.03549	0.09804	1.50252	0.33281	1.67751	0.2531	0.26693	0.9519	2.0127	0.25474	0.20069
2.422	201.03	210.253	144.476	214.774	232.942	227.692	247.603	161.318	131.135	188.073	184.358	238.77	248.748	259.868	255.463	246.343	258.342	234.857	221.075	258.342	234.857	221.075	101.209		2.422	2.03369	3.25359	0.86463	0.08887	0.10189	0.1357	0.05594	0.10502	1.33982	0.35667	1.78028	0.29654	0.28575	0.93987	2.00118	0.25952	0.19635
2.4414	203.525	214.484	146.097	215.981	234.293	229.495	248.972	163.068	130.004	190.066	186.907	241.325	251.404	262.521	258.801	249.217	259.346	238.091	222.159	259.346	238.091	222.159	101.605		2.4414	2.16696	3.26496	0.87086	0.07437	0.11475	0.13722	0.07104	0.10265	1.55795	0.32234	1.7263	0.32643	0.30097	0.9758	2.08826	0.30462	0.16367
2.4608	205.979	218.174	147.206	219.329	237.54	231.828	251.523	165.026	132.403	192.105	189.648	244.111	254.76	265.262	260.589	251.541	263	241.915	224.154	263	241.915	224.154	102.17		2.4608	2.33348	3.33416	0.91182	0.07294	0.11742	0.13468	0.07795	0.0902	1.77772	0.3332	1.77527	0.31957	0.27521	1.07723	2.19101	0.25613	0.18649
2.4804	208.492	219.863	148.746	221.628	239.628	235.156	255.05	166.809	136.603	193.732	191.33	247.31	258.02	269.238	262.842	254.894	266.306	245.37	227.459	266.306	245.37	227.459	103.883		2.4804	2.21916	3.4172	0.93803	0.09589	0.11962	0.12559	0.06507	0.11106	1.65702	0.30952	1.66012	0.34107	0.30947	1.08345	2.16088	0.29854	0.16595
2.5	211.348	222.546	150.963	223.362	242.511	236.589	257.443	167.295	137.84	196.223	191.661	249.402	259.751	272.402	264.992	258.445	268.898	247.872	230.022	268.898	247.872	230.022	105.504		2.5	2.6083	3.41515	0.95736	0.08634	0.13588	0.14022	0.06404	0.10943	1.62575	0.36912	1.70998	0.3695	0.30476	1.06169	2.2915	0.30376	0.19014
2.5196	214.509	224.584	153.397	226.078	245.775	238.736	262.181	170.052	137.75	198.398	193.397	252.132	262.04	274.756	268.837	262.079	271.779	250.214	232.27	271.779	250.214	232.27	105.114		2.5196	2.31054	3.35215	0.93767	0.12432	0.15531	0.14558	0.10098	0.10339	1.83192	0.36416	1.79871	0.35188	0.33044	1.11777	2.34216	0.33667	0.18857
2.5392	217.197	226.322	155.144	229.021	248.511	241.247	265.695	171.051	138.308	201.173	195.822	255.343	264.687	277.721	272.43	264.036	275.047	251.946	234.111	275.047	251.946	234.111	104.705		2.5392	2.76011	3.43543	0.97468	0.1055	0.15394	0.13547	0.118	0.08363	1.67836	0.40165	1.85093	0.33115	0.34817	1.21763	2.38633	0.3433	0.20048
2.5586	220.173	229.452	155.951	231.414	250.883	245.823	269.792	172.352	141.618	203.992	198.955	258.606	267.035	279.578	275.478	267.259	277.966	254.467	237.35	277.966	254.467	237.35	107.076		2.5586	2.75881	3.61445	0.98207	0.09041	0.13978	0.16303	0.10215	0.08883	1.90982	0.37675	1.83887	0.39924	0.30692	1.17129	2.38413	0.33332	0.18005
2.578	222.516	231.706	157.291	233.88	255.372	249.386	270.635	174.308	146.515	205.413	200.478	261.508	269.475	283.307	278.889	271.551	280.998	254.251	239.31	280.998	254.251	239.31	107.747		2.578	2.75577	3.73152	1.0301	0.08748	0.17391	0.14524	0.07311	0.0954	1.93742	0.35072	1.76106	0.3886	0.29758	1.23343	2.49422	0.37036	0.20556
2.5976	225.44	233.077	158.639	235.592	259.358	250.337	273.468	176.733	146.87	208.344	202.187	264.417	272.966	287.154	282.742	274.117	284.104	255.714	241.902	284.104	255.714	241.902	109.686		2.5976	3.15961	3.73443	1.02503	0.14992	0.13597	0.15387	0.07656	0.11117	1.67114	0.48277	1.85126	0.38729	0.33005	1.22494	2.45636	0.36558	0.20432
2.6172	228.286	237.477	161.266	237.433	262.879	252.512	277.327	179.768	146.698	210.657	203.092	266.945	276.339	290.305	286.423	275.765	287.086	259.431	245.779	287.086	259.431	245.779	110.299		2.6172	3.03186	3.84789	1.021	0.11676	0.15289	0.17728	0.09139	0.13553	1.8985	0.48701	1.96289	0.42227	0.33534	1.23916	2.43562	0.3742	0.21369
2.6368	231.321	237.984	163.264	240.159	265.361	254.755	279.469	181.716	148.536	211.667	205.924	269.702	279.832	292.786	288.547	279.127	289.328	266.894	249.039	289.328	266.894	249.039	110.174		2.6368	3.24053	3.96323	1.06722	0.10336	0.16831	0.16709	0.08101	0.11683	2.00402	0.48052	1.96388	0.44511	0.33032	1.22254	2.51568	0.3719	0.19934
2.6564	233.807	239.829	163.335	242.877	267.966	258.108	283.144	183.646	152.669	213.666	208.847	272.079	282.802	296.224	292.333	283.316	292.464	269.563	252.069	292.464	269.563	252.069	111.055		2.6564	3.12651	3.92494	1.09715	0.13632	0.16804	0.17286	0.09402	0.11982	1.97131	0.48994	2.01093	0.42565	0.35602	1.20185	2.69116	0.37815	0.21181
2.6758	236.769	239.745	165.447	245.109	272.01	261.712	284.345	186.179	155.898	216.833	211.434	274.702	285.12	299.025	294.844	286.157	295.007	272.928	253.649	295.007	272.928	253.649	113.827		2.6758	3.09252	3.91359	1.11633	0.14368	0.15702	0.15706	0.07872	0.14306	2.02656	0.54912	2.01311	0.40229	0.37889	1.26809	2.7142	0.40201	0.21395
2.6952	240.053	239.935	167.577	248.245	274.703	264.807	286.89	188.128	156.671	219.262	214.627	278.396	287.363	302.29	298.264	289.781	298.64	275.468	255.278	298.64	275.468	255.278	113.812		2.6952	2.87678	4.01127	1.12377	0.1239	0.14754	0.19196	0.1082	0.12728	2.17637	0.59875	1.97731	0.41804	0.37728	1.29175	2.62812	0.41844	0.22835
2.7148	242.978	245.904	170.458	251.165	277.802	268.298	288.777	190.742	155.762	221.378	216.928	280.864	289.873	306.115	300.468	291.763	301.541	276.407	260.444	301.541	276.407	260.444	115.197		2.7148	3.19782	4.18536	1.16771	0.13417	0.15651	0.17267	0.11482	0.14794	2.10188	0.53537	2.11451	0.42992	0.43159	1.27162	2.74593	0.40822	0.22119
2.7344	245.668	248.117	173.957	254.474	280.141	270.867	291.513	192.871	158.312	223.779	219.565	283.861	292.95	309.873	305.347	294.439	305.103	280.439	262.1	305.103	280.439	262.1	117.716		2.7344	3.23518	4.09692	1.16277	0.12761	0.15755	0.18317	0.13936	0.16641	2.19602	0.56619	2.08892	0.418	0.40838	1.25723	2.81617	0.39669	0.24053
2.754	248.614	250.421	174.493	256.382	282.032	271.576	298.358	193.976	160.143	226.758	222.506	286.291	295.427	312.69	310.743	297.773	308.752	285.93	266.329	308.752	285.93	266.329	118.393		2.754	3.2501	4.13495	1.23217	0.16307	0.1702	0.16826	0.13236	0.15601	2.07848	0.53692	2.24364	0.41225	0.37684	1.26435	2.74715	0.43628	0.25052
2.7736	252.063	252.648	176.704	259.791	285.093	274.692	302.901	196.616	162.919	228.539	225.281	289.482	299.163	316.368	314.623	301.83	311.244	292.85	268.582	311.244	292.85	268.582	119.209		2.7736	3.22554	4.22643	1.19048	0.17201	0.1783	0.18581	0.13311	0.17841	2.04323	0.55385	2.47911	0.42838	0.39736	1.33146	2.828	0.44243	0.23184
2.793	254.122	256.397	178.744	261.909	287.81	279.372	308.297	198.785	162.639	231.637	225.871	292.93	301.621	319.321	317.9	305.795	313.307	294.744	272.618	313.307	294.744	272.618	120.854		2.793	3.15175	4.36587	1.20382	0.19851	0.13942	0.20715	0.10742	0.14298	2.09073	0.57055	2.46454	0.46938	0.38261	1.40263	2.79124	0.40548	0.23159
2.8124	257.931	257.82	182.232	265.409	291.943	281.255	310.012	199.525	166.872	233.31	228.734	295.404	304.417	322.545	321.508	308.527	317.05	296.93	276.449	317.05	296.93	276.449	121.895		2.8124	3.7176	4.71266	1.24312	0.16388	0.17469	0.19367	0.13414	0.16833	2.08275	0.51746	2.61471	0.43494	0.40746	1.41138	2.82008	0.46145	0.23622
2.832	261.212	259.244	184.344	267.256	294.193	285.653	313.789	202.277	170.551	235.625	229.617	298.016	308.229	326.922	324.766	311.374	320.74	300.808	280.439	320.74	300.808	280.439	123.568		2.832	3.50852	4.52814	1.34881	0.16696	0.18017	0.20763	0.16374	0.18966	2.27417	0.51	2.69297	0.44156	0.41987	1.43448	2.80398	0.44681	0.22807
2.8516	264.318	262.238	184.48	267.947	297.211	287.993	321.455	204.973	172.587	237.881	231.494	301.195	312.08	330.188	328.219	313.224	322.76	301.823	284.293	322.76	301.823	284.293	125.368		2.8516	3.54804	4.70567	1.4103	0.17295	0.21286	0.22054	0.14169	0.1998	2.44335	0.52546	2.73987	0.45988	0.4178	1.47264	2.92827	0.46279	0.25075
2.8712	266.427	265.119	186.922	271.698	300.7	291.884	326.848	206.683	171.451	240.233	235.008	304.077	316.139	333.247	330.516	317.313	326.607	305.868	286.523	326.607	305.868	286.523	127.101		2.8712	4.17446	4.79385	1.4597	0.18191	0.19974	0.20625	0.13117	0.19973	2.22218	0.54067	2.65935	0.47976	0.44154	1.52441	3.05696	0.45062	0.26929
2.8906	268.797	267.661	189.365	274.805	303.606	294.914	323.87	208.418	167.793	243.898	237.538	307.89	318.641	336.469	333.971	320.495	329.838	311.875	290.299	329.838	311.875	290.299	129.071		2.8906	4.1793	4.85912	1.42693	0.18845	0.19502	0.25814	0.17216	0.18783	2.6033	0.61823	2.55883	0.46731	0.42678	1.60164	3.01937	0.44435	0.30092
2.91	272.386	269.841	190.683	277.44	307.054	296.983	324.057	212.672	171.677	246.462	238.277	311.238	323.521	339.125	337.627	323.682	333.209	312.364	290.059	333.209	312.364	290.059	129.715		2.91	4.73584	4.77654	1.43343	0.17273	0.18464	0.23535	0.14148	0.17485	2.56374	0.59247	2.74877	0.41526	0.43163	1.62662	3.01677	0.45721	0.28634
2.9296	275.804	273.08	191.936	279.621	309.738	298.869	326.254	214.955	174.036	248.934	240.505	314.705	325.194	342.874	340.778	327.457	336.884	314.887	292.767	336.884	314.887	292.767	131.747		2.9296	4.90084	4.58649	1.49033	0.21068	0.21443	0.24817	0.17629	0.17427	2.65537	0.53106	2.75392	0.49988	0.46343	1.60606	3.15383	0.53023	0.28435
2.9492	278.369	276.662	194.022	281.575	313.43	301.931	336.717	217.481	180.062	251.944	243.31	317.483	328.271	346.854	343.054	329.756	339.472	318.172	296.006	339.472	318.172	296.006	134.228		2.9492	4.74893	4.79013	1.59067	0.21156	0.19494	0.25147	0.15697	0.19779	2.47092	0.64702	2.72599	0.49416	0.5213	1.64652	3.31411	0.50596	0.30006
2.9688	280.745	279.253	196.56	285.073	316.816	305.607	339.795	219.5	183.413	254.483	246.674	321.001	331.499	350.705	344.528	334.155	343.079	321.369	299.155	343.079	321.369	299.155	135.886		2.9688	5.2441	4.66768	1.64244	0.18057	0.20144	0.22556	0.14164	0.20017	2.85776	0.65423	2.91957	0.52879	0.4347	1.66881	3.35115	0.53115	0.27573
2.9884	284.38	283.49	197.788	288.868	319.425	307.868	343.05	220.292	187.29	257.087	249.034	324.088	335	353.73	349.219	337.426	347.7	325.903	303.06	347.7	325.903	303.06	136.987		2.9884	4.46295	4.77612	1.59059	0.17031	0.20217	0.23621	0.15191	0.20058	3.44202	0.70055	3.23739	0.52581	0.43944	1.68978	3.37519	0.58683	0.26169
3.0078	287.117	286.171	199.913	293.464	322.614	311.842	336.202	223.477	188.483	259.989	251.526	326.96	339.406	357.228	353.441	341.353	351.436	329.564	306.911	351.436	329.564	306.911	138.485		3.0078	4.35418	5.00712	1.72609	0.19282	0.21183	0.26234	0.13827	0.18504	3.84922	0.65588	3.40237	0.52194	0.45358	1.7603	3.48232	0.54349	0.27275
3.0272	290.421	290.743	202.317	295.577	327.021	313.82	338.192	225.357	189.14	263.082	254.484	330.452	342.421	361.456	356.102	343.981	355.084	332.422	308.906	355.084	332.422	308.906	139.11		3.0272	4.87001	5.24859	1.92084	0.2284	0.18695	0.29081	0.17775	0.24101	3.30071	0.69564	3.54809	0.52784	0.47111	1.67106	3.54473	0.54913	0.31757
3.0468	294.173	291.746	204.829	299.32	330.063	319.022	340.131	227.515	193.31	264.227	256.854	333.251	346.142	364.863	360.399	346.643	357.74	335.78	310.993	357.74	335.78	310.993	140.223		3.0468	5.27976	5.37755	1.95486	0.24032	0.23096	0.30628	0.15934	0.25292	3.10979	0.67518	3.67007	0.54126	0.49293	1.70418	3.54427	0.56778	0.32911
3.0664	297.525	294.296	207.836	302.223	332.373	320.862	344.511	230.697	195.521	267.025	259.381	336.143	349.593	368.572	364.838	349.244	360.537	339.702	313.6	360.537	339.702	313.6	143.105		3.0664	5.22885	5.37703	2.05182	0.22413	0.23758	0.29692	0.18842	0.26567	3.20569	0.69187	3.62777	0.55732	0.51099	1.80799	3.66156	0.5678	0.35374
3.086	301.127	297.011	209.938	305.516	334.327	322.852	346.845	233.93	197.669	270.405	257.485	339.061	353.46	372.174	369.14	353.616	364.953	343.046	316.076	364.953	343.046	316.076	142.141		3.086	5.18817	5.38946	2.15658	0.23291	0.21696	0.2818	0.19191	0.22154	3.77781	0.69848	3.64038	0.53553	0.53584	1.84615	3.79198	0.57736	0.3303
3.1056	304.504	300.828	212.103	308.681	338.987	326.402	351.716	236.597	193.565	273.378	261.603	342.819	358.047	376.254	373.629	357.265	368.683	344.36	319.034	368.683	344.36	319.034	144.531		3.1056	5.44462	4.79464	2.19213	0.24939	0.25602	0.29849	0.16497	0.23535	3.40042	0.71979	3.71785	0.5608	0.51861	1.8387	3.66545	0.61115	0.33027
3.125	307.269	303.527	213.26	311.889	343.024	328.162	354.618	237.04	193.826	275.925	264.974	346.385	361.124	380.181	377.004	361.369	371.625	348.55	324.047	371.625	348.55	324.047	144.316		3.125	5.8424	4.95211	2.09516	0.24034	0.23182	0.28307	0.21811	0.18411	3.75359	0.79016	4.06916	0.5525	0.52479	1.9109	3.73409	0.62802	0.31086
3.1444	311.253	305.667	213.583	315.226	345.46	330.847	359.665	239.959	196.248	278.477	265.77	350.228	363.504	383.101	380.293	364.45	376.175	352.024	326.48	376.175	352.024	326.48	145.139		3.1444	5.88084	4.94894	2.18437	0.2232	0.24038	0.27133	0.24547	0.2175	3.5481	0.71704	3.86636	0.59166	0.57488	1.97293	3.85755	0.61127	0.33779
3.164	314.607	308.646	217.489	315.676	348.578	334.265	363.637	241.868	197.847	280.968	269.333	353.445	366.456	386.625	383.261	367.892	380.846	356.733	332.105	380.846	356.733	332.105	147.327		3.164	6.3848	4.99554	2.17585	0.19879	0.27469	0.28728	0.28753	0.24871	3.48083	0.75786	3.65583	0.61118	0.53655	1.93305	3.90679	0.60508	0.32062
3.1836	318.034	310.15	219.673	318.431	351.243	337.109	368.552	244.939	198.232	284.725	272.573	356.297	369.781	390.77	388.765	370.574	384.198	358.577	336.716	384.198	358.577	336.716	149.921		3.1836	6.76605	5.38938	2.20421	0.24747	0.29043	0.25978	0.27817	0.21562	3.45474	0.87267	3.84124	0.62614	0.53127	1.91894	3.9443	0.60697	0.35524
3.2032	321.956	314.305	220.53	319.853	354.121	339.804	374.085	248.106	198.857	285.279	274.556	359.832	372.849	394.349	391.15	373.653	386.745	360.405	339.884	386.745	360.405	339.884	152.782		3.2032	6.19747	5.55263	2.2446	0.24616	0.27032	0.28616	0.26687	0.21529	3.88295	0.83024	3.80238	0.59953	0.60196	1.96318	3.8939	0.67143	0.36631
3.2228	324.851	318.768	221.975	323.071	358.554	344.642	376.403	250.658	201.889	288.125	277.084	363.522	376.412	398.242	395.47	378.193	390.638	365.962	341.502	390.638	365.962	341.502	155.675		3.2228	6.57629	5.64559	2.23852	0.23917	0.29254	0.3044	0.28255	0.21968	3.62184	0.84586	3.80577	0.57946	0.54605	1.95756	3.9724	0.71373	0.3228
3.2422	327.621	319.794	223.852	327.106	361.724	348.625	380.702	253.321	201.842	289.154	279.906	367.18	381.23	402.205	397.778	381.912	394.674	368.487	345.557	394.674	368.487	345.557	156.879		3.2422	6.39118	5.43814	2.3167	0.21726	0.28573	0.31129	0.30413	0.22614	3.82327	0.86409	4.11998	0.60359	0.59516	2.01446	3.94605	0.70062	0.34379
3.2616	331.107	323.621	225.081	331.377	364.142	352.112	385.52	256.717	204.17	292.538	282.839	371.105	384.462	405.71	402.126	384.477	398.249	372.03	347.675	398.249	372.03	347.675	158.97		3.2616	6.01568	5.50043	2.48142	0.26168	0.29132	0.35951	0.29846	0.2507	3.81961	0.8626	4.25987	0.64629	0.63631	2.0777	4.00296	0.73054	0.35659
3.2812	335.251	326.084	226.802	334.401	367.824	355.742	389.083	259.014	205.336	294.326	283.299	373.261	386.266	408.922	404.379	388.155	401.15	374.592	351.003	401.15	374.592	351.003	161.989		3.2812	5.91089	5.7501	2.62769	0.26385	0.27624	0.34369	0.35631	0.28149	3.74842	0.89688	4.80784	0.6911	0.65001	2.08287	4.27053	0.69881	0.3484
3.3008	339.101	329.049	229.573	338.588	371.853	359.018	396.061	261.844	210.386	296.3	285.471	376.459	389.901	413.255	408.516	390.48	405.168	377.887	353.491	405.168	377.887	353.491	161.147		3.3008	6.81075	6.07012	2.49624	0.3009	0.28611	0.31163	0.30738	0.27604	3.79919	0.92295	4.82752	0.6996	0.68638	2.12847	4.20777	0.75071	0.32392
3.3204	343.418	332.393	233.037	341.813	375.156	361.439	394.465	264.861	219.449	298.174	287.92	379.033	393.593	417.388	414.962	396.044	408.994	380.594	358.904	408.994	380.594	358.904	160.37		3.3204	6.66261	5.90141	2.5521	0.27613	0.30609	0.33145	0.29152	0.2679	4.73729	0.92399	4.61009	0.65314	0.69324	2.1324	4.25255	0.71689	0.35419
3.34	347.217	336.249	235.461	344.172	377.109	365.131	396.341	266.399	219.839	301.008	290.883	382.962	397.225	420.842	418.061	399.681	412.658	384.181	362.862	412.658	384.181	362.862	157.793		3.34	7.10261	6.02381	2.50548	0.3135	0.29941	0.34795	0.29361	0.26737	4.60889	0.9249	4.57569	0.68911	0.63882	2.11109	4.56978	0.72008	0.37761
3.3594	351.046	339.365	234.846	347.457	382.453	369.8	397.261	270.114	222.07	304.619	295.243	386.004	400.951	423.985	421.505	402.043	416.699	386.678	364.66	416.699	386.678	364.66	159.137		3.3594	6.99149	6.12498	2.6272	0.2918	0.31905	0.33991	0.29793	0.25897	4.89742	0.99008	4.86646	0.80433	0.64227	2.26088	4.50956	0.72171	0.37818
3.3788	354.79	343.782	234.687	351.591	385.462	373.712	399.996	271.931	225.687	308.058	296.387	389.901	403.564	426.735	425.46	406.268	420.94	389.247	369.519	420.94	389.247	369.519	162.084		3.3788	6.76892	6.2468	2.85031	0.30716	0.33632	0.34886	0.28891	0.27425	4.6212	1.08602	5.00124	0.71618	0.70244	2.34477	4.54273	0.72863	0.3951
3.3984	357.769	346.217	236.987	355.648	387.351	377.371	406.705	274.609	230.216	311.283	299.906	393.52	408.302	431.733	428.881	411.211	424.184	392.463	372.663	424.184	392.463	372.663	163.574		3.3984	6.99211	6.05931	2.90438	0.29227	0.32397	0.34776	0.27125	0.24412	5.03098	1.11051	4.90129	0.71036	0.67579	2.43644	4.49823	0.76877	0.44548
3.418	360.93	350.056	238.006	359.237	392.769	380.947	414.658	278.068	232.85	313.52	303.607	397.315	411.532	434.731	430.102	414.563	427.118	395.894	375.626	427.118	395.894	375.626	164.158		3.418	7.05231	6.17706	3.29337	0.32841	0.33696	0.37361	0.30876	0.25991	5.13394	1.06114	4.94309	0.76194	0.65267	2.58015	4.85369	0.77982	0.43155
3.4376	365.276	352.98	242.518	362.633	396.162	383.43	415.896	280.493	232.889	316.457	306.057	400.343	416.292	439.546	435.614	416.16	430.845	400.081	378.082	430.845	400.081	378.082	165.53		3.4376	7.35979	6.30048	3.31451	0.32786	0.33089	0.35385	0.33938	0.27058	5.19192	1.1044	5.40661	0.75305	0.7024	2.48567	4.90337	0.754	0.42631
3.457	369.404	356.766	245.76	366.531	398.83	386.45	415.718	284.828	234.063	318.407	307.122	404.712	420.673	443.103	440.152	419.088	435.685	405.068	384.543	435.685	405.068	384.543	166.593		3.457	7.95458	6.5364	3.36351	0.33509	0.35861	0.38014	0.36507	0.29634	5.1359	1.08696	5.13579	0.71367	0.72066	2.57956	4.87453	0.77894	0.42452
3.4764	374.332	359.76	248.776	371.262	402.5	388.906	417.425	287.775	235.426	321.711	312.695	408.121	424.515	447.353	443.334	425.483	438.37	405.578	389.839	438.37	405.578	389.839	165.82		3.4764	7.67081	6.35582	3.48609	0.32829	0.37349	0.36201	0.33132	0.33891	5.1202	1.12644	5.28109	0.77124	0.72363	2.67357	4.86645	0.85848	0.40648
3.496	377.278	360.437	247.695	374.811	405.133	391.7	419.369	290.027	237.938	325.499	315.034	412.196	428.244	452.272	444.848	428.51	442.048	408.755	392.476	442.048	408.755	392.476	168.798		3.496	8.59243	6.71055	3.45911	0.30974	0.33385	0.37032	0.37375	0.31869	5.77206	1.09622	5.38283	0.768	0.69126	2.72975	4.93098	0.95778	0.40149
3.5156	381.362	365.386	251.242	377.323	409.468	396.561	424.893	291.014	239.357	329.974	317.21	415.762	431.949	455.872	450.963	432.908	447.386	410.084	398.11	447.386	410.084	398.11	170.701		3.5156	9.00676	6.59809	3.46741	0.33313	0.35278	0.41917	0.34101	0.34118	6.22016	1.13963	4.79864	0.82318	0.74199	2.72038	5.21077	0.87459	0.41807
3.5352	384.013	368.62	253.122	378.612	412.334	397.971	429.272	296.366	241.018	331.984	320.353	418.672	434.904	457.732	457.155	437.198	453.09	414.544	402.265	453.09	414.544	402.265	171.829		3.5352	9.54937	6.62081	3.64555	0.34847	0.39633	0.41254	0.40886	0.35579	6.45207	1.14868	4.67037	0.83969	0.74484	2.80391	5.27463	0.87836	0.45008
3.5548	388.617	370.661	254.458	382.662	415.35	400.966	429.998	300.971	241.984	333.836	320.847	423.205	438.213	461.414	461.69	441.839	456.934	419.479	403.044	456.934	419.479	403.044	171.104		3.5548	8.93324	6.83705	3.67788	0.37205	0.37009	0.40636	0.37883	0.35782	6.703	1.30455	4.96538	0.85037	0.81163	2.84301	5.24517	0.95703	0.46509
3.5742	392.29	372.888	256.622	386.74	417.909	405.145	432.187	304.51	246.937	337.06	324.838	427.623	442.579	467.408	466.808	446.301	461.667	427.566	405.033	461.667	427.566	405.033	173.62		3.5742	9.63876	6.9166	3.79753	0.33329	0.38645	0.4368	0.38288	0.34276	6.82137	1.177	5.12786	0.89475	0.80195	3.02067	5.42692	0.96251	0.41245
3.5936	396.171	374.377	259.387	389.832	424.052	408.54	435.59	305.287	249.216	339.8	329.006	429.011	447.113	471.11	469.987	450.021	466.631	433.105	410.185	466.631	433.105	410.185	174.862		3.5936	9.67429	6.80241	3.81315	0.33891	0.42117	0.39321	0.36677	0.32014	7.29434	1.14241	4.93342	0.86672	0.8262	2.97875	5.41133	1.00005	0.44838
3.6132	399.955	376.694	261.021	394.602	427.484	411.278	437.101	307.29	250.508	343	331.435	433.06	451.638	474.231	474.055	452.171	469.808	433.546	413.544	469.808	433.546	413.544	175.492		3.6132	10.0777	6.92861	3.83198	0.39298	0.42093	0.40761	0.36656	0.31049	6.80333	1.1635	5.16277	0.86709	0.88218	3.04458	5.46289	0.97767	0.45273
3.6328	404.549	380.721	262.496	398.835	431.507	415.314	441.518	310.545	253.777	346.522	333.429	436.856	455.921	479.828	478.253	455.639	473.82	436.103	420.422	473.82	436.103	420.422	178.337		3.6328	10.4391	6.71498	4.06823	0.39607	0.396	0.40306	0.37643	0.33865	6.58963	1.24496	5.10091	0.88991	0.88668	2.99288	5.51624	0.97372	0.48539
3.6524	408.785	382.088	265.571	401.934	435.756	421.674	445.936	315.15	257.306	345.782	334.451	440.798	459.352	484.276	483.807	460.175	479.325	439.056	424.709	479.325	439.056	424.709	179.402		3.6524	10.1071	6.86892	4.12491	0.41051	0.45497	0.43148	0.41517	0.28963	6.87883	1.29584	5.34465	0.87903	0.87163	3.05937	5.79608	1.00321	0.47676
3.672	413.096	385.175	269.144	405.429	440.67	425.047	453.006	318.017	255.84	348.384	340.405	445.978	463.804	488.747	485.979	463.922	483.806	443.776	428.562	483.806	443.776	428.562	178.197		3.672	11.3762	6.88833	4.12923	0.42	0.47027	0.45264	0.33618	0.3537	7.10542	1.23238	5.65434	0.91039	0.88894	3.17912	5.82409	1.09939	0.49344
3.6914	417.088	388.558	270.914	407.744	442.78	430.569	457.781	320.456	257.371	352.012	342.03	449.761	468.36	493.657	490.435	467.396	489.123	446.891	434.616	489.123	446.891	434.616	179.985		3.6914	10.7583	7.22513	4.24372	0.37698	0.4318	0.41197	0.42703	0.3675	7.4027	1.32178	5.53889	0.89303	0.86817	3.09156	5.5785	1.0451	0.50124
3.7108	421.88	395.388	275.956	408.77	446.322	433.738	460.945	323.111	259.803	355.28	345.273	453.451	472.378	498.502	494.327	471.518	494.557	449.27	439.719	494.557	449.27	439.719	182.307		3.7108	10.8159	7.14187	4.39115	0.36232	0.50986	0.45992	0.47031	0.35714	7.31463	1.31524	5.51445	0.92132	0.90029	3.05854	5.52023	1.01039	0.52455
3.7304	425.708	399.041	280.291	412.221	450.51	436.272	462.797	326.606	261.184	356.413	347.903	456.634	476.869	501.674	499.853	476.413	499.019	458.038	443.957	499.019	458.038	443.957	182.742		3.7304	10.3998	7.33791	4.43764	0.42329	0.5607	0.47313	0.46787	0.35634	7.85763	1.34321	5.68038	0.90664	0.9588	3.08605	5.91836	1.02099	0.54147
3.75	430.615	401.219	280.941	415.29	454.415	440.835	467.156	330.489	263.002	358.287	350.914	461.179	480.491	504.612	503.687	479.694	502.522	460.854	446.096	502.522	460.854	446.096	183.481		3.75	11.4181	7.36276	4.21763	0.42447	0.62575	0.47917	0.55452	0.34518	8.32303	1.47994	5.8816	0.90316	0.96726	3.33465	5.7966	1.07877	0.59228
3.7696	434.86	405.678	283.585	418.603	458.118	445.478	471.477	334.479	268.859	363.187	353.321	464.595	484.13	509.482	505.535	484.236	506.971	463.341	448.513	506.971	463.341	448.513	186.054		3.7696	11.6456	7.48255	4.27044	0.4263	0.61097	0.42842	0.54027	0.3297	8.01942	1.42504	5.99144	0.84541	0.9037	3.43881	5.99363	1.07141	0.53143
3.7892	439.22	409.746	285.883	421.93	462.454	450.23	475.427	334.798	271.4	364.896	356.1	468.534	488.568	513.334	510.675	488.475	511.026	468.398	453.326	511.026	468.398	453.326	188.38		3.7892	10.5927	7.52617	4.17782	0.462	0.61537	0.41854	0.54019	0.37242	7.73668	1.35853	6.07997	0.86995	0.89986	3.31938	6.37265	1.09324	0.55752
3.8086	443.02	410.179	288.626	427.919	465.538	455.261	480.552	337.818	268.956	369.924	356.846	472.436	492.932	517.597	514.601	494.242	515.268	472.687	457.446	515.268	472.687	457.446	189.568		3.8086	10.7766	7.72131	4.55055	0.46762	0.67565	0.46855	0.54626	0.41518	8.04828	1.41372	6.23439	1.00582	0.93454	3.34232	6.66823	1.19919	0.55458
3.828	447.291	412.038	289.954	430.43	469.132	457.098	483.04	341.788	273.96	371.983	360.388	474.267	497.016	521.693	518.623	498.268	518.134	478.751	463.733	518.134	478.751	463.733	190.291		3.828	11.3236	7.63605	4.70661	0.50836	0.58229	0.49033	0.50954	0.35725	8.36222	1.44079	6.62613	1.0112	1.00332	3.35006	6.6497	1.17277	0.55724
3.8476	452.561	416.422	290.988	434.328	474.102	459.944	487.539	345.927	279.355	375.106	363.87	478.974	500.844	526.805	523.575	501.604	523.162	483.534	468.134	523.162	483.534	468.134	195.614		3.8476	12.01	7.80189	4.8683	0.47714	0.60874	0.51067	0.50234	0.38609	8.51038	1.53238	6.82027	1.04808	1.06249	3.47218	6.74793	1.18792	0.58806
3.8672	457.019	420.984	292.403	435.42	478.296	463.147	492.283	347.811	278.678	376.424	365.002	484.167	505.481	532.128	527.102	505.896	527.542	484.167	470.446	527.542	484.167	470.446	196.749		3.8672	12.1104	7.94552	5.29692	0.51829	0.56276	0.48722	0.49104	0.42261	8.35594	1.50075	6.94851	1.1032	1.04032	3.55273	6.82949	1.23488	0.59058
3.8868	461.142	421.611	293.272	439.565	481.063	467.413	498.028	350.418	280.598	380.669	367.792	487.787	509.505	537.375	533.518	509.451	532.254	490.257	475.952	532.254	490.257	475.952	199.616		3.8868	11.9217	8.00487	5.45168	0.52576	0.56632	0.48141	0.51569	0.38286	8.47115	1.52418	7.24618	1.16248	1.07565	3.72995	6.70307	1.24974	0.63055
3.9064	467.63	425.74	296.351	442.117	484.851	469.951	500.636	354.097	283.052	384.274	370.862	491.287	514.976	542.663	535.569	512.496	538.084	492.137	481.364	538.084	492.137	481.364	200.147		3.9064	13.0084	8.18198	5.80869	0.56763	0.63875	0.48104	0.53734	0.3755	8.50315	1.58845	7.52941	1.16684	1.23861	3.79907	6.70507	1.14858	0.69006
3.9258	471.206	430.438	301.591	447.474	489.678	473.341	505.068	359.09	285.223	386.437	373.667	496.139	519.681	548.097	541.556	513.674	542.096	497.576	483.53	542.096	497.576	483.53	201.81		3.9258	12.2845	8.2908	5.87663	0.56057	0.60419	0.52153	0.6492	0.42619	8.10844	1.59212	7.70422	1.07816	1.23035	3.48872	6.88147	1.19725	0.68687
3.9452	474.833	436.07	303.54	453.679	495.211	476.978	508.042	362.233	287.968	389.822	375.619	499.504	523.41	552.832	545.869	517.247	545.656	502.115	486.321	545.656	502.115	486.321	202.255		3.9452	12.2365	8.22104	6.19726	0.54328	0.60441	0.54496	0.56012	0.39827	8.13975	1.65508	7.394	1.18064	1.24939	3.52786	7.11029	1.25809	0.68657
3.9648	480.268	440.912	307.936	457.262	497.505	479.831	512.211	363.665	290.717	392.46	379.608	504.738	528.71	557.919	551.036	522.049	549.631	507.21	489.295	549.631	507.21	489.295	206.358		3.9648	11.783	8.06419	6.52332	0.56194	0.66001	0.56659	0.56306	0.41718	8.17175	1.63361	7.73792	1.16453	1.27855	3.79729	7.44204	1.32971	0.67554
3.9844	485.138	442.884	312.037	461.528	501.083	483.395	516.348	365.731	292.843	397.311	383.481	510.005	533.382	562.043	555.001	527.531	552.049	512.012	493.743	552.049	512.012	493.743	210.666		3.9844	11.5153	8.22495	6.51599	0.54633	0.71733	0.56428	0.60878	0.41533	8.36589	1.67882	8.08025	1.10638	1.20617	3.91522	7.38937	1.34382	0.70241
4.004	489.446	445.826	310.638	464.877	505.207	488.518	522.754	369.576	296.548	399.355	385.206	513.838	538.242	566.149	560.844	533.291	557.814	516.768	501.213	557.814	516.768	501.213	211.658		4.004	11.7521	8.41488	6.60599	0.53399	0.70769	0.62731	0.60125	0.47584	8.05233	1.75942	7.92093	1.14782	1.13178	3.9135	7.43664	1.40566	0.68671
4.0236	493.335	448.756	314.28	467.997	508.44	491.852	534.271	371.586	301.324	402.628	390.443	518.467	542.68	570.941	564.247	540.483	563.872	524.29	503.46	563.872	524.29	503.46	214.544		4.0236	11.218	8.97434	6.56727	0.55685	0.73204	0.55679	0.61165	0.53576	8.27112	1.70812	8.3337	1.10155	1.11313	4.01936	7.48153	1.42966	0.67594
4.043	499.076	452.762	317.888	470.55	513.511	495.94	544.322	373.466	302.725	407.027	391.026	522.398	546.352	576.165	569.214	545.785	567.505	525.562	510.052	567.505	525.562	510.052	219.142		4.043	11.2653	9.14067	6.70784	0.57733	0.75068	0.54362	0.55388	0.53793	7.6246	1.64792	8.02483	1.18074	1.15745	3.96575	7.27352	1.43498	0.67734
4.0624	504.306	455.489	320.107	476.888	519.621	497.512	545.948	376.862	303.63	409.856	392.919	526.772	549.117	581.165	575.783	550.6	572.382	530.984	512.074	572.382	530.984	512.074	220.52		4.0624	12.3555	9.17953	7.11672	0.61532	0.73386	0.59951	0.50881	0.54944	8.6173	1.74521	7.97083	1.24233	1.15482	3.90501	7.41872	1.443	0.72203
4.082	509.886	458.703	321.057	480.017	523.825	504.39	550.433	381.699	305.781	412.869	398.46	532.059	552.356	586.66	581.839	555.149	578.91	534.159	517.363	578.91	534.159	517.363	222.485		4.082	13.0813	9.45496	7.55958	0.6223	0.76047	0.57395	0.54904	0.52036	8.55077	1.7674	7.80692	1.13666	1.116	3.9116	7.76582	1.45942	0.73438
4.1016	514.192	461.916	322.111	484.187	527.284	509.48	551.299	384.216	305.708	416.995	400.907	535.603	558.515	590.06	586.577	558.665	584.15	538.898	521.607	584.15	538.898	521.607	227.777		4.1016	13.9996	9.35815	7.417	0.66748	0.79182	0.65958	0.5214	0.60659	9.43171	1.77135	8.24147	1.27851	1.14807	3.86444	7.88888	1.41028	0.72702
4.1212	518.834	465.606	326.711	487.594	533.664	513.452	555.378	388.91	306.086	418.791	406.03	538.402	564.577	595.788	592.225	564.303	589.231	541.498	526.787	589.231	541.498	526.787	226.534		4.1212	13.0817	9.60615	7.1122	0.6856	0.81104	0.60815	0.51094	0.68218	9.60817	1.79384	8.45057	1.25229	1.2212	4.15389	7.88982	1.40786	0.78897
4.1406	524.604	469.521	325.675	490.119	538.533	516.466	560.013	391.706	308.713	424.275	409.626	543.389	569.678	599.857	594.796	568.86	593.698	546.741	530.325	593.698	546.741	530.325	229.059		4.1406	13.9984	9.68673	7.27145	0.69996	0.80645	0.60374	0.6052	0.62653	10.9057	1.89645	8.5909	1.27187	1.18318	4.12015	8.22385	1.46104	0.73978
4.16	529.483	472.95	329.085	494.016	542.468	519.96	564.843	393.304	312.931	425.472	411.595	547.816	573.345	604.9	599.041	574.339	598.895	552.222	537.227	598.895	552.222	537.227	228.49		4.16	15.1979	9.79854	7.3327	0.71403	0.78247	0.64174	0.58445	0.60202	10.4359	2.02445	8.82721	1.23729	1.22725	4.30177	8.08131	1.57897	0.74004
4.1796	533.309	476.809	331.127	497.048	544.203	522.751	567.917	397.297	315.767	428.051	414.62	551.742	575.865	608.924	605.773	582.116	605.178	556.084	540.397	605.178	556.084	540.397	229.635		4.1796	14.5297	9.55502	7.69538	0.66839	0.81053	0.61939	0.58611	0.61162	10.5228	2.08234	9.0324	1.25831	1.27051	4.54417	8.22399	1.55151	0.76958
4.1992	537.462	478.776	336.01	502.542	549.021	527.027	573.517	401.698	315.689	432.023	418.886	556.234	581.766	613.542	604.464	585.188	610.084	560.537	545.704	610.084	560.537	545.704	230.458		4.1992	14.7426	9.92262	7.94848	0.69687	0.86293	0.5936	0.62192	0.61038	10.4923	2.00934	10.7805	1.22896	1.33859	4.59355	7.79151	1.63839	0.74442
4.2188	543.709	483.445	340.896	504.689	555.198	532.496	577.887	404.658	318.211	434.877	419.931	561.057	584.515	619.709	612.936	588.613	616.311	565.714	551.017	616.311	565.714	551.017	232.4		4.2188	15.6317	10.2997	7.80059	0.72812	0.91615	0.57789	0.61656	0.60333	10.7726	2.225	10.8057	1.23465	1.33577	4.40759	7.66296	1.66689	0.80177
4.2384	549.989	489.416	343.491	511.436	559.026	535.293	587.198	407.04	323.37	440.517	425.645	565.448	587.562	624.781	615.397	589.85	619.337	571.427	555.264	619.337	571.427	555.264	234.133		4.2384	15.9415	10.2082	8.00491	0.76543	0.94412	0.57932	0.69945	0.63516	10.6551	2.05359	10.7835	1.19393	1.34611	4.49382	7.95301	1.71358	0.80191
4.2578	554.507	490.714	345.411	512.84	563.043	539.072	589.052	412.413	326.166	443.909	429.877	570.862	593.99	628.993	626.53	594.796	626.216	577.589	561.062	626.216	577.589	561.062	237.409		4.2578	15.5705	10.4611	8.73533	0.76196	0.89386	0.64088	0.81359	0.59169	10.3682	2.09256	10.357	1.30858	1.37991	4.60238	8.02433	1.67605	0.77832
4.2772	560.358	496.889	352.198	517.555	568.257	543.804	594.839	415.541	326.012	447.065	434.49	574.973	600.012	635.285	631.332	600.777	629.727	579.043	566.729	629.727	579.043	566.729	238.157		4.2772	16.6216	10.6351	8.73321	0.78665	0.94261	0.60587	0.739	0.63522	11.2799	2.21202	10.2902	1.36759	1.35879	4.52264	8.24316	1.70363	0.815
4.2968	566.629	502.638	356.234	519.372	572.891	548.412	599.692	416.811	328.861	451.961	437.839	578.781	603.046	640.333	635.676	605.888	634.08	583.377	571.816	634.08	583.377	571.816	241.952		4.2968	16.5	10.9393	8.66599	0.87692	0.97923	0.6341	0.79144	0.61749	11.448	2.31581	10.0775	1.33264	1.36763	4.7632	8.0645	1.81372	0.82468
4.3164	571.632	507.632	362.137	522.889	579.737	552.771	601.952	420.307	331.15	454.177	440.762	581.705	608.015	646.558	644.318	610.269	640.362	589.591	576.564	640.362	589.591	576.564	244.361		4.3164	16.8143	11.1358	9.45786	0.92777	0.97299	0.66384	0.7887	0.61554	12.0228	2.37396	10.1253	1.3763	1.38755	4.95846	8.1124	1.69567	0.80159
4.336	576.359	510.983	370.887	529.141	582.856	556.703	608.073	424.085	333.746	455.963	442.327	586.28	614.099	649.364	653.179	614.711	646.253	596.941	584.084	646.253	596.941	584.084	250.689		4.336	17.1178	11.4006	9.32804	0.84646	0.96184	0.66626	0.76221	0.65234	12.2681	2.37186	10.9316	1.3579	1.36283	4.68187	8.53197	1.74588	0.82305
4.3556	581.178	515.802	367.488	532.239	586.34	560.26	612.981	426.577	338.353	461.871	447.489	591.183	619.554	655.871	662.925	619.053	650.678	602.969	589.412	650.678	602.969	589.412	253.539		4.3556	15.9772	10.8471	9.13286	0.89888	0.98032	0.66219	0.76224	0.73733	13.0274	2.34422	10.8197	1.44612	1.36657	4.91094	8.28505	1.89099	0.86213
4.375	586.633	518.133	369.244	534.557	590.112	563.547	607.356	431.283	342.653	463.44	450.039	596.841	623.923	660.632	669.831	625.107	653.903	605.331	595.694	653.903	605.331	595.694	255.727		4.375	16.9556	11.0645	9.39037	0.96814	1.02828	0.61663	0.74693	0.71609	13.0361	2.38394	11.0307	1.42276	1.46158	4.90793	8.25495	1.91984	0.92473
4.3944	592.133	525.368	369.77	542.617	595.902	569.493	610.517	435.5	343.449	465.901	454.205	604.121	629.957	666.319	676.152	630.053	662.101	610.754	594.601	662.101	610.754	594.601	252.638		4.3944	18.4248	11.167	9.83329	0.90798	1.08794	0.60131	0.74009	0.67094	13.7875	2.38543	11.075	1.5276	1.43341	4.97027	8.69063	1.85689	0.901
4.414	599.049	527.688	373.897	548.162	603.222	575.079	622.464	439.914	347.66	471.795	457.096	606.92	635.853	669.395	681.042	634.743	668.03	614.019	601.954	668.03	614.019	601.954	255.271		4.414	17.788	11.217	9.9504	0.96044	1.20087	0.60073	0.73591	0.69769	13.9886	2.32677	10.874	1.46605	1.5295	5.02574	8.76038	1.96122	0.90247
4.4336	604.256	531.69	374.982	550.18	609.621	578.393	628.67	443.228	351.257	478.517	459.629	612.343	639.365	674.559	685.246	638.12	674.152	622.702	609.663	674.152	622.702	609.663	256.365		4.4336	20.7169	11.3993	10.0494	1.03406	1.25175	0.63509	0.74932	0.72626	13.6885	2.34099	11.3127	1.57065	1.57242	5.19831	8.46015	1.81506	0.88725
4.4532	612.209	535.726	379.55	554.827	615.802	581.071	637.572	444.31	350.933	480.688	463.155	614.632	642.463	680.989	694.13	646.304	680.649	629.66	610.905	680.649	629.66	610.905	257.854		4.4532	23.2325	11.9216	9.87587	0.98265	1.27001	0.68373	0.72353	0.83746	12.7947	2.4405	11.6284	1.57509	1.53701	5.07482	8.34302	1.92758	0.91161
4.4728	616.631	539.389	381.858	561.712	618.569	587.255	640.535	447.084	357.081	485.78	466.123	620.933	648.807	686.176	693.369	650.046	686.446	632.419	615.054	686.446	632.419	615.054	258.01		4.4728	22.0203	11.8887	10.2877	0.986	1.31669	0.66465	0.86703	0.78977	14.1119	2.33775	12.2626	1.614	1.52197	5.22518	8.62042	1.96635	1.00951
4.4922	624.359	543.821	384.899	564.697	624.524	591.106	644.233	453.842	358.618	486.128	470.52	626.255	655.277	692.288	698.921	654.152	693.706	640.45	618.173	693.706	640.45	618.173	256.423		4.4922	22.1878	11.9877	10.6441	0.9588	1.38776	0.73089	0.88295	0.73167	13.088	2.46999	12.6079	1.59469	1.50878	5.20595	8.82945	1.9265	0.97138
4.5116	628.127	547.989	388.285	569.352	630.166	594.235	639.49	458.967	360.128	491.276	475.435	631.551	661.51	698.093	704.661	659.384	699.709	643.926	621.217	699.709	643.926	621.217	261.749		4.5116	23.027	13.6137	10.4184	1.03877	1.29312	0.73328	0.99642	0.80934	13.0989	2.47658	12.508	1.58114	1.54739	5.46605	8.6374	1.96781	1.00293
4.5312	635.231	551.263	391.443	572.459	633.976	601.455	629.089	468.13	361.683	494.368	476.213	638.38	665.576	700.237	709.286	665.929	702.686	647.006	622.485	702.686	647.006	622.485	262.039		4.5312	22.4121	13.7703	10.3883	1.13691	1.31761	0.75784	0.90125	0.88597	13.6883	2.48167	12.2692	1.53753	1.53527	5.23607	8.78651	2.0284	1.02581
4.5508	641.872	555.92	401.841	575.365	637.014	605.786	633.463	473.57	366.02	499.375	480.127	643.231	671.091	705.206	714.21	669.915	707.587	652.328	628.301	707.587	652.328	628.301	262.614		4.5508	21.7796	14.1772	10.6562	1.02825	1.38309	0.75525	1.07277	0.85218	14.6064	2.45736	12.5017	1.70016	1.57852	5.29776	8.81222	2.07549	1.03693
4.5704	645.52	559.442	398.58	579.882	642.143	607.95	642.046	476.434	367.314	504.039	485.212	651.243	677.423	711.026	721.376	675.124	711.591	657.562	639.585	711.591	657.562	639.585	264.889		4.5704	23.3932	14.03	11.4367	1.05769	1.38838	0.76664	1.04145	0.88374	14.5062	2.56554	12.3055	1.69576	1.63662	5.24347	9.47781	2.03044	1.06019
4.59	652.991	564.017	406.882	582.199	643.924	614.252	641.945	479.523	371.73	509.103	485.308	655.281	681.646	716.383	727.135	680.863	719.418	659.212	639.897	719.418	659.212	639.897	269.664		4.59	24.3204	14.2216	11.704	1.0936	1.41821	0.78477	1.06602	0.98326	14.9956	2.58352	13.1616	1.61325	1.67682	5.5598	9.81928	2.11501	1.12101
4.6094	659.935	567.199	404.097	587.097	651.137	617.023	646.016	480.958	372.944	513.556	490.235	660.088	689.206	721.822	732.606	686.666	726.883	666.741	645.049	726.883	666.741	645.049	270.57		4.6094	25.7718	14.7478	11.4339	1.18617	1.52407	0.75055	1.31438	0.97746	16.8472	2.56909	14.1528	1.67626	1.68485	5.6646	9.79165	2.14022	1.17052
4.6288	665.192	569.823	408.194	592.96	657.344	621.061	652.229	485.925	375.637	515.867	493.073	663.779	691.897	727.284	741.499	691.872	730.152	671.389	645.142	730.152	671.389	645.142	272.092		4.6288	22.9223	14.4049	12.4497	1.14274	1.45985	0.73452	1.11851	0.95991	15.0178	2.70271	14.3043	1.79702	1.67314	5.57117	9.72413	2.27783	1.12398
4.6484	669.042	573.954	410.122	597.079	663.542	625.393	661.536	493.634	377.692	521.712	500.701	669.897	697.543	734.403	750.54	695.855	736.052	675.983	652.99	736.052	675.983	652.99	272.342		4.6484	23.664	13.843	12.3877	1.16979	1.38667	0.72978	0.98302	0.97742	14.364	2.65706	13.6202	1.78717	1.69438	5.83268	10.452	2.36137	1.15151
4.668	676.042	580.246	411.65	603.493	669.403	629.242	666.255	494.812	381.049	520.573	498.703	675.505	702.354	740.774	756.61	703.461	739.873	685.248	658.641	739.873	685.248	658.641	276.414		4.668	25.5817	13.9929	13.5842	1.22741	1.35398	0.72175	0.93188	1.04691	14.7667	2.87305	13.314	1.67408	1.69389	6.23981	10.3951	2.33626	1.16191
4.6876	681.825	585.235	412.428	606.518	673.003	640.12	667.6	499.079	382.837	523.925	502.207	683.351	709.044	746.067	761.977	710.926	747.472	688.324	667.716	747.472	688.324	667.716	278.638		4.6876	24.1661	14.1893	13.5417	1.22915	1.43215	0.73994	0.89474	1.08512	14.9828	2.89194	13.7881	1.73104	1.65395	6.38833	10.6246	2.44985	1.26527
4.707	689.205	589.448	415.614	610.843	677.467	645.298	671.82	504.69	382.453	528.161	508.291	689.1	714.774	750.095	764.227	714.7	754.493	691.032	673.599	754.493	691.032	673.599	281.134		4.707	23.4872	14.4076	13.6691	1.24499	1.45597	0.75965	0.97824	1.05023	14.6274	2.98863	13.2535	1.70541	1.66711	6.62724	10.5014	2.32659	1.28861
4.7264	697.262	593.555	420.886	613.839	681.746	652.666	674.953	504.991	385.778	528.609	509.601	692.718	719.902	758.671	766.657	719.992	758.498	693.23	677.277	758.498	693.23	677.277	284.239		4.7264	23.5685	14.8167	13.4029	1.32204	1.62722	0.84586	1.16788	0.98284	15.5819	3.06555	12.901	1.78089	1.70358	6.33045	10.7844	2.27722	1.25116
4.746	704.617	600.777	426.379	622.398	690.469	661.655	681.998	512.526	393.775	530.444	510.44	698.714	723.062	766.239	772.433	724.28	764.04	699.899	686.179	764.04	699.899	686.179	287.835		4.746	26.2021	15.5013	14.074	1.23658	1.59934	0.79732	0.98978	1.03726	16.5178	2.94593	13.3641	2.00156	1.80884	6.48192	10.3107	2.31669	1.31614
4.7656	710.306	604.486	428.876	629.059	695.499	668.976	692.4	518.121	390.861	534.046	518.552	703.865	729.851	769.938	779.602	731.219	772.145	706.345	694.472	772.145	706.345	694.472	287.075		4.7656	26.7926	15.707	14.2277	1.31356	1.60565	0.85408	1.07134	1.17311	16.1293	2.88856	13.712	1.79195	1.86984	6.11317	10.9842	2.37684	1.35088
4.7852	716.266	612.202	427.286	635.486	700.295	673.991	694.024	527.125	395.626	537.002	522.548	708.928	735.935	778.117	789.296	734.228	778.798	716.197	702.033	778.798	716.197	702.033	288.211		4.7852	24.9813	15.7137	15.3799	1.33105	1.46633	0.86795	1.30223	1.27653	17.8658	2.82099	13.9856	1.86954	1.83553	6.06933	11.2168	2.42562	1.34326
4.8048	722.64	614.313	428.845	641.655	705.158	678.787	698.36	530.635	398.896	538.462	528.886	715.414	742.532	786.368	791.849	739.848	784.446	724.768	700.747	784.446	724.768	700.747	290.546		4.8048	24.5928	15.4268	15.2036	1.42407	1.59789	0.86702	1.18842	1.21283	16.8718	2.89074	14.9338	1.90729	1.92871	6.07536	10.9412	2.44855	1.31588
4.8242	728.437	614.721	430.778	648.418	710.765	680.895	710.146	536.914	400.888	542.883	530.995	718.13	749.791	791.703	797.063	748.842	790.473	724.76	699.794	790.473	724.76	699.794	295.469		4.8242	24.5922	15.8921	15.6726	1.46767	1.56052	0.91872	1.16419	1.35072	17.0962	2.91319	14.9954	2.02142	1.95923	6.39834	10.4894	2.46812	1.34683
4.8436	734.207	619.744	437.929	654.57	717.925	683.242	709.04	543.684	407.598	549.582	534.842	722.877	754.688	796.323	802.09	754.535	799.012	732.23	708.588	799.012	732.23	708.588	302.527		4.8436	25.0146	15.875	16.9645	1.51778	1.56882	0.93471	1.30074	1.36986	17.9535	2.89355	15.3351	1.9216	1.97167	6.6141	10.441	2.26153	1.43847
4.8632	741.636	626.044	440.782	660.069	723.643	691.896	717.67	544.587	406.965	552.972	536.644	728	762.002	802.022	804.219	762.244	805.907	736.262	716.3	805.907	736.262	716.3	304.721		4.8632	25.2012	15.9937	16.5438	1.62666	1.65979	0.91372	1.43746	1.31155	16.4874	2.89727	15.4554	1.88962	1.97331	6.56393	11.0346	2.34171	1.44289
4.8828	750.104	628.348	440.776	663.024	731.231	696.897	720.237	547.012	412.383	556.16	542.284	736.936	768.77	808.716	814.463	767.908	815.517	746.323	717.662	815.517	746.323	717.662	306.104		4.8828	24.2417	16.6934	17.5979	1.61049	1.64594	0.93534	1.48441	1.31065	17.124	3.02708	15.7219	1.92674	2.02049	6.48892	11.0798	2.41933	1.42938
4.9024	755.459	638.374	440.482	668.704	739.383	699.685	725.061	549.285	415.91	561.055	549.565	743.061	775.3	814.147	823.778	771.432	822.027	747.612	722.05	822.027	747.612	722.05	306.218		4.9024	25.4215	16.7468	17.3795	1.49065	1.66939	0.97079	1.66334	1.4998	17.0284	3.03591	16.7755	1.93459	1.96628	6.67175	10.9524	2.44046	1.4295
4.922	761.542	640.923	442.893	673.427	744.038	703.655	729.339	556.806	419.715	568.935	553.776	750.217	783.856	821.264	831.881	777.794	829.787	753.741	729.581	829.787	753.741	729.581	308.555		4.922	28.0411	18.2977	16.4312	1.56474	1.89816	1.04576	1.50627	1.47047	16.3253	3.11463	17.321	1.90667	1.90624	6.89945	10.9867	2.53517	1.41774
4.9414	768.892	651.017	447.301	676.706	747.968	708.666	739.616	559.818	422.053	575.079	558.019	756.193	789.851	830.199	839.174	783.003	834.786	756.062	735.494	834.786	756.062	735.494	311.532		4.9414	28.7408	18.4303	17.1375	1.75423	2.01709	1.02578	1.65116	1.48387	15.8038	3.26997	17.4443	1.94033	1.90523	6.83323	10.9868	2.57014	1.49006
4.9608	776.05	656.748	449.969	680.712	749.779	715.86	756.238	566.755	425.31	579.118	561.499	762.21	793.817	834.355	846.233	787.788	839.574	763.671	740.845	839.574	763.671	740.845	313.706		4.9608	28.4963	18.6881	17.28	1.64969	2.08258	0.97691	1.75765	1.31184	16.7337	3.29176	18.1024	2.12246	1.97225	6.87664	10.7811	2.63703	1.43339
4.9804	781.779	662.953	453.011	688.293	755.89	722.054	760.879	575.022	428.593	582.014	564.18	764.728	802.609	839.964	850.075	796.389	847.844	772.241	745.6	847.844	772.241	745.6	316.154		4.9804	26.7464	18.5186	16.3339	1.67245	2.03933	0.96329	1.50173	1.39057	16.9801	3.55967	19.945	2.21202	2.06741	6.81926	11.3158	2.5466	1.45508
4.9953	790.709	670.289	456.7	689.338	764.671	728.447	766.161	579.319	431.752	587.547	567.81	772.731	807.025	845.286	861.124	800.681	854.24	775.329	751.127	854.24	775.329	751.127	324.507		4.9953	27.0404	18.3666	17.0288	1.61908	1.87354	1.09224	1.62055	1.59069	17.2259	3.60742	19.2494	2.12337	2.06103	7.12483	11.408	2.51602	1.45558
4.9808	785.916	666.378	452.327	687.403	760.054	724.325	762.114	567.685	430.467	582.3	563.795	767.889	799.638	839.568	853.89	795.371	847.119	765.742	746.529	847.119	765.742	746.529	322.499		4.9808	28.2752	18.4368	17.356	1.51995	2.03562	1.09646	1.5705	1.18713	16.302	3.54383	18.6982	1.98802	2.0205	6.87335	11.0936	2.62521	1.46483
4.9612	778.381	661.613	453.178	680.335	751.477	716.59	755.167	561.918	422.671	575.673	559.982	758.577	792.551	831.925	842.467	787.468	838.624	765.498	739.364	838.624	765.498	739.364	319.651		4.9612	30.3759	18.0119	18.6084	1.45693	2.01514	1.08962	1.4102	1.22119	16.4698	3.52448	17.3868	1.99836	2.12087	6.7189	10.6612	2.633	1.48117
4.9418	768.818	659.114	452.848	672.451	742.361	712.305	746.085	560.212	419.781	570.82	557.275	751.39	788.24	821.869	827.642	779.783	828.983	762.101	729.638	828.983	762.101	729.638	317.561		4.9418	29.6986	17.1938	18.5496	1.43217	2.03838	1.01271	1.47255	1.11807	17.0426	3.56603	16.7203	2.03317	2.00122	6.83736	10.8381	2.44651	1.52644
4.9224	762.6	659.2	450.587	670.571	735.278	705.42	741.46	556.372	419.898	568.797	550.218	742.831	782.047	815.594	820.841	775.6	820.706	753.481	721.203	820.706	753.481	721.203	315.019		4.9224	31.0889	16.6249	15.0795	1.43788	2.03059	1.05097	1.39217	1.17003	16.6332	3.23658	16.0795	2.06133	1.99874	6.80535	10.7834	2.4712	1.47457
4.9028	756.769	643.668	445.157	666.502	728.928	699.044	736.525	554.997	413.305	560.933	544.725	736.295	773.456	809.034	817.441	769.401	811.309	741.962	716.966	811.309	741.962	716.966	313.516		4.9028	31.7094	16.2511	15.3883	1.43299	1.94264	1.04309	1.50069	1.14523	16.0898	3.20983	14.9343	1.98863	2.04418	6.94648	10.8254	2.48353	1.44579
4.8832	747.555	644.212	442.899	660.61	719.478	697.255	730.317	547.925	409.445	556.252	541.783	728.845	765.025	801.072	813.359	762.068	802.133	735.942	709.673	802.133	735.942	709.673	310.165		4.8832	29.3341	15.9678	15.0902	1.34831	1.99023	1.00075	1.42288	1.12687	14.9688	3.1746	14.9494	2.02777	1.96988	6.71413	10.6754	2.37857	1.36541
4.8636	738.531	632.979	439.17	653.176	712.011	689.695	728.171	540.432	406.447	552.93	537.027	721.253	755.786	792.794	805.698	755.515	795.712	733.664	703.843	795.712	733.664	703.843	295.54		4.8636	27.8976	16.4843	15.0807	1.28706	1.85823	0.98844	1.22939	1.21818	16.1433	3.28383	15.4573	2.12148	1.90607	6.47376	11.0665	2.2706	1.32677
4.844	731.757	624.059	435.617	648.541	706.152	680.068	719.014	536.355	402.064	546.818	531.338	712.77	747.478	784.047	796.701	746.155	787.426	725.54	699.934	787.426	725.54	699.934	295.464		4.844	29.2335	15.364	14.9574	1.36613	1.79004	0.96696	1.25085	1.32925	17.9828	3.16253	14.5475	1.94525	1.84979	6.56364	10.9833	2.32033	1.34826
4.8246	725.566	620.054	431.33	641.231	700.548	671.761	703.223	537.71	399.232	543.664	526.057	707.71	739.057	773.507	791.182	737.908	781.396	718.109	693.049	781.396	718.109	693.049	294.667		4.8246	27.0759	15.7091	14.4632	1.37136	1.67078	0.95095	1.22304	1.32504	16.0158	3.04726	13.742	1.87017	1.82714	6.68903	10.3932	2.34666	1.30503
4.8052	718.632	617.75	426.373	633.95	693.973	665.955	697.701	534.795	396.006	539.598	520.338	701.865	732.035	767.175	785.724	730.572	774.036	712.473	687.022	774.036	712.473	687.022	293.566		4.8052	27.3986	15.6189	14.2394	1.40175	1.68356	0.88951	1.14276	1.23546	14.7472	3.03312	13.5814	1.89346	1.93731	6.43074	10.007	2.3464	1.27113
4.7856	711.235	609.23	426.34	629.131	690.474	656.417	691.03	528.875	394.603	534.295	517.027	693.898	726.854	761.079	776.818	727.412	767.308	706.225	680.042	767.308	706.225	680.042	294.592		4.7856	25.9873	15.1612	14.8502	1.34144	1.69729	0.8811	1.23808	1.14112	13.0145	2.80395	13.6362	1.90671	1.93684	6.31533	10.3674	2.20174	1.23439
4.766	704.25	603.092	424.445	623.544	683.216	653.067	684.616	518.753	390.449	531.449	509.184	687.383	717.274	753.18	764.308	721.028	760.377	700.01	670.617	760.377	700.01	670.617	292.95		4.766	27.5459	14.3903	14.6392	1.26668	1.74123	0.84003	1.12385	1.1916	15.8025	2.7431	13.4724	1.79796	1.80753	6.048	10.4829	2.29404	1.22374
4.7464	695.929	597.539	420.698	615.403	673.413	646.802	679.414	511.285	385.649	526.224	507.389	681.643	710.458	744.404	757.073	712.416	752.094	695.784	664.396	752.094	695.784	664.396	287.913		4.7464	28.3279	14.2959	14.1373	1.23387	1.65414	0.82395	1.05871	1.03745	16.3878	2.80601	13.6699	1.77737	1.73517	5.97191	10.4627	2.26029	1.25589
4.7268	689.679	594.164	420.042	609.021	668.343	640.339	673.256	507.043	385.398	520.477	503.259	675.202	708.15	738.311	752.123	704.26	742.541	688.003	658.334	742.541	688.003	658.334	286.425		4.7268	25.5276	14.2352	13.4301	1.21721	1.50565	0.8219	0.99088	0.91462	14.7004	2.74914	13.2685	1.71291	1.74339	5.78482	10.2738	2.32657	1.22028
4.7074	681.25	589	411.353	604.596	662.834	635.264	665.775	502.235	381.046	513.936	498.14	670.109	698.528	732.752	748.991	697.915	738.138	683.26	648.675	738.138	683.26	648.675	283.369		4.7074	24.966	14.2355	13.6852	1.20594	1.58998	0.82682	0.94986	0.97545	12.9597	2.62494	13.1494	1.67307	1.58021	5.92639	10.2063	2.29084	1.18133
4.688	675.305	580.594	408.601	596.706	659.51	629.345	657.518	497.533	379.1	510.485	497.583	663.187	688.597	724.436	740.523	691.37	727.738	679.137	643.016	727.738	679.137	643.016	278.257		4.688	23.6748	14.2673	13.2314	1.25581	1.4106	0.83806	0.88122	1.04087	14.7717	2.74567	13.1448	1.65537	1.6299	6.12017	10.0523	2.0696	1.07901
4.6684	667.972	578.241	401.227	589.708	650.866	623.708	651.659	488.887	375.581	505.802	490.679	656.747	680.77	716.744	731.871	681.79	719.574	669.821	636.946	719.574	669.821	636.946	274.342		4.6684	22.3825	14.0145	12.6804	1.26341	1.40409	0.82265	0.89405	1.10249	12.8409	2.75642	13.5585	1.52769	1.60204	5.89463	9.82376	2.02351	1.10939
4.6488	662.079	573.003	399.366	583.922	643.202	618.789	642.49	485.047	369.813	503.032	484.946	650.997	675.268	711.362	722.141	674.974	713.869	664.302	628.854	713.869	664.302	628.854	273.045		4.6488	22.0021	13.6518	12.4078	1.32178	1.40755	0.80303	0.93272	1.1629	12.1021	2.5779	14.1182	1.51152	1.64141	5.5961	9.74395	2.02648	1.05389
4.6292	655.173	564.627	397.699	576.992	638.383	613.177	638.508	480.846	367.943	498.137	482.809	644.491	668.561	703.122	717.134	667.425	707.274	658.936	622.836	707.274	658.936	622.836	273.55		4.6292	21.2696	13.3454	13.3871	1.22906	1.40407	0.78208	0.95934	1.20936	14.0587	2.49522	13.5147	1.66204	1.62061	5.77197	9.59975	2.0393	1.10461
4.6098	646.244	559.162	396.703	574.771	631.369	608.522	633.594	481.108	364.377	493.988	477.736	636.985	663.338	695.788	709.932	661.165	700.816	649.337	618.615	700.816	649.337	618.615	269.548		4.6098	22.9291	11.9081	13.3985	1.14945	1.35142	0.84033	1.01237	1.16852	12.1625	2.53938	13.2156	1.56032	1.62289	5.3478	9.16193	2.01959	1.13036
4.5904	640.477	557.345	393.14	568.82	626.327	604.436	624.329	478.385	360.192	488.358	474.901	630.927	657.535	689.147	705.564	653.112	691.371	643.129	612.092	691.371	643.129	612.092	268.609		4.5904	26.7852	12.7266	13.0628	1.25106	1.31856	0.72697	0.96898	1.16624	11.5893	2.4349	12.0819	1.48553	1.58195	5.07858	9.2008	2.03007	1.07384
4.5708	633.458	550.46	386.388	562	618.84	600.986	619.45	472.913	357.154	482.559	470.659	625.272	650.762	682.994	700.214	647.493	683.011	638.554	604.753	683.011	638.554	604.753	264.737		4.5708	23.7492	12.9369	12.7759	1.22381	1.26102	0.72373	0.86818	1.10333	12.6277	2.27474	12.7158	1.51591	1.60639	5.17288	8.92001	2.05841	1.05625
4.5512	626.94	546.779	383.701	557.148	613.813	593.79	614.434	465.732	354.91	479.668	468.948	618.289	644.01	675.266	690.851	641.994	679	632.272	597.864	679	632.272	597.864	261.41		4.5512	23.8108	13.4466	12.6058	1.22361	1.32297	0.7358	0.82611	1.14601	11.6317	2.43341	12.6017	1.43722	1.5434	5.17718	8.813	2.01562	1.0568
4.5316	619.83	543.284	379.551	555.238	609.441	589.537	609.091	458.869	356.151	476.474	463.954	613.527	638.595	669.999	684.486	634.493	671.392	626.735	590.339	671.392	626.735	590.339	262.244		4.5316	22.8924	13.3375	12.5983	1.18541	1.41358	0.72254	0.80827	1.12997	13.5034	2.38357	11.8538	1.53378	1.5572	5.25009	8.78904	1.87896	0.98327
4.512	613.737	537.441	375.804	549.299	601.324	580.592	600.904	454.397	354.332	471.989	461.686	606.725	633.635	662.597	676.661	628.754	666.423	617.661	587.762	666.423	617.661	587.762	261.583		4.512	21.7521	12.7912	11.9362	1.08135	1.34418	0.71018	0.74017	1.14765	12.7343	2.39223	11.4139	1.52312	1.55838	5.17903	8.49576	1.8839	0.98783
4.4926	608.358	532.223	375.1	539.702	594.041	573.613	589.33	448.73	349.956	466.844	456.685	601.113	625.831	657.306	670.815	622.329	658.731	612.328	579.691	658.731	612.328	579.691	258.418		4.4926	20.8869	12.3752	11.7044	0.98021	1.28233	0.73423	0.82212	1.06902	12.5653	2.32634	11.5254	1.48975	1.57604	5.36115	8.71422	1.80885	1.03158
4.4732	601.676	525.148	373.649	534.266	587.853	566.982	583.673	445.24	348.273	463.33	455.18	595.99	619.15	648.229	663.783	617.126	652.611	603.494	575.382	652.611	603.494	575.382	257.361		4.4732	20.077	12.1446	11.1387	0.97815	1.2139	0.74195	0.80003	1.05729	12.322	2.27824	11.5154	1.49165	1.61472	4.99757	8.75108	1.75264	0.97924
4.4536	595.333	523.563	370.629	530.21	582.825	561.427	576.805	441.016	342.72	457.376	450.304	591.619	614.127	642.603	657.753	611.801	644.892	597.332	568.816	644.892	597.332	568.816	254.488		4.4536	19.787	12.1529	11.293	0.92015	1.21439	0.72491	0.79669	1.04313	11.5577	2.19402	11.6883	1.42673	1.4647	5.1883	8.30952	1.71626	1.01893
4.434	589.93	518.96	366.088	527.099	576.783	557.396	574.467	436.987	341.107	454.564	446.747	586.09	606.619	637.965	650.905	607.03	638.295	591.641	562.719	638.295	591.641	562.719	251.233		4.434	19.8134	11.8008	10.9576	1.00891	1.2613	0.7132	0.73636	0.9339	11.9026	2.13386	11.6027	1.49921	1.44191	5.06997	8.27456	1.67333	0.97702
4.4144	583.475	515.43	362.233	521.302	572.497	550.265	568.868	431.946	334.803	448.865	441.452	578.966	599.967	631.238	644.653	599.391	631.908	588.195	559.363	631.908	588.195	559.363	251.642		4.4144	18.7497	11.7298	11.2089	0.93333	1.21424	0.6924	0.66876	0.99508	11.1592	2.24958	11.29	1.48003	1.42502	4.77359	7.94944	1.64076	0.96602
4.3948	578.509	509.497	359.422	520.508	568.127	543.104	559.51	427.031	331.136	447.079	439.4	572.201	596.557	623.802	639.7	591.995	626.31	585.085	554.312	626.31	585.085	554.312	249.393		4.3948	18.0953	11.8205	11.034	1.01573	1.11852	0.70775	0.70508	0.95121	11.5427	2.27589	10.583	1.4292	1.41409	4.94556	7.96849	1.59838	0.94928
4.3754	571.121	503.649	355.046	517.686	561.872	541.152	555.913	424.676	330.193	445.837	435.141	567.469	590.101	618.316	631.096	585.339	618.848	578.404	547.422	618.848	578.404	547.422	245.679		4.3754	16.7604	11.2348	11.1507	1.02448	1.09212	0.70327	0.7424	0.84614	10.1489	2.2727	10.9773	1.25345	1.34082	4.94151	8.0848	1.53085	0.9132
4.356	564.947	499.94	352.315	513.087	557.252	534.639	551.202	419.411	328.271	441.578	430.532	562.064	583.747	611.715	623.677	582.697	611.661	571.302	542.998	611.661	571.302	542.998	244.799		4.356	19.489	10.8641	10.8577	0.9381	1.07647	0.63286	0.71792	0.84729	8.74228	2.23815	11.4169	1.28773	1.27998	4.71468	8.14889	1.66461	0.88983
4.3364	560.892	494.7	348.9	507.027	548.667	527.281	546.661	411.964	324.662	438.686	425.205	555.674	579.285	604.702	619.019	576.485	605.307	566.573	542.646	605.307	566.573	542.646	243.988		4.3364	21.1301	10.8105	10.5139	0.98479	1.07132	0.65609	0.7821	0.89044	8.6501	2.2714	11.2624	1.26358	1.24496	4.63488	7.83203	1.61215	0.85481
4.3168	554.252	491.3	348.976	500.498	543.633	516.31	541.673	408.171	322.693	434.583	422.599	552.299	574.525	598.313	609.344	569.482	599.716	560.2	537.031	599.716	560.2	537.031	241.852		4.3168	18.7801	10.8019	9.66722	0.98079	1.04757	0.59959	0.74849	0.74895	8.63568	2.21991	12.2907	1.28822	1.22719	4.5332	7.73441	1.59306	0.86793
4.2972	547.952	487.436	348.134	494.847	538.582	511.552	539.159	405.957	319.393	431.014	414.787	547.054	568.847	591.407	605.509	563.89	593.53	553.01	528.833	593.53	553.01	528.833	240.504		4.2972	17.3427	9.9526	9.41372	0.91411	1.08847	0.58534	0.75015	0.72704	9.43107	2.21027	11.9342	1.31657	1.17762	4.37131	7.6109	1.60703	0.85743
4.2776	543.242	480.841	343.012	490.502	535.957	508.829	531.991	402.358	320.598	424.045	409.705	540.726	559.906	586.457	596.049	557.21	585.453	547.431	526.873	585.453	547.431	526.873	240.624		4.2776	15.8932	10.3993	9.50823	0.89226	1.1098	0.56181	0.67874	0.77978	9.87469	2.30852	12.1049	1.27654	1.19777	4.14257	7.55869	1.53633	0.8299
4.2582	537.706	476.755	339.886	482.342	531.619	504.094	531.056	397.563	315.275	417.825	405.641	534.928	554.993	580.069	592.107	552.012	579.36	542.776	521.52	579.36	542.776	521.52	236.16		4.2582	14.7193	10.6079	8.80392	0.90133	1.07085	0.5926	0.64417	0.83205	11.1115	2.0213	12.2376	1.22539	1.0762	4.12259	7.37878	1.49711	0.84818
4.2388	530.499	474.041	340.665	478.924	525.946	493.973	526.514	392.219	312.77	413.352	402.812	529.72	549.239	573.204	583.697	548.497	575.087	541.974	515.248	575.087	541.974	515.248	237.242		4.2388	15.0903	11.027	8.69392	0.87669	1.0236	0.57098	0.64875	0.82646	10.4866	1.92653	11.5844	1.28795	1.10762	4.19963	7.52694	1.42088	0.79547
4.2192	524.825	470.938	336.548	475.534	521.949	491.829	521.681	386.789	311.642	409.826	396.759	524.477	544.282	568.19	571.644	542.289	569.315	537.756	507.491	569.315	537.756	507.491	235.78		4.2192	14.8644	10.4147	8.40738	0.80152	1.00293	0.52299	0.65643	0.76576	11.2256	1.90271	10.6235	1.22766	1.02907	4.28181	7.32349	1.44731	0.75009
4.1996	521.274	466.902	331.257	469.76	514.292	484.518	516.446	382.847	306.799	406.245	393.437	517.809	538.521	563.97	572.999	537.02	564.67	531.039	503.97	564.67	531.039	503.97	234.453		4.1996	14.7106	10.2841	8.65424	0.86937	0.96716	0.52949	0.7047	0.73819	10.1586	1.83149	11.4259	1.20861	1.06779	4.24339	7.15307	1.4141	0.77278
4.18	517.728	462.821	327.8	464.376	508.349	479.512	512.383	384.559	303.493	402.149	390.203	512.303	532.044	557.717	566.936	531.149	557.613	520.985	502.086	557.613	520.985	502.086	232.547		4.18	14.8452	10.3093	8.23797	0.827	1.02128	0.51477	0.66918	0.68601	9.20551	1.75313	10.9591	1.18186	1.10435	4.10561	7.31672	1.37241	0.77174
4.1604	510.491	458.811	324.924	458.934	504.007	474.878	507.741	382.303	296.455	396.597	388.31	506.85	527.077	551.761	560.877	525.266	551.658	519.611	496.663	551.658	519.611	496.663	225.412		4.1604	14.623	10.2395	8.1091	0.8071	0.98826	0.51434	0.61623	0.70837	9.31068	1.78351	9.96005	1.21614	1.0847	4.06975	7.14097	1.3619	0.75638
4.141	504.976	451.713	320.32	454.541	499.284	467.197	502.307	377.575	296.891	392.895	387.04	502.276	524.121	546.08	556.965	521.027	547.185	511.554	490.668	547.185	511.554	490.668	223.655		4.141	14.1271	9.87128	7.83075	0.80543	1.02629	0.5033	0.60814	0.64613	9.41968	1.75356	10.2314	1.252	1.05649	4.14645	7.15094	1.33924	0.70876
4.1216	500.401	448.026	316.765	451.121	494.862	462.661	495.633	374.338	295.327	387.992	384.549	498.208	519.255	540.3	550.794	515.153	541.027	503.138	485.295	541.027	503.138	485.295	223.118		4.1216	15.4668	10.1297	7.69717	0.73688	0.96955	0.51186	0.57486	0.70942	8.89859	1.76316	9.42116	1.19091	1.00853	3.96162	6.98654	1.29432	0.70439
4.102	495.646	444.832	316.344	448.387	488.576	459.137	491.358	371.571	295.413	385.202	380.476	492.658	512.86	533.756	545.137	510.803	534.962	500.604	483.233	534.962	500.604	483.233	220.636		4.102	15.6541	9.80948	7.24733	0.72388	0.89206	0.55912	0.63407	0.65517	8.11371	1.59294	9.25521	1.14965	0.9533	3.90104	7.09317	1.36101	0.72085
4.0824	488.759	441.472	314.718	444.924	486.089	455.651	486.884	366.934	292.88	381.427	375.164	488.535	507.824	529.962	540.919	504.972	529.404	495.166	476.845	529.404	495.166	476.845	218.595		4.0824	15.1737	9.96124	7.28962	0.72224	0.90961	0.50794	0.49564	0.64711	7.93229	1.68787	10.1486	1.12156	0.93623	3.87794	6.99139	1.34867	0.7005
4.0628	483.834	436.94	313.632	439.956	481.596	450.861	483.077	362.874	285.991	377.797	370.734	482.959	503.743	523.861	533.747	499.3	523.5	481.993	470.099	523.5	481.993	470.099	217.022		4.0628	13.6175	9.90861	7.43406	0.67556	0.8534	0.44841	0.46965	0.66218	8.30639	1.66731	9.86869	1.09368	0.9039	3.82928	6.77011	1.32562	0.69151
4.0434	478.433	433.259	309.769	437.631	475.207	446.472	475.994	356.584	286.016	375.195	370.683	477.233	498.942	519.486	518.293	494.16	518.891	477.469	465.807	518.891	477.469	465.807	214.307		4.0434	13.5462	9.6838	7.19683	0.67878	0.84806	0.47515	0.46407	0.60357	7.92381	1.58835	9.49512	1.03412	0.8829	3.69527	6.58445	1.31305	0.69814
4.024	472.928	428.012	308.071	435.284	469.547	443.941	468.857	354.469	281.64	372.224	369.511	472.625	493.571	513.595	514.935	491.668	512.178	472.293	460.75	512.178	472.293	460.75	210.871		4.024	14.1633	9.07416	6.80664	0.68496	0.82089	0.46673	0.50574	0.67389	7.76457	1.50553	8.93225	1.04059	0.90568	3.5881	6.64315	1.27482	0.64225
4.0044	468.974	423.8	306.134	432.251	465.604	440.659	462.604	350.887	279.32	368.333	364.197	468.441	487.346	508.012	509.902	487.713	506.582	470.222	454.286	506.582	470.222	454.286	210.488		4.0044	14.5247	8.65356	6.64334	0.65802	0.82446	0.4709	0.45879	0.71	7.78439	1.5805	8.97294	0.89999	0.86938	3.54039	6.42502	1.19648	0.64982
3.9848	462.581	416.598	304.018	424.858	461.298	439.042	464.199	348.138	279.467	364.86	363.3	463.274	482.339	501.775	504.158	484.474	500.415	467.254	450.362	500.415	467.254	450.362	208.791		3.9848	14.719	8.73109	6.62256	0.63831	0.86181	0.47719	0.50057	0.67256	8.31877	1.62832	8.45369	0.90331	0.79862	3.4088	6.47315	1.20401	0.63289
3.9652	458.227	413.629	299.193	420.386	457.817	433.835	460.989	343.458	279.847	362.602	362.299	457.993	478.655	497.339	496.449	479.933	495.569	462.036	445.762	495.569	462.036	445.762	206.928		3.9652	15.0139	8.07141	6.70277	0.76055	0.79956	0.42137	0.47366	0.5738	8.51723	1.59564	7.89304	0.99248	0.85087	3.38956	6.34345	1.16781	0.63657
3.9456	452.96	411.904	293.765	417.1	452.818	430.677	456.396	339.836	279.304	359.267	354.676	454.106	473.755	490.993	490.073	473.937	490.264	456.231	442.081	490.264	456.231	442.081	205.897		3.9456	14.0371	8.57379	6.6766	0.81654	0.74186	0.44132	0.41325	0.55744	7.95195	1.47158	7.80771	0.88544	0.84685	3.44913	6.05604	1.20976	0.62626
3.9262	447.031	407.786	291.578	414.558	448.949	428.084	452.461	339.19	275.67	354.933	347.09	450.409	467.791	484.909	484.465	468.082	485.314	449.87	439.198	485.314	449.87	439.198	204.626		3.9262	13.3068	8.34076	6.48519	0.74339	0.76632	0.42048	0.42484	0.55895	7.97261	1.49577	7.8624	0.8515	0.88321	3.31669	5.82631	1.19346	0.64962
3.9068	442.727	404.116	287.736	408.331	443.176	421.315	446.476	333.378	269.142	352.35	344.861	445.91	464.174	481.18	478.706	463.562	481.245	445.871	434.669	481.245	445.871	434.669	201.972		3.9068	13.5397	8.40217	6.29737	0.75083	0.755	0.40521	0.41339	0.58202	7.82969	1.49418	7.55235	0.85871	0.84402	3.44987	5.53834	1.22326	0.6626
3.8872	437.437	398.616	285.305	404.305	438.61	414.871	442.878	332.12	267.078	348.648	344.579	441.946	458.88	476.36	473.319	459.104	476.277	443.828	431.644	476.277	443.828	431.644	200.374		3.8872	12.1359	8.21991	6.02803	0.65252	0.76997	0.40256	0.4061	0.60145	7.84669	1.33256	7.22798	0.8672	0.83381	3.6653	5.48997	1.1018	0.62815
3.8676	432.577	394.018	283.248	401.379	433.313	410.895	439.833	329.333	267.472	344.834	342.434	438.065	453.213	471.311	468.891	454.221	470.614	438.902	427.157	470.614	438.902	427.157	197.554		3.8676	10.4219	7.85642	6.04208	0.67285	0.71603	0.37517	0.4148	0.5806	8.67758	1.26601	7.19098	0.90836	0.80815	3.32982	5.48489	1.09431	0.56863
3.848	428.374	392.045	282.187	398.685	429.82	407.217	433.827	325.126	263.478	341.796	341.576	432.8	449.374	466.328	465.034	449.909	464.862	437.874	421.575	464.862	437.874	421.575	195.403		3.848	10.7473	7.88539	5.91363	0.69077	0.6702	0.42901	0.41025	0.60668	10.0159	1.29572	7.35779	0.85375	0.73874	3.24998	5.39568	1.12735	0.55827
3.8284	424.417	389.569	279.581	392.047	426.088	404.472	430.372	320.092	263.588	338.479	336.158	427.815	445.369	461.867	463.134	444.89	459.442	433.092	415.56	459.442	433.092	415.56	192.709		3.8284	10.122	7.61532	5.74417	0.69769	0.67389	0.40653	0.38825	0.57471	8.86983	1.26978	7.21544	0.8978	0.77257	3.55532	5.55509	1.13838	0.55194
3.809	420.593	385.504	277.628	387.339	418.739	397.841	427.181	319.338	259.78	335.661	333.765	423.881	440.827	457.552	457.708	440.02	454.192	427.656	411.302	454.192	427.656	411.302	190.699		3.809	10.0733	7.3234	5.66251	0.67959	0.66845	0.41612	0.39175	0.51886	7.66723	1.28631	7.14412	0.88473	0.73384	3.42698	5.47776	1.05424	0.52912
3.7896	415.687	383.061	274.592	382.796	415.314	393.357	421.834	315.257	255.89	333.003	329.84	418.515	434.687	452.06	454.398	437.126	450.387	422.967	406.8	450.387	422.967	406.8	189.225		3.7896	10.9079	7.23903	5.56698	0.72435	0.63929	0.38002	0.42583	0.5374	7.69157	1.28113	7.06053	0.88169	0.74942	3.21461	5.15412	1.01682	0.53068
3.77	409.688	377.836	270.519	380.021	411.657	388.992	417.453	310.927	252.836	329.473	325.505	414.598	430.205	447.29	450.721	431.586	446.669	419.399	403.552	446.669	419.399	403.552	188.745		3.77	10.2922	7.47181	5.27887	0.70042	0.66943	0.391	0.35724	0.55905	8.3647	1.30307	7.07562	0.849	0.70028	3.21308	5.06453	1.00636	0.51454
3.7504	405.278	374.284	268.733	376.536	407.174	384.905	414.698	308.26	249.025	327.378	324.129	410.969	426.923	441.255	443.636	427.355	440.818	412.95	399.429	440.818	412.95	399.429	185.785		3.7504	10.4012	7.28275	5.01349	0.70177	0.62951	0.39295	0.41335	0.488	9.08072	1.26541	7.1318	0.79272	0.71636	3.41128	5.1428	0.96564	0.52152
3.7308	402.252	370.639	266.049	371.993	403.289	381.031	410.333	303.756	250.787	324.603	319.378	405.852	421.62	436.807	437.782	423.014	435.391	410.355	395.446	435.391	410.355	395.446	185.344		3.7308	9.70359	7.04544	4.81755	0.64112	0.59086	0.40618	0.42823	0.55506	7.40834	1.21401	7.22525	0.77622	0.69706	3.15769	4.98238	0.98105	0.5277
3.7112	397.847	367.684	262.315	369.107	399.488	377.594	404.962	300.487	246.337	319.739	316.992	401.569	417.629	431.858	437.596	417.434	432.293	404.444	389.906	432.293	404.444	389.906	182.279		3.7112	9.73236	6.83108	4.89257	0.61747	0.58246	0.41138	0.36002	0.60134	7.3828	1.23419	6.69405	0.77791	0.657	3.04395	5.10421	0.96905	0.4849
3.6918	394.047	362.526	256.598	364.798	394.612	374.637	399.428	294.457	242.556	315.042	313.412	397.278	413.616	427.285	433.71	413.472	427.688	398.962	384.969	427.688	398.962	384.969	178.681		3.6918	9.03551	6.57871	4.63129	0.56806	0.56548	0.39672	0.33776	0.53184	6.73695	1.33204	6.66302	0.77125	0.7022	3.0736	5.23781	0.99123	0.49123
3.6724	388.989	358.718	255.971	360	391.148	371.18	395.194	291.298	239.96	312.6	310.703	392.707	409.639	423.183	427.246	410.204	423.953	395.478	382.509	423.953	395.478	382.509	173.961		3.6724	9.63424	6.36973	4.49722	0.53148	0.5502	0.36574	0.40451	0.5002	6.18205	1.26073	6.62972	0.79263	0.68209	3.07234	5.26587	0.94352	0.5599
3.6528	384.26	355.41	253.905	355.177	386.678	365.904	389.977	288.571	235.784	310.977	306.445	388.998	405.325	417.549	421.931	405.803	419.828	390.466	378.347	419.828	390.466	378.347	175.812		3.6528	9.62517	6.44409	4.38809	0.58888	0.55648	0.37393	0.35199	0.50786	6.13263	1.2475	6.11621	0.80553	0.63659	3.08907	5.30079	0.97107	0.53896
3.6332	380.457	353.33	251.429	352.049	382.785	362.133	387.095	284.323	234.362	307.394	303.629	385.462	400.824	413.399	416.704	401.084	415.195	386.444	376.509	415.195	386.444	376.509	173.008		3.6332	8.96906	6.18789	4.34496	0.59064	0.55589	0.32972	0.38217	0.46709	5.87255	1.24228	6.01927	0.84191	0.66604	3.0679	5.35677	1.02083	0.52983
3.6136	376.065	349.061	249.562	350.643	378.548	358.881	382.203	281.711	230.762	303.696	302.827	381.233	395.802	409.022	412.113	395.669	410.536	385.914	371.965	410.536	385.914	371.965	170.136		3.6136	8.65078	6.10838	4.40677	0.60924	0.56387	0.35497	0.40159	0.43788	5.60551	1.24442	5.95031	0.82487	0.5905	3.00397	5.0098	0.99424	0.50411
3.594	371.869	345.227	247.471	346.047	373.568	353.629	377.42	278.982	227.275	300.156	299.01	376.927	391.932	405.546	408.679	393.167	405.228	381.584	367.705	405.228	381.584	367.705	165.506		3.594	8.40875	5.87758	4.23566	0.52847	0.54978	0.28922	0.39938	0.40541	5.77472	1.28015	5.62342	0.80965	0.58048	2.91484	5.03386	0.8916	0.50311
3.5746	367.916	342.126	245.227	339.784	370.215	350.462	374.118	276.478	225.727	296.707	296.769	374.695	387.634	401.975	403.612	388.921	400.955	379.605	364.227	400.955	379.605	364.227	165.546		3.5746	7.39366	5.72411	4.22936	0.57263	0.57709	0.32	0.39713	0.44107	5.60092	1.23115	5.59233	0.84223	0.61944	2.90793	5.04662	0.89736	0.45169
3.5552	363.408	338.899	242.975	336.172	367.163	346.957	370.469	274.496	223.112	294.223	293.983	370.145	384.575	398.21	397.569	385.344	396.777	375.373	359.352	396.777	375.373	359.352	164.372		3.5552	7.28098	5.5781	4.05043	0.51554	0.53281	0.31613	0.41761	0.48176	5.13837	1.23582	5.81606	0.78442	0.59301	2.86761	5.00578	0.83536	0.45363
3.5356	360.297	335.322	240.516	332.927	362.237	344.233	367.404	272.323	221.447	292.309	292.151	366.554	380.466	392.858	393.608	381.142	393.388	368.092	355.798	393.388	368.092	355.798	162.444		3.5356	7.19185	5.40419	4.00491	0.45866	0.53066	0.3245	0.36361	0.43836	5.34342	1.1811	5.67544	0.78835	0.62009	2.71561	5.07497	0.84001	0.44803
3.516	355.726	330.154	237.552	329.272	358.527	340.919	360.784	269.727	217.62	289.53	288.942	362.411	376.877	389.156	389.438	376.238	389.444	363.354	352.231	389.444	363.354	352.231	161.666		3.516	6.89644	5.55298	3.82402	0.48879	0.49562	0.29254	0.29991	0.44266	5.06083	1.19873	5.35384	0.80064	0.61242	2.78931	4.67157	0.82519	0.47715
3.4964	351.569	326.194	235.152	327.035	355.583	336.203	356.863	265.661	217.177	286.37	285.691	358.839	373.178	384.467	383.696	370.93	385.133	359.436	349.188	385.133	359.436	349.188	160.018		3.4964	6.13984	5.40971	3.6501	0.47516	0.49136	0.28882	0.33123	0.42025	5.56325	1.17757	5.39406	0.81766	0.6663	2.87796	4.65831	0.8245	0.46327
3.4768	348.737	322.972	231.785	323.53	350.693	331.208	350.647	263.096	217.431	283.385	280.747	355.315	367.392	380.66	380.902	367.061	381.264	354.6	343.32	381.264	354.6	343.32	158.812		3.4768	7.27651	5.42988	3.46391	0.4899	0.48571	0.30234	0.32896	0.43212	5.16543	1.1417	5.27679	0.78878	0.64619	2.69708	4.58667	0.81195	0.41827
3.4574	344.891	321.142	232.123	319.652	345.594	329.733	345.01	262.317	215.307	280.923	277.526	351.644	363.68	375.933	377.02	363.494	376.376	351.71	339.745	376.376	351.71	339.745	157.738		3.4574	7.22215	5.38363	3.62424	0.41615	0.42538	0.24695	0.32002	0.44753	5.41559	1.0804	5.14367	0.71567	0.6052	2.52898	4.68029	0.78855	0.41925
3.438	341.402	318.859	229.675	316.445	342.116	326.13	344.631	258.333	209.638	278.144	273.976	348.157	359.272	371.711	373.783	358.784	372.649	346.729	335.581	372.649	346.729	335.581	155.606		3.438	6.40562	5.31475	3.52104	0.46059	0.42798	0.28835	0.30731	0.45493	4.92892	1.07667	5.09783	0.71991	0.57423	2.36053	4.52572	0.83481	0.43085
3.4184	338.411	314.611	227.813	311.728	339.795	323.275	342.137	256.736	211.806	274.252	273.322	344.596	354.552	367.852	368.468	355.957	369.433	349.471	333.383	369.433	349.471	333.383	154.812		3.4184	6.73762	5.16703	3.41116	0.41709	0.39738	0.28613	0.30859	0.40758	4.69537	0.98422	5.13102	0.73329	0.54316	2.36135	4.61156	0.78753	0.39226
3.3988	334.225	310.507	225.082	309.43	335.778	318.712	338.354	254.685	204.512	271.178	271.469	340.55	351.626	364.153	363.954	352.368	365.533	345.959	329.219	365.533	345.959	329.219	153.49		3.3988	6.47957	5.16019	3.45217	0.43023	0.44563	0.29962	0.24918	0.41707	4.51924	0.99308	5.42608	0.70124	0.55903	2.34302	4.66841	0.76605	0.38909
3.3792	330.046	308.289	222.984	306.243	333.212	315.04	335.53	250.941	201.69	270.247	267.629	336.927	346.988	359.996	359.954	348.351	362.372	341.476	326.029	362.372	341.476	326.029	151.756		3.3792	5.6445	5.42836	3.3483	0.40841	0.3709	0.29812	0.27716	0.41789	4.64687	1.00309	5.08954	0.72594	0.52442	2.30341	4.45813	0.76182	0.39571
3.3598	325.8	304.901	220.933	302.254	330.103	311.565	333.474	247.53	199.263	266.626	264.072	333.176	343.366	355.923	355.86	345.113	359.03	336.242	323.161	359.03	336.242	323.161	149.899		3.3598	5.74374	5.28548	3.15446	0.38683	0.39589	0.31819	0.25028	0.40794	4.75795	0.96695	4.8724	0.65682	0.49566	2.23744	4.35732	0.6988	0.42849
3.3404	321.226	303.563	218.455	298.941	325.496	308.653	329.379	244.803	196.68	262.929	262.235	330.609	340.175	352.215	353.556	340.681	355.269	333.966	320.069	355.269	333.966	320.069	148.79		3.3404	5.64449	5.23563	3.34881	0.34393	0.34984	0.30654	0.27292	0.38579	4.55074	0.95227	4.65982	0.65517	0.49806	2.21684	4.15836	0.65706	0.41535
3.3208	318.157	300.606	215.677	295.954	322.624	304.768	324.641	242.3	195.271	259.478	259.072	326.808	336.168	347.722	349.345	336.731	349.961	329.07	317.193	349.961	329.07	317.193	146.394		3.3208	6.07612	5.23422	3.19202	0.33976	0.36769	0.28762	0.27704	0.42592	4.69329	0.93729	4.30865	0.64344	0.50112	2.18018	4.23202	0.68194	0.38499
3.3012	314.68	296.708	213.926	293.027	318.754	302.026	322.198	239.525	194.314	256.131	258.081	324.348	332.489	343.601	343.513	333.071	345.94	325.049	314.007	345.94	325.049	314.007	144.899		3.3012	5.37152	4.98152	3.07306	0.32984	0.38337	0.26531	0.25698	0.39136	5.06512	0.93216	4.42452	0.68123	0.51881	2.1616	4.07267	0.67944	0.39505
3.2816	310.357	291.626	212.501	289.872	315.611	298.586	318.176	238.609	192.928	253.68	255.042	320.343	328.348	339.733	340.185	329.591	341.994	322.468	309.054	341.994	322.468	309.054	142.3		3.2816	5.0012	4.95273	3.08725	0.30899	0.37851	0.24941	0.26351	0.36768	4.80036	0.85746	4.57719	0.62204	0.53874	2.2188	4.12933	0.65938	0.3963
3.262	306.668	288.516	211.701	286.713	313.11	294.989	314.054	236.041	190.653	250.629	250.305	317.285	324.349	336.581	335.756	325.65	339.142	318.808	306.92	339.142	318.808	306.92	141.047		3.262	4.52414	4.86316	2.97006	0.33054	0.41194	0.2483	0.26233	0.34688	4.17867	0.83823	4.60933	0.62559	0.53149	2.20669	4.09016	0.60538	0.3481
3.2426	302.353	284.795	209.744	284.091	309.556	291.085	310.524	233.692	191.002	247.742	245.018	313.157	320.489	332.705	331.337	321.996	334.405	314.195	303.606	334.405	314.195	303.606	138.421		3.2426	4.34352	4.7496	2.89093	0.31437	0.39612	0.25473	0.27518	0.32001	4.20612	0.82433	4.49088	0.54875	0.45162	2.20721	4.03068	0.59217	0.36072
3.2232	298.525	281.37	206.45	280.926	306.348	288.588	308.408	229.534	185.442	245.481	245.131	309.538	317.568	329.192	328.778	318.518	331.086	310.923	300.279	331.086	310.923	300.279	139.517		3.2232	4.28472	4.58551	2.79977	0.30092	0.3808	0.19593	0.255	0.33096	3.83466	0.83697	4.18988	0.54048	0.46014	2.17436	4.09156	0.58649	0.33863
3.2036	295.691	278.247	204.834	277.454	302.888	284.393	305.328	226.75	185.304	243.171	241.758	306.175	314.02	326.158	324.709	315.012	327.739	306.942	296.841	327.739	306.942	296.841	137.768		3.2036	5.05249	4.3971	2.66461	0.28844	0.38053	0.24172	0.24525	0.31802	3.92504	0.8002	4.16544	0.54191	0.47995	2.0284	3.92355	0.60552	0.35053
3.184	292.138	276.13	199.74	275.032	299.803	282.206	300.646	222.979	182.82	240.902	238.362	302.663	310.344	322.567	322.298	311.143	324.241	303.146	293.187	324.241	303.146	293.187	136.054		3.184	4.8394	4.43874	2.69421	0.27045	0.34894	0.21495	0.23114	0.32461	3.57708	0.72911	4.151	0.52667	0.45952	1.93024	3.75896	0.562	0.31754
3.1644	289.075	273.123	199.555	271.928	295.505	279.081	298.37	221.797	179.665	240.05	235.966	298.652	307.162	318.238	320.352	306.728	319.997	300.878	290.254	319.997	300.878	290.254	132.431		3.1644	4.88688	4.36158	2.57735	0.28809	0.35876	0.24716	0.20096	0.30889	3.79735	0.69369	4.14387	0.49269	0.41834	1.89826	3.8664	0.59351	0.3261
3.1448	285.774	269.678	197.306	269.64	292.379	276.05	295.31	218.374	179.812	238.453	231.723	295.764	302.547	314.033	317.607	304.655	316.86	297.41	286.858	316.86	297.41	286.858	132.477		3.1448	4.64573	4.35494	2.66261	0.26268	0.32493	0.2591	0.15598	0.32051	3.71529	0.67364	3.77538	0.47106	0.39119	1.832	3.78877	0.57124	0.31791
3.1254	283.291	267.081	194.484	265.721	289.979	273.126	291.796	217.054	180.158	236.231	229.553	293.174	299.683	311.288	314.218	301.85	313.816	296.495	284.326	313.816	296.495	284.326	130.923		3.1254	4.06944	4.21203	2.55448	0.25836	0.35066	0.23787	0.16163	0.29506	3.73202	0.72021	3.8148	0.48576	0.42105	1.92045	3.60398	0.56103	0.2965
3.106	279.709	263.208	191.467	262.729	286.723	269.613	287.963	214.04	177.488	233.768	226.805	288.953	295.993	307.768	310.428	297.803	308.945	295.447	282.42	308.945	295.447	282.42	129.208		3.106	4.03391	4.07489	2.58954	0.26919	0.30405	0.22788	0.19295	0.31576	3.50444	0.71266	3.97931	0.46501	0.39934	1.90569	3.67962	0.53066	0.31113
3.0864	276.577	260.479	191.886	260.764	281.981	266.679	284.279	212.496	174.493	230.863	223.314	286.184	292.776	304.208	305.779	295.12	305.168	292.242	277.355	305.168	292.242	277.355	127.211		3.0864	4.08145	3.97899	2.54977	0.27649	0.33531	0.21301	0.19904	0.29079	3.54239	0.77859	3.80509	0.4437	0.37256	1.82897	3.58322	0.49496	0.30308
3.0668	273.348	257.177	189.668	257.609	280.366	262.548	281.09	210.574	170.718	227.743	220.762	283.134	289.614	300.066	301.287	291.64	302.928	287.165	273.749	302.928	287.165	273.749	126.498		3.0668	4.29441	3.91513	2.43751	0.25708	0.3255	0.2203	0.17715	0.29484	3.69902	0.76712	3.49653	0.43673	0.37636	1.74324	3.50772	0.49638	0.29061
3.0472	269.365	255.564	187.922	253.976	277.219	260.032	277.558	209.098	169.654	225.544	219.349	280.475	285.048	297.413	297.651	288.026	299.625	281.577	270.219	299.625	281.577	270.219	122.989		3.0472	4.33386	4.0953	2.48664	0.25168	0.32092	0.20921	0.19552	0.23421	3.81894	0.75218	3.23659	0.42771	0.38147	1.69366	3.39	0.48931	0.30346
3.0276	266.501	251.973	185.388	249.957	273.754	256.583	273.7	205.92	167.79	223.534	218.341	276.867	281.816	294.401	294.186	284.979	296.106	278.679	268.187	296.106	278.679	268.187	122.091		3.0276	4.53745	3.89503	2.43999	0.2657	0.31434	0.21467	0.18721	0.24702	4.17706	0.70874	3.31063	0.4647	0.36745	1.72541	3.30748	0.52779	0.27876
3.0082	263.17	249.277	184.867	248.453	269.659	254.213	270.593	203.96	166.154	221.225	216.224	274.16	278.533	290.801	290.968	282.097	292.018	274.567	265.347	292.018	274.567	265.347	122.689		3.0082	4.25611	3.87914	2.37084	0.23284	0.30274	0.21181	0.1431	0.24761	3.48632	0.69173	3.42711	0.41658	0.37282	1.78202	3.21478	0.49408	0.25899
2.9888	260.437	246.527	185.851	245.182	266.177	251.056	267.805	199.434	164.765	218.538	212.806	270.763	276.296	287.839	289.714	278.535	288.381	271.838	261.605	288.381	271.838	261.605	120.095		2.9888	4.78611	3.83641	2.24052	0.2291	0.27812	0.21148	0.12814	0.23972	3.36463	0.67404	3.2628	0.43953	0.34007	1.73611	3.18977	0.49903	0.22859
2.9692	257.581	244.321	183.526	241.715	262.302	248.889	265.919	198.896	162.018	215.657	212.031	267.676	273.601	284.487	286.279	274.902	284.807	271.285	258.69	284.807	271.285	258.69	119.441		2.9692	5.14826	3.81391	2.26125	0.24344	0.25904	0.17555	0.13711	0.21854	3.25927	0.66092	3.14151	0.45394	0.33345	1.64231	3.05941	0.44317	0.2375
2.9496	254.905	240.478	181.331	239.291	260.41	245.728	261.242	196.79	159.713	214.098	210.036	265.183	270.324	281.53	281.874	271.608	282.168	267.799	256.58	282.168	267.799	256.58	117.328		2.9496	4.09251	3.52641	2.10252	0.20227	0.2743	0.19867	0.12814	0.21821	3.19005	0.59071	3.0756	0.40888	0.30199	1.57012	3	0.42878	0.24513
2.93	252.461	238.217	179.611	237.518	258.459	243.984	258.021	196.511	159.618	211.733	207.448	262.326	266.538	277.785	279.163	267.445	279.219	264.827	253.849	279.219	264.827	253.849	115.427		2.93	3.84167	3.4021	2.18614	0.2227	0.28656	0.20293	0.13024	0.21688	3.11549	0.64912	2.79693	0.42418	0.33268	1.58626	2.94148	0.46161	0.22777
2.9104	249.248	236.501	177.433	234.088	255.834	241.039	255.744	194.059	155.978	208.922	206.005	258.929	263.822	274.878	275.207	265.763	276.801	261.982	250.122	276.801	261.982	250.122	114.981		2.9104	3.81047	3.36098	2.11731	0.21926	0.30296	0.19522	0.13109	0.21748	3.15811	0.67358	2.84087	0.39261	0.35553	1.54553	2.98232	0.44884	0.23515
2.891	246.139	233.92	173.63	230.848	252.483	238.031	252.345	191.833	154.119	206.014	205.334	255.64	260.677	271.567	272.505	262.158	273.509	261.162	246.997	273.509	261.162	246.997	112.051		2.891	4.01159	3.3428	2.01186	0.18728	0.30772	0.2038	0.13541	0.21015	2.96038	0.63065	2.67232	0.40979	0.34955	1.55383	2.97079	0.44316	0.25078
2.8716	242.329	231.444	171.564	229.015	248.797	234.378	249.513	189.695	151.903	204.313	202.738	252.606	257.769	268.148	269.071	259.414	269.743	257.88	244.498	269.743	257.88	244.498	110.293		2.8716	3.65857	3.35722	1.95427	0.17509	0.25865	0.19361	0.12461	0.2318	3.06945	0.66787	2.66246	0.38325	0.32374	1.48133	2.95063	0.42545	0.23663
2.852	239.188	228.953	171.874	226.559	245.787	231.822	246.583	188.032	150.699	202.842	199.132	249.348	254.319	265.504	265.279	255.292	266.277	255.253	243.078	266.277	255.253	243.078	109.539		2.852	3.78212	3.33052	1.93792	0.1832	0.2565	0.22767	0.12616	0.19255	2.95018	0.59664	2.63892	0.38719	0.31045	1.49011	2.94649	0.39085	0.23529
2.8324	237.006	226.575	172.003	224.198	243.29	229.299	244.634	185.993	151.27	200.559	197.733	246.948	253.19	262.147	260.957	252.305	263.897	252.062	239.911	263.897	252.062	239.911	110.013		2.8324	3.65537	3.40629	1.85761	0.19132	0.23111	0.1961	0.12013	0.18754	2.64591	0.57543	2.67804	0.38169	0.29773	1.46763	2.89764	0.41286	0.22529
2.8128	234.389	224.353	170.59	221.614	239.13	226.739	242.11	184.353	150.027	197.489	194.483	244.334	249.561	258.429	259.368	249.619	260.429	249.368	236.161	260.429	249.368	236.161	109.217		2.8128	3.51292	3.38554	1.76436	0.20177	0.23991	0.17207	0.11069	0.18299	2.47554	0.55019	2.71311	0.3637	0.28511	1.3747	2.84926	0.35654	0.21652
2.7934	230.69	221.701	165.96	218.655	236.071	223.911	238.645	182.826	148.621	195.604	193.25	241.88	247.265	255.01	256.479	246.269	256.689	245.745	232.753	256.689	245.745	232.753	107.517		2.7934	3.51933	3.36169	1.79126	0.20476	0.22956	0.15457	0.10993	0.19737	2.47722	0.54898	2.88984	0.36966	0.26163	1.38299	2.75505	0.32547	0.23088
2.774	227.807	219.135	163.375	216.323	234.211	221.321	236.45	179.629	146.233	194.023	190.767	238.677	243.832	252.571	252.972	243.991	253.361	243.143	230.063	253.361	243.143	230.063	106.002		2.774	3.23388	3.4084	1.72735	0.17399	0.24517	0.11567	0.10936	0.20648	2.52421	0.55529	2.92793	0.33622	0.31361	1.35172	2.80118	0.33991	0.2394
2.7544	225.109	216.988	161.415	213.106	232.448	219.43	234.752	177.399	143.697	191.361	189	236.629	240.85	249.717	249.945	241.892	250.289	241.02	226.593	250.289	241.02	226.593	103.59		2.7544	3.20754	3.20801	1.70774	0.16648	0.24041	0.15115	0.12491	0.18642	2.35819	0.52565	2.66281	0.41366	0.3234	1.28878	2.73519	0.36375	0.22599
2.7348	222.297	213.672	158.77	211.676	229.271	217.003	231.728	175.464	141.859	189.499	187.015	233.667	238.463	245.694	247.79	237.981	248.194	238.458	223.652	248.194	238.458	223.652	101.342		2.7348	3.15736	3.14892	1.65993	0.16171	0.2452	0.13043	0.12538	0.1835	2.55172	0.51897	2.66827	0.36553	0.29908	1.36373	2.62089	0.34976	0.22425
2.7152	220.129	210.873	158.368	208.42	227.09	214.037	227.909	174.097	140.163	187.385	184.285	230.463	235.867	243.616	244.771	235.506	244.751	235.275	221.271	244.751	235.275	221.271	99.7377		2.7152	3.27792	3.09302	1.66354	0.14278	0.20655	0.16953	0.09347	0.14891	2.50786	0.4593	2.70775	0.338	0.29858	1.30413	2.58026	0.36469	0.20439
2.6956	217.173	208.126	156.278	205.147	223.454	211.845	223.294	171.515	137.793	185.914	182.022	228.022	233.405	241.348	240.918	232.354	242.234	231.076	219.394	242.234	231.076	219.394	99.5638		2.6956	2.72493	3.0429	1.67822	0.15072	0.23123	0.17492	0.11468	0.18305	2.61508	0.46757	2.55291	0.32343	0.26572	1.38792	2.53896	0.33874	0.1874
2.6762	213.688	205.632	154.854	203.01	221.39	208.882	219.997	169.107	136.866	182.767	180.118	225.433	230.65	238.762	237.905	228.418	238.996	227.514	216.499	238.996	227.514	216.499	98.0829		2.6762	2.59474	2.81636	1.61624	0.13262	0.21397	0.17091	0.1022	0.17859	2.15937	0.46488	2.42767	0.34859	0.25683	1.33796	2.43109	0.35113	0.15416
2.6568	211.081	203.204	151.738	200.671	218.213	205.858	218.166	167.611	135.283	180.961	177.934	221.873	227.34	235.396	235.473	225.813	236.242	224.531	213.042	236.242	224.531	213.042	97.6507		2.6568	2.39142	2.94103	1.58644	0.128	0.20131	0.17965	0.09867	0.18372	2.00283	0.4569	2.4163	0.35157	0.21898	1.23634	2.49473	0.35206	0.15361
2.6372	208.418	201.835	150.123	198.468	216.378	203.851	215.895	165.405	132.155	179.299	175.998	219.482	224.509	232.711	231.874	223.491	232.935	221.452	209.74	232.935	221.452	209.74	96.5691		2.6372	2.95358	2.88249	1.54377	0.14919	0.18068	0.16212	0.1295	0.18926	1.98082	0.52348	2.28688	0.37474	0.21438	1.28565	2.46478	0.35549	0.15785
2.6176	205.82	198.744	150.194	196.624	213.707	201.133	211.396	162.313	130.991	176.812	174.431	217.174	221.033	229.726	228.575	220.163	229.869	219.415	207.184	229.869	219.415	207.184	95.0943		2.6176	2.54165	2.87197	1.42052	0.14708	0.17204	0.17033	0.10245	0.17831	2.0077	0.47817	2.22873	0.30416	0.20636	1.22113	2.44042	0.33112	0.1657
2.598	203.195	196.843	147.779	195.282	210.56	198.497	209.347	159.389	130.23	174.251	172.276	214.54	218.438	226.626	225.547	218.492	227.156	215.992	205.787	227.156	215.992	205.787	94.2193		2.598	2.36913	2.81365	1.43589	0.15328	0.17937	0.1588	0.11059	0.15637	1.89823	0.48357	2.17879	0.35282	0.23956	1.19858	2.36472	0.32353	0.17548
2.5784	200.608	194.546	146.355	192.603	209.469	195.515	208.92	158.476	131.267	172.179	169.725	211.765	215.35	223.798	222.017	214.999	224.452	212.609	203.018	224.452	212.609	203.018	93.4129		2.5784	2.4467	2.61005	1.42557	0.15395	0.18756	0.15003	0.09333	0.18858	1.84641	0.41016	2.18739	0.34769	0.2248	1.19213	2.41802	0.28556	0.1645
2.559	197.641	192.292	145.043	190.309	206.422	193.298	205.766	157.377	130.245	170.335	166.704	209.594	212.235	220.818	219.026	212.622	222.004	210.134	200.137	222.004	210.134	200.137	91.5163		2.559	2.0805	2.64518	1.35909	0.13902	0.18938	0.14651	0.07743	0.15216	1.78191	0.3872	2.049	0.32096	0.19901	1.19129	2.3875	0.2971	0.15551
2.5396	195.497	189.644	142.567	187.118	203.254	191.342	203.682	155.343	128.413	168.297	165.676	207.314	209.861	217.943	216.481	210.152	220.061	208.679	198.269	220.061	208.679	198.269	89.9212		2.5396	1.95937	2.65249	1.34253	0.12196	0.1851	0.1437	0.10328	0.16721	1.74455	0.37879	2.11937	0.33221	0.20818	1.17884	2.31653	0.29305	0.14249
2.52	193.519	187.909	141.072	184.934	201.775	189.059	200.648	152.531	125.97	167.994	163.44	205.002	207.391	215.336	213.247	208.381	216.296	205.565	196.13	216.296	205.565	196.13	89.8512		2.52	1.93754	2.52282	1.34404	0.09498	0.14691	0.15508	0.08654	0.1593	1.74354	0.37446	2.02569	0.32071	0.21351	1.07411	2.25964	0.2894	0.15376
2.5004	190.861	184.832	138.953	182.747	199.38	186.169	196.731	151.977	125.561	167.118	160.821	202.864	204.306	212.296	211.525	205.076	213.493	202.008	194.514	213.493	202.008	194.514	88.9738		2.5004	2.0868	2.47885	1.30817	0.14689	0.20852	0.14415	0.09275	0.10844	1.63681	0.42853	2.00582	0.32532	0.19627	1.09134	2.20921	0.30564	0.17247
2.4808	188.545	183.03	137.668	181.317	197.183	183.781	196.232	150.425	124.922	164.886	159.615	200.013	201.581	210.2	208.276	202.519	210.332	200.05	192.163	210.332	200.05	192.163	87.9057		2.4808	2.23053	2.49418	1.34326	0.09836	0.15297	0.15954	0.10607	0.13616	1.55678	0.40861	1.99389	0.31102	0.17783	1.11271	2.15225	0.2607	0.13032
2.4612	185.653	180.788	136.231	179.41	194.798	181.295	193.279	148.852	122.654	161.834	158.51	197.909	199.083	207.125	204.786	200.289	208.072	196.59	189.183	208.072	196.59	189.183	86.2561		2.4612	2.07068	2.40244	1.2324	0.11967	0.15869	0.14726	0.07539	0.15992	1.56427	0.37282	2.09308	0.32685	0.19511	1.0773	2.1514	0.27505	0.14749
2.4418	183.228	178.768	134.912	176.499	192.046	178.918	190.797	147.264	120.602	159.977	156.378	194.958	195.844	204.382	202.194	197.492	205.65	195.099	187.531	205.65	195.099	187.531	85.4149		2.4418	2.00806	2.4396	1.20018	0.12773	0.15298	0.13972	0.0918	0.12348	1.89064	0.3431	1.96104	0.28943	0.19072	0.97957	2.08987	0.2418	0.16471
2.4224	180.458	176.645	133.441	174.484	189.401	176.897	188.617	145.128	118.965	158.398	154.472	193.01	193.597	201.801	201.167	195.239	203.219	192.664	184.76	203.219	192.664	184.76	83.9155		2.4224	1.85512	2.40235	1.19987	0.09315	0.16165	0.12702	0.09027	0.12162	1.7769	0.36207	1.82315	0.27203	0.18292	1.02245	2.08025	0.23597	0.15747
2.4028	178.373	174.846	132.163	172.955	186.237	174.601	184.962	143.765	117.006	155.861	151.906	190.766	191.549	199.356	198.687	192.692	200.524	187.51	181.884	200.524	187.51	181.884	83.7537		2.4028	2.04773	2.28464	1.12304	0.11774	0.14043	0.12388	0.07595	0.16909	1.84399	0.34837	1.76543	0.27727	0.17485	1.03058	1.97408	0.22652	0.13024
2.3832	176.16	172.825	130.837	171.206	184.192	172.776	182.512	142.016	115.844	154.047	150.778	188.228	188.9	196.671	196.14	189.636	197.563	184.778	179.767	197.563	184.778	179.767	83.5796		2.3832	1.91566	2.33011	1.11457	0.1067	0.17572	0.10263	0.08058	0.15158	1.40509	0.32044	1.76996	0.24346	0.17379	1.01437	1.97947	0.24726	0.15129
2.3636	173.386	171.061	129.03	168.517	181.719	170.457	180.935	140.911	115.772	152.396	149.023	185.403	185.811	193.713	193.499	186.839	195.106	182.093	176.554	195.106	182.093	176.554	82.1893		2.3636	1.81611	2.23926	1.06198	0.11529	0.14769	0.13988	0.11403	0.12999	1.37038	0.31374	1.84578	0.25578	0.15628	0.92619	1.96691	0.25521	0.12538
2.344	171.197	168.338	127.226	166.261	179.516	168.498	177.917	138.8	113	150.543	146.53	183.202	183.437	190.798	190.586	184.98	192.559	179.414	174.699	192.559	179.414	174.699	81.8114		2.344	1.70283	2.18694	1.00684	0.09735	0.14783	0.095	0.0403	0.13385	1.3472	0.29423	1.78273	0.26389	0.17133	0.94081	1.92757	0.2559	0.1585
2.3246	168.846	166.015	124.642	165.202	176.965	167.09	175.263	136.914	113.354	149.04	145.316	180.884	180.661	188.294	188.096	182.59	190.147	177.984	172.288	190.147	177.984	172.288	81.8578		2.3246	1.61306	2.24355	1.00302	0.10176	0.16185	0.10198	0.07025	0.11001	1.34594	0.35171	1.78221	0.25162	0.17213	0.89889	1.85493	0.23971	0.15588
2.3052	166.197	163.313	124.433	161.603	174.179	164.762	173.319	135.139	110.695	147.032	143.602	178.704	179.186	185.753	185.097	180.02	187.018	175.717	168.655	187.018	175.717	168.655	79.9404		2.3052	1.58087	2.04461	0.99973	0.12763	0.14521	0.09603	0.04953	0.10549	1.41252	0.3622	1.6607	0.26021	0.16523	0.91758	1.8106	0.21914	0.12315
2.2856	163.989	161.118	123.035	158.777	171.894	162.457	170.56	133.834	110.327	144.963	140.745	176.691	176.409	183.511	182.212	177.399	184.573	176.124	166.086	184.573	176.124	166.086	79.8887		2.2856	1.56588	2.09937	0.93328	0.10874	0.14814	0.07681	0.07253	0.10875	1.28965	0.35637	1.62665	0.28343	0.14628	0.89897	1.8017	0.20296	0.12656
2.266	161.911	159.704	120.951	156.935	170.01	160.349	168.961	132.263	109.433	143.672	139.49	174.236	173.739	180.887	179.702	174.414	182.028	170.57	165.42	182.028	170.57	165.42	79.2161		2.266	1.45311	2.12618	0.92499	0.13536	0.14489	0.07785	0.09234	0.10792	1.24711	0.37578	1.60574	0.22907	0.12985	0.83302	1.82603	0.20056	0.12637
2.2464	159.546	157.537	119.012	155.275	167.395	157.988	166.114	130.394	109.714	141.404	138.708	171.732	171.474	178.364	176.53	172.71	179.56	167.092	163.449	179.56	167.092	163.449	77.7706		2.2464	1.48924	2.10249	0.89685	0.13374	0.13751	0.12707	0.05778	0.12115	1.15235	0.40851	1.72893	0.23656	0.14496	0.83206	1.74066	0.22091	0.08748
2.2268	157.32	155.059	117.058	152.579	165.549	155.542	165.143	129.331	108.994	140.69	136.047	169.534	168.901	175.863	174.608	170.724	177.396	165.362	161.284	177.396	165.362	161.284	77.191		2.2268	1.49702	2.05017	0.85192	0.10667	0.11475	0.0661	0.06231	0.10603	1.21628	0.36326	1.66898	0.22202	0.15061	0.79297	1.74961	0.2182	0.11929
2.2074	154.703	152.618	115.522	151.419	163.284	153.595	163.367	126.759	105.149	138.376	134.052	167.254	167.391	173.663	172.416	168.459	174.205	163.552	159.287	174.205	163.552	159.287	75.6348		2.2074	1.45791	1.89574	0.86369	0.11117	0.11732	0.09356	0.0555	0.10999	1.21282	0.32813	1.4429	0.22512	0.14557	0.79706	1.63884	0.23513	0.10328
2.188	152.527	150.706	114.073	149.966	161.348	152.487	160.45	125.515	104.635	135.945	132.055	165.07	165.514	171.5	169.989	166.035	172.181	160.671	156.763	172.181	160.671	156.763	74.2076		2.188	1.55771	1.83553	0.847	0.12695	0.12719	0.09143	0.04095	0.08649	1.39192	0.31742	1.46597	0.23286	0.15438	0.74019	1.63905	0.1962	0.09693
2.1684	150.602	148.984	112.581	147.644	159.283	149.796	158.194	123.167	104.806	133.453	130.723	163.09	163.249	169.56	168.003	163.774	169.765	158.196	154.341	169.765	158.196	154.341	73.9011		2.1684	1.48695	1.82527	0.87517	0.11054	0.10399	0.08743	0.03697	0.11624	1.6786	0.30001	1.53219	0.21552	0.1273	0.71511	1.67459	0.18273	0.08266
2.1488	148.391	147.191	111.599	145.107	157.259	147.145	157.132	121.785	103.54	131.739	129.856	161.076	160.758	167.134	166.101	161.769	167.766	156.011	152.663	167.766	156.011	152.663	73.2139		2.1488	1.11759	1.84553	0.85668	0.08793	0.11664	0.09111	0.06011	0.14657	1.7046	0.27275	1.45335	0.20438	0.11425	0.70544	1.571	0.17537	0.0788
2.1292	146.515	144.975	110.404	143.39	154.782	145.119	155.085	120.297	100.833	129.579	128.65	159.08	158.212	164.575	165.494	159.461	165.494	153.712	150.525	165.494	153.712	150.525	72.0154		2.1292	1.16212	1.83442	0.80509	0.08089	0.12372	0.09932	0.06196	0.13844	1.56809	0.27823	1.42578	0.13148	0.11158	0.7236	1.58206	0.19186	0.09859
2.1098	144.33	143.015	108.872	141.164	152.863	143.176	154.121	118.096	99.334	127.906	127.383	156.888	155.824	162.302	163.244	157.25	163.321	151.596	148.735	163.321	151.596	148.735	70.9775		2.1098	1.15344	1.78535	0.77248	0.09731	0.1288	0.08602	0.04112	0.13521	1.69985	0.27356	1.4564	0.20639	0.119	0.76857	1.51395	0.16867	0.0743
2.0904	142.19	140.994	106.894	139.127	150.074	141.454	151.964	117.202	99.4591	126.306	125.293	154.787	153.999	160.069	160.713	154.861	161.241	149.215	147.189	161.241	149.215	147.189	68.8694		2.0904	1.01808	1.82791	0.74295	0.1052	0.13862	0.10598	0.04438	0.10126	1.56062	0.27605	1.41334	0.19874	0.11671	0.68798	1.51484	0.15126	0.10481
2.0708	140.119	138.959	106.046	136.642	147.988	139.278	149.774	114.177	97.0463	125.091	123.706	152.634	151.904	157.845	158.121	152.459	159.314	146.824	144.437	159.314	146.824	144.437	67.3867		2.0708	1.011	1.81528	0.71037	0.09041	0.13169	0.07409	0.03292	0.10759	1.37773	0.28697	1.26768	0.19701	0.10187	0.68783	1.45646	0.15098	0.07758
2.0512	137.971	136.866	103.523	135.296	146.134	137.482	146.706	112.393	95.4613	123.332	121.426	150.729	149.693	155.556	155.975	150.2	156.566	144.709	141.898	156.566	144.709	141.898	67.4635		2.0512	0.81874	1.80113	0.72104	0.08987	0.11105	0.07623	0.04838	0.09082	1.50727	0.23543	1.17809	0.17078	0.11973	0.71549	1.43785	0.13814	0.08916
2.0316	135.696	134.902	102.46	133.254	143.617	135.561	144.249	111.275	95.6528	121.437	119.704	148.838	147.266	153.114	153.607	147.94	154.602	142.454	140.272	154.602	142.454	140.272	66.301		2.0316	0.82649	1.74437	0.70962	0.07644	0.11527	0.08101	0.04164	0.11079	1.34778	0.24274	1.10943	0.15012	0.10144	0.70786	1.50649	0.13861	0.07837
2.012	133.979	132.814	101.144	131.927	141.593	134.208	141.899	109.478	94.9896	120.077	118.28	146.696	145.244	150.757	151.152	146.25	151.983	140.355	138.765	151.983	140.355	138.765	64.8249		2.012	0.86067	1.70809	0.70519	0.10569	0.09605	0.08347	0.02793	0.09799	1.26057	0.2719	1.21817	0.16922	0.09717	0.68034	1.38223	0.15161	0.11147
1.9926	131.86	130.977	99.9272	129.804	139.96	132.889	139	109.246	93.8981	118.24	116.361	144.892	143.256	148.59	149.026	144.155	149.963	138.344	135.99	149.963	138.344	135.99	64.4806		1.9926	0.87212	1.60753	0.64673	0.0893	0.107	0.08606	0.03604	0.08392	1.14452	0.25393	1.11345	0.17297	0.09163	0.6706	1.41514	0.14303	0.06626
1.9732	129.447	129.523	98.736	127.83	137.354	131.008	136.708	107.624	92.3902	116.76	115.25	142.977	141.105	146.527	146.804	142.017	147.756	137.051	134.721	147.756	137.051	134.721	63.3245		1.9732	0.75123	1.59398	0.61621	0.05663	0.08762	0.08661	0.05874	0.10337	1.19678	0.21523	1.15664	0.18149	0.08373	0.6213	1.38065	0.14718	0.08307
1.9536	127.13	127.731	97.6038	126.023	135.193	130.225	134.678	106.889	89.5397	115.485	111.731	140.815	139.209	144.567	144.216	140.017	145.846	134.459	131.569	145.846	134.459	131.569	61.8149		1.9536	0.67453	1.56436	0.61935	0.08666	0.08562	0.06897	0.0619	0.07047	1.15604	0.21239	1.09619	0.19052	0.09196	0.62281	1.47463	0.16108	0.05496
1.934	125.395	125.763	96.1871	124.291	132.753	127.187	132.56	105.245	88.6545	113.374	109.674	138.501	137.157	142.359	142.658	138.137	143.38	133.292	128.513	143.38	133.292	128.513	61.9874		1.934	0.62923	1.57734	0.59665	0.0744	0.08176	0.06072	0.05565	0.09699	1.05119	0.18865	1.09135	0.18323	0.11759	0.61116	1.31055	0.13865	0.09658
1.9144	123.951	124.4	94.7018	122.163	130.759	124.862	130.885	102.375	86.0025	111.671	108.285	136.634	134.847	140.255	140.402	135.943	141.303	131.266	127.085	141.303	131.266	127.085	61.2142		1.9144	0.59091	1.52706	0.57947	0.08308	0.07296	0.09976	0.02351	0.06979	1.04816	0.22258	1.04583	0.17314	0.10697	0.62369	1.32929	0.13976	0.05858
1.8948	122.089	122.27	93.4887	120.783	129.357	122.526	129.414	100.894	85.617	109.739	107.235	134.709	132.063	137.808	137.929	134.021	139.319	128.98	125.088	139.319	128.98	125.088	59.883		1.8948	0.51755	1.52808	0.5385	0.07453	0.05371	0.07387	0.01423	0.06496	1.04199	0.22174	0.99673	0.16535	0.06729	0.6072	1.20994	0.1233	0.07202
1.8754	120.059	120.225	91.7462	119.7	127.673	120.919	127.429	99.179	83.8223	108.051	105.543	132.888	130.334	135.488	135.922	132.524	137.405	127.219	122.39	137.405	127.219	122.39	59.1654		1.8754	0.63821	1.46608	0.54603	0.07259	0.09625	0.08387	0.04057	0.0778	0.86266	0.21143	0.93309	0.1531	0.08226	0.58927	1.14512	0.1283	0.07738
1.856	118.088	118.402	90.9115	117.938	126.023	118.888	124.092	98.31	82.0346	106.426	102.166	130.88	128.568	133.239	133.301	130.37	135.259	125.316	120.571	135.259	125.316	120.571	58.4716		1.856	0.61429	1.45522	0.55001	0.07545	0.07595	0.06031	0.02161	0.0713	0.81115	0.19257	0.95191	0.13569	0.06934	0.57033	1.10773	0.12712	0.08242
1.8364	116.49	116.986	89.0759	115.721	124.212	116.677	122.532	96.7642	82.389	104.745	101.763	129.122	126.594	131.292	131.442	128.194	133.404	123.163	119.115	133.404	123.163	119.115	59.2224		1.8364	0.60344	1.33862	0.49307	0.05931	0.07111	0.05747	0.03832	0.0644	0.66852	0.16003	0.95779	0.15564	0.10121	0.53795	1.11015	0.09824	0.07354
1.8168	114.53	115.717	87.9893	114.108	122.333	114.739	120.685	95.0049	80.2336	102.85	100.995	127.227	124.725	129.38	129.131	125.833	131.413	121.485	117.559	131.413	121.485	117.559	58.3057		1.8168	0.57343	1.29695	0.49015	0.0763	0.06754	0.06073	0.02733	0.05417	0.6461	0.19622	0.91177	0.15502	0.10155	0.55959	1.11575	0.11387	0.05366
1.7972	113.073	113.84	86.4984	111.791	120.314	112.571	119.51	93.5686	77.5209	101.337	99.6361	125.085	122.457	127.715	127.619	124.189	129.574	119.766	115.272	129.574	119.766	115.272	57.2683		1.7972	0.53043	1.22535	0.5	0.07355	0.05133	0.049	0.00837	0.07161	0.65071	0.16106	0.85688	0.13097	0.06679	0.53923	1.02461	0.08861	0.03357
1.7776	110.878	111.809	84.9681	109.6	118.301	110.878	118.416	91.7714	76.8762	100.024	98.7583	123.339	120.516	125.406	125.831	122.353	127.517	117.495	113.001	127.517	117.495	113.001	57.0938		1.7776	0.51421	1.1968	0.47926	0.05874	0.05884	0.05347	0.01908	0.06733	0.70594	0.15611	0.84143	0.15532	0.0763	0.50176	1.05362	0.10161	0.02786
1.7582	109.187	109.91	83.8149	107.875	117	109.289	116.168	90.1869	75.7441	98.7349	96.8478	121.634	118.631	124.053	123.354	120.279	125.493	115.375	111.09	125.493	115.375	111.09	56.244		1.7582	0.57305	1.2317	0.46821	0.07389	0.07566	0.06016	0.02709	0.04334	0.652	0.17752	0.84263	0.14175	0.06252	0.50481	0.94554	0.08312	0.04847
1.7388	107.076	108.055	83.1338	106.487	114.353	107.993	114.153	88.9269	74.9035	96.9859	95.8162	119.864	117.01	121.994	122.037	118.575	123.649	114.425	109.764	123.649	114.425	109.764	55.5052		1.7388	0.5203	1.17218	0.46346	0.06679	0.0758	0.05986	0.01761	0.07004	0.58194	0.1458	0.84097	0.15987	0.07804	0.50943	0.96737	0.08529	0.04781
1.7192	105.627	106.487	82.1813	104.997	112.249	106.671	111.561	87.6084	74.3845	95.7038	93.7509	118.104	115.297	120.146	119.642	116.74	121.477	112.677	108.118	121.477	112.677	108.118	54.391		1.7192	0.54271	1.19425	0.48062	0.09015	0.05453	0.05938	0.01105	0.07834	0.77616	0.11922	0.81987	0.10921	0.06316	0.51681	0.92973	0.06087	0.06046
1.6996	104.153	104.639	80.9771	103.021	110.512	105.78	109.976	85.1765	73.0883	94.2397	92.2389	115.987	113.479	118.385	117.572	114.783	119.249	110.331	106.073	119.249	110.331	106.073	52.556		1.6996	0.49795	1.17962	0.47337	0.07349	0.0578	0.06258	0.01163	0.05922	0.54368	0.11115	0.8149	0.09876	0.06097	0.51556	0.9379	0.10044	0.05601
1.68	102.414	103.205	80.5147	101.497	108.857	103.745	108.705	83.2826	71.8509	92.8685	91.0156	114.152	111.757	116.521	115.22	112.579	117.445	108.335	104.363	117.445	108.335	104.363	51.0362		1.68	0.41084	1.20202	0.46201	0.05939	0.04762	0.06031	0.00444	0.0463	0.63581	0.12135	0.79123	0.12425	0.05794	0.47872	0.93202	0.06144	0.04747
1.6604	100.659	101.153	79.1075	99.8219	107.057	101.921	107.139	82.0851	69.5957	91.2791	90.1833	112.677	109.91	114.143	113.566	110.842	115.238	106.902	102.436	115.238	106.902	102.436	50.0381		1.6604	0.39358	1.14448	0.4187	0.03445	0.04839	0.06506	0.00978	0.03796	0.59114	0.13747	0.80126	0.13331	0.06767	0.42849	0.91554	0.07626	0.0474
1.641	98.8042	99.7405	77.7523	98.4589	105.036	100.245	106.055	81.8952	68.2688	90.0508	88.5997	110.788	107.977	112.152	111.365	108.854	113.472	105.273	101.446	113.472	105.273	101.446	49.2635		1.641	0.4379	1.15136	0.38919	0.05226	0.0752	0.01691	0.01454	0.04907	0.51596	0.13803	0.73722	0.1041	0.07227	0.45634	0.90721	0.08378	0.03019
1.6216	96.58	98.557	76.6695	97.1084	103.549	98.3821	103.554	79.4815	68.5192	88.5225	86.9005	109.488	106.09	110.06	109.182	107.138	112.075	103.24	99.2707	112.075	103.24	99.2707	48.3191		1.6216	0.37086	1.11401	0.41235	0.05687	0.04189	0.0661	0.02629	0.06239	0.57265	0.09764	0.6974	0.10489	0.04332	0.40534	0.89679	0.07962	0.02278
1.602	94.9076	96.7453	75.0029	95.6693	101.69	97.1051	102.366	77.6594	67.5793	87.3236	86.1396	107.802	104.438	108.59	108.152	105.53	109.979	101.681	97.6574	109.979	101.681	97.6574	47.0157		1.602	0.32534	1.09302	0.37506	0.03658	0.0446	0.04664	0.01283	0.03326	0.55166	0.08585	0.68076	0.1197	0.03871	0.4138	0.81316	0.09631	0.05429
1.5824	93.7205	95.3787	73.5814	93.9372	99.9577	95.8176	100.913	76.3874	65.5401	85.8931	84.1279	106.032	102.703	106.512	105.876	103.935	107.558	100.15	95.7374	107.558	100.15	95.7374	44.9901		1.5824	0.3024	1.09851	0.39197	0.05288	0.04728	0.04526	0.01341	0.03111	0.49026	0.08245	0.62231	0.1325	0.03014	0.42277	0.85328	0.08426	0.04278
1.5628	92.1105	93.3818	72.7662	92.6977	98.5763	93.5911	99.2933	75.1344	64.4513	84.4678	82.5232	104.55	100.988	104.731	104.225	102.082	105.903	98.4327	93.8632	105.903	98.4327	93.8632	45.4205		1.5628	0.2975	1.09591	0.39441	0.05366	0.05982	0.04399	0.01608	0.04877	0.49377	0.0906	0.59622	0.12742	0.01849	0.38077	0.83311	0.06697	0.04817
1.5434	90.3124	91.5798	71.5186	91.2631	97.1261	92.2185	97.5303	74.0615	63.8058	83.1193	80.6761	102.82	99.3338	102.755	102.205	100.309	104.103	97.0761	92.332	104.103	97.0761	92.332	43.5987		1.5434	0.244	1.00738	0.38078	0.05257	0.05332	0.04748	0.000767246	0.03494	0.48765	0.07558	0.60517	0.14836	0.02838	0.38473	0.83643	0.03783	0.05838
1.524	88.9124	90.276	70.242	89.6553	95.2018	90.8722	95.9506	73.214	62.7661	81.7854	78.9601	101.073	97.5079	101.291	100.359	98.5928	102.401	95.2874	90.9822	102.401	95.2874	90.9822	42.6079		1.524	0.23067	0.96679	0.35084	0.06146	0.06263	0.02482	-0.00595	0.03701	0.41813	0.09072	0.58936	0.11233	0.04141	0.35662	0.82598	0.06613	0.0416
1.5044	87.2135	88.6826	68.9071	88.3687	93.9614	88.7802	93.8815	73.0179	61.279	79.9638	78.1368	99.4094	95.8288	99.6356	98.6471	97.0054	100.592	93.4026	89.3331	100.592	93.4026	89.3331	43.4389		1.5044	0.21332	0.99476	0.34854	0.05675	0.0564	0.04876	0.00796	0.08008	0.44416	0.08189	0.59715	0.09646	0.03272	0.36321	0.77251	0.06283	0.02972
1.4848	85.8851	87.4394	67.7366	86.4474	91.7331	87.0184	92.5956	71.8571	60.5768	78.7042	76.6133	97.8216	94.1996	97.7405	96.6212	95.3492	99.0548	92.2025	87.5438	99.0548	92.2025	87.5438	42.8853		1.4848	0.18214	0.99555	0.31452	0.05727	0.06415	0.03382	0.000897423	0.05356	0.4248	0.06345	0.52612	0.12083	0.03887	0.35823	0.70651	0.05782	0.04961
1.4652	84.2741	86.0035	67.4536	85.2864	89.9527	85.0946	90.548	70.4904	59.9998	77.5232	75.1822	96.1929	92.6619	95.8134	95.0976	93.4359	97.5066	90.9479	86.7543	97.5066	90.9479	86.7543	40.9871		1.4652	0.28899	0.99545	0.33114	0.0363	0.06661	0.05765	-0.02513	0.0474	0.38011	0.06488	0.48898	0.10269	0.04699	0.36162	0.6998	0.06867	0.02649
1.4456	82.4207	84.4255	66.408	83.4182	88.3805	83.6225	88.906	69.8611	59.0479	75.9598	73.9968	94.6751	90.7058	94.1847	93.3338	91.6982	95.6617	90.3278	84.7798	95.6617	90.3278	84.7798	39.0388		1.4456	0.25358	0.96298	0.31646	0.06839	0.05439	0.04915	0.00423	0.02417	0.37961	0.06251	0.50649	0.0766	0.0391	0.35546	0.67571	0.04636	0.05384
1.4262	80.8889	82.9629	65.0054	81.6536	87.0419	82.7757	88.4094	67.7175	57.2743	74.8121	72.2267	92.7996	88.9354	92.5299	91.5249	90.2804	93.9258	89.3673	83.6707	93.9258	89.3673	83.6707	37.9529		1.4262	0.20337	0.94606	0.31547	0.0428	0.07474	0.02553	0.01043	0.05311	0.43287	0.0541	0.48632	0.07902	0.01783	0.32802	0.67894	0.06957	0.05295
1.4068	79.4116	81.4468	62.7977	80.5676	85.0646	81.1917	85.8905	67.0539	56.4056	73.163	71.5008	91.0823	88.0531	90.6805	90.0837	88.5272	92.2229	87.4023	81.8352	92.2229	87.4023	81.8352	37.5115		1.4068	0.23812	0.91659	0.27909	0.02693	0.05505	0.05131	-0.02949	0.01795	0.43446	0.05468	0.45412	0.07259	0.02585	0.3253	0.74433	0.06049	0.04484
1.3872	77.6715	80.1889	62.0726	79.4005	83.6523	79.6506	84.0049	66.2807	56.1265	72.3175	70.9157	89.5011	86.2872	88.7525	88.453	86.9188	90.6599	85.5667	80.2876	90.6599	85.5667	80.2876	37.466		1.3872	0.20306	0.89983	0.24544	0.01203	0.04767	0.04663	-0.01073	0.03849	0.40291	0.06638	0.48132	0.09897	0.01132	0.32148	0.6921	0.05648	0.03186
1.3676	76.1782	78.481	61.7498	77.7035	82.2229	78.1495	81.7543	64.9231	55.6028	71.139	69.5113	88.1867	84.1648	87.4242	87.0224	85.2207	89.1798	84.3	78.4903	89.1798	84.3	78.4903	36.5279		1.3676	0.17747	0.87559	0.27997	0.02465	0.0543	0.03559	0.00468	0.03539	0.43579	0.04048	0.5017	0.10374	0.01034	0.27821	0.6626	0.06024	0.03928
1.348	74.7398	77.1552	60.306	76.2593	80.8779	77.1202	80.1076	64.0439	53.5332	69.7737	68.0995	86.7731	82.3493	85.6959	85.6662	83.7062	87.5847	82.6211	77.1188	87.5847	82.6211	77.1188	36.686		1.348	0.15565	0.84931	0.26646	0.02909	0.05949	0.037	0.0037	0.03753	0.41942	0.0354	0.40069	0.09283	0.02283	0.27282	0.62336	0.04539	0.06525
1.3284	73.2977	75.9631	58.8784	74.6964	79.1116	75.7227	78.6925	62.569	51.8727	68.3974	66.9581	85.1741	80.8196	84.2674	84.0346	81.8765	85.6584	81.0734	76.3093	85.6584	81.0734	76.3093	35.334		1.3284	0.17163	0.87517	0.24148	0.04627	0.06572	0.06245	-0.0303	0.03336	0.41009	0.04518	0.36451	0.08434	-0.00456	0.28332	0.58489	0.05778	0.04028
1.309	72.0893	74.4665	58.0478	73.3317	77.7533	74.1051	77.552	61.5142	50.7877	67.1959	65.4163	83.6311	79.2917	82.6283	82.3355	80.2664	84.1873	79.9853	74.5314	84.1873	79.9853	74.5314	35.2456		1.309	0.10163	0.84978	0.26477	0.03196	0.07102	0.04217	0.01396	0.03714	0.35525	0.0666	0.40086	0.07202	-0.00685	0.34201	0.56695	0.06621	0.03167
1.2896	70.5773	72.8211	56.9566	72.0091	76.5485	72.8256	76.2892	59.9588	50.0959	65.6746	64.1601	82.0951	77.9143	80.9537	80.7438	78.4903	82.2024	78.0629	73.5373	82.2024	78.0629	73.5373	34.3577		1.2896	0.12252	0.85374	0.23941	0.02701	0.0329	0.04705	-0.00689	0.05688	0.35442	0.04854	0.35367	0.07125	0.01563	0.3227	0.54094	0.05756	0.03427
1.27	69.1681	71.7726	56.0226	70.5134	74.886	71.2302	74.6145	58.8902	48.9158	63.9684	63.2391	80.6461	76.2364	79.284	79.2728	77.2227	80.8227	76.309	71.815	80.8227	76.309	71.815	33.3722		1.27	0.15089	0.82967	0.23064	0.03683	0.04245	0.03275	0.00898	0.04768	0.33619	0.04546	0.37726	0.07325	0.0328	0.26743	0.55515	0.04726	0.01694
1.2504	67.7262	70.5765	54.7854	69.0759	73.2686	69.4188	73.1929	57.6838	47.69	63.1704	62.1706	79.2851	74.8956	77.7206	77.55	75.3051	79.0505	74.8134	70.5571	79.0505	74.8134	70.5571	32.4775		1.2504	0.16106	0.8229	0.23105	0.04029	0.06439	0.0476	0.01624	0.03077	0.34212	0.0434	0.34367	0.09132	0.01701	0.25422	0.56213	0.03823	0.04283
1.2308	66.2807	69.3514	53.7226	67.566	71.5247	68.4341	71.9412	56.8675	46.7832	61.9104	60.8938	77.9414	73.3177	76.4172	76.0116	74.1148	77.2877	73.3298	69.0735	77.2877	73.3298	69.0735	30.1543		1.2308	0.11855	0.81803	0.23174	0.03012	0.06771	0.03722	-0.01287	0.03096	0.32033	0.04837	0.33609	0.06557	0.01797	0.24532	0.55332	0.04019	0.01406
1.2112	64.8561	67.9694	52.6218	66.4501	70.0962	67.3092	70.8365	55.4872	46.3272	60.5816	59.9831	76.324	71.8109	75.0138	74.2355	72.5551	75.6706	71.5526	67.5793	75.6706	71.5526	67.5793	29.4792		1.2112	0.10078	0.80999	0.24559	0.02277	0.03425	0.00524	0.01697	0.01038	0.29052	0.01075	0.36591	0.05177	0.00277	0.25301	0.55613	0.01804	0.02576
1.1918	63.2479	66.1958	51.601	64.8837	68.7601	65.6154	69.0291	53.8813	44.9671	59.5592	58.6579	74.9302	70.3695	73.2317	72.7512	70.9754	74.2186	70.1464	66.3589	74.2186	70.1464	66.3589	30.2033		1.1918	0.09738	0.79296	0.21413	0.03874	0.03462	0.02458	0.00893	0.0138	0.23559	0.03671	0.33044	0.08534	0.00121	0.24246	0.56398	0.06783	0.02153
1.1724	61.9784	64.8952	50.5505	64.0332	67.6127	64.8639	68.0056	53.6264	44.7238	58.5254	57.6617	73.6613	68.805	71.6978	71.1813	69.4224	72.614	68.7463	64.9435	72.614	68.7463	64.9435	30.1381		1.1724	0.09984	0.73812	0.21118	0.03467	0.02421	0.05811	0.00765	0.03277	0.23602	0.02541	0.30622	0.10502	-0.0078	0.23333	0.51748	0.03929	-0.00424
1.1528	60.5857	63.8952	49.5462	62.5658	66.3336	63.3887	66.329	52.0983	43.2011	57.0806	56.1887	72.3311	67.2965	70.2087	69.6849	67.9982	71.4058	67.3851	63.3404	71.4058	67.3851	63.3404	27.665		1.1528	0.09444	0.68103	0.1946	0.02608	0.01975	0.02162	0.02595	0.01358	0.27808	0.03267	0.29107	0.06682	0.01768	0.23767	0.49511	0.01822	0.03935
1.1332	59.2286	62.5303	48.4676	61.0959	64.8061	62.3179	65.2414	51.2796	42.6954	55.9963	55.0421	70.7567	65.7523	68.6792	67.9137	66.8068	69.8387	65.5065	62.282	69.8387	65.5065	62.282	26.4844		1.1332	0.09695	0.70726	0.18381	0.05342	0.06559	0.03654	0.02695	0.01717	0.26373	0.02576	0.2789	0.07493	0.02654	0.23078	0.49291	0.05401	0.02681
1.1136	57.9498	61.2187	47.6566	59.9067	63.4649	60.9485	63.4765	50.1639	41.3249	54.5881	53.8643	69.4595	64.4535	67.2253	66.4502	65.358	68.3757	63.8111	61.0649	68.3757	63.8111	61.0649	25.6053		1.1136	0.11602	0.73976	0.15949	0.02715	0.0171	0.02201	0.01604	0.02339	0.23377	0.03781	0.28222	0.05731	-0.00826	0.26033	0.43164	0.0338	0.02705
1.094	56.5565	59.7412	46.6631	58.4947	62.0225	59.3737	62.1207	49.1183	39.99	53.3358	52.6262	68.2156	63.0534	65.5859	65.3025	63.714	67.0172	62.5821	60.1266	67.0172	62.5821	60.1266	25.6547		1.094	0.09678	0.69355	0.17036	0.01332	0.04633	0.03347	-0.0063	0.01675	0.21936	0.02573	0.26975	0.06552	0.00257	0.23075	0.43163	0.06842	0.01481
1.0746	55.5521	58.2159	45.1806	57.2617	60.8447	58.1124	60.8602	47.7835	39.8107	52.3106	51.4471	66.6725	61.9323	64.1399	63.6891	62.3951	65.5304	61.3413	58.807	65.5304	61.3413	58.807	26.08		1.0746	0.10003	0.6112	0.18082	0.04638	0.03078	0.02302	-0.01365	0.00508	0.16509	0.02739	0.25167	0.07871	0.00703	0.2018	0.39018	0.05307	0.03754
1.0552	54.2387	57.1226	44.4689	55.8221	59.6988	56.3076	59.477	46.8024	39.0106	51.2632	50.4972	65.4768	60.4066	62.73	62.0998	61.1967	64.2048	60.1654	56.9484	64.2048	60.1654	56.9484	25.2071		1.0552	0.06658	0.60272	0.14666	0.03739	0.03113	0.04713	-0.0093	-0.01404	0.18651	0.04988	0.29025	0.06787	0.02407	0.22477	0.40341	0.03766	0.03606
1.0356	52.9041	55.5234	43.0663	54.6568	58.4168	55.1349	58.0858	45.222	37.4947	50.226	49.2146	64.0549	59.169	61.2021	61.0074	59.9586	62.7208	58.3339	55.2366	62.7208	58.3339	55.2366	23.9919		1.0356	0.09112	0.54851	0.16238	0.04499	0.02097	0.04624	0.00128	0.02034	0.15203	0.01412	0.25328	0.03239	0.02159	0.21236	0.40569	0.04808	-0.00685
1.016	51.7045	54.3714	42.1679	53.5561	56.9442	53.6506	56.9652	44.0154	37.1527	49.0402	48.044	62.6843	57.7802	59.9857	59.5028	58.4129	61.3805	57.0603	54.0955	61.3805	57.0603	54.0955	23.2946		1.016	0.06827	0.57366	0.1305	0.01705	0.0222	0.03603	0.000208393	0.00116	0.13719	0.01031	0.27672	0.0633	0.00356	0.2115	0.42383	0.04144	0.009
0.9964	50.3052	53.2144	41.1279	52.3703	55.4364	52.3642	55.6489	43.8728	36.6734	47.7775	46.7428	61.3977	56.3593	58.5272	58.0252	56.8283	59.9418	55.9504	53.0518	59.9418	55.9504	53.0518	23.4267		0.9964	0.07771	0.55816	0.15097	0.05309	0.02217	0.03538	-0.000415787	0.03644	0.08076	0.01728	0.229	0.05007	-0.00516	0.18007	0.46264	0.02068	0.00818
0.9768	49.0902	52.1959	40.357	50.7846	54.2113	51.224	53.9795	42.6736	35.1682	46.7355	45.7835	60.2938	55.0151	57.2596	56.6561	55.9492	58.4656	54.4645	51.9039	58.4656	54.4645	51.9039	21.9181		0.9768	0.06361	0.51607	0.13292	0.03046	0.02163	0.03105	0.01025	0.00386	0.11355	0.01576	0.22751	0.06241	-0.01074	0.19425	0.42315	-0.01904	0.03452
0.9574	48.0284	51.0491	39.4229	49.5108	52.9137	50.2683	52.8814	41.6986	34.5796	45.5662	44.8528	58.8491	53.4868	55.7953	55.3078	54.5984	56.928	52.983	50.8423	56.928	52.983	50.8423	22.5068		0.9574	0.04376	0.49831	0.14337	0.03059	0.03013	0.03657	0.01693	0.01592	0.09699	0.01487	0.21016	0.05469	-0.01297	0.16536	0.38051	0.01831	0.01888
0.938	46.6885	49.7499	38.6709	48.3424	51.5524	48.7892	51.4294	40.4928	33.1313	44.4854	43.9056	57.5949	52.2534	54.3856	53.8888	53.1551	55.5194	51.7453	49.5924	55.5194	51.7453	49.5924	21.3429		0.938	0.05078	0.44339	0.14858	0.036	0.02657	0.03615	0.01661	0.03267	0.13032	0.04461	0.20914	0.05853	-0.00209	0.15691	0.3497	0.00122	0.0083
0.9184	45.6078	48.4804	37.8853	47.028	50.4356	47.7258	50.0651	39.585	32.5412	43.4202	42.7468	56.3863	50.8689	53.1203	52.6875	51.8497	54.1285	50.6198	48.3699	54.1285	50.6198	48.3699	20.5197		0.9184	0.04233	0.4881	0.15908	0.00763	0.01179	0.02383	-0.00685	0.02422	0.03337	0.00879	0.20511	0.04353	0.01336	0.14138	0.27872	0.01766	-0.00365
0.8988	44.5672	47.1788	37.1963	45.9876	49.2854	46.6831	48.7515	38.5436	32.1467	42.18	41.6447	55.1667	49.6858	51.5916	51.2345	50.5559	52.8264	49.2988	47.3138	52.8264	49.2988	47.3138	20.2049		0.8988	0.04516	0.46323	0.13688	0.02667	0.03226	0.0542	0.02374	0.02455	0.06929	0.02251	0.17023	0.0839	0.00917	0.13258	0.30074	0.02411	-0.00231
0.8792	43.2517	46.0464	35.6095	44.7741	47.8609	45.5884	47.6335	37.4911	31.7731	41.176	40.6784	53.9207	48.2863	50.2802	49.8629	49.0722	51.5561	47.7813	46.0238	51.5561	47.7813	46.0238	18.5617		0.8792	0.04023	0.42763	0.11968	0.01138	0.00705	0.05317	-0.01208	0.00495	0.03722	-0.00312	0.16167	0.06271	0.02416	0.1443	0.29395	0.00375	0.00235
0.8598	42.1171	44.8861	34.8732	43.609	46.4544	44.5924	46.729	36.6084	30.4457	40.4567	39.6607	52.8498	46.9832	48.992	48.5382	47.82	50.1866	46.7481	44.879	50.1866	46.7481	44.879	19.3885		0.8598	0.02641	0.43294	0.09583	0.01427	0.02355	0.01363	0.02106	0.02168	0.04994	0.01791	0.16394	0.05334	-0.0236	0.14621	0.29454	0.0159	0.00281
0.8404	40.8316	43.5834	34.0615	42.2802	45.4279	43.2084	45.3305	35.6973	29.7318	39.1522	38.7896	51.6283	45.7809	47.6809	47.3032	46.8091	48.7373	45.2284	43.1497	48.7373	45.2284	43.1497	18.4696		0.8404	0.03021	0.38401	0.09163	0.02232	0.03267	0.05323	-0.0155	0.01035	0.0534	0.01946	0.17209	0.05933	0.02061	0.16752	0.301	0.02376	0.00334
0.8208	39.6837	42.4633	33.3192	41.3214	44.1268	42.1706	44.1311	34.9288	29.1348	38.2566	37.8467	50.4532	44.61	46.4229	45.9252	45.3804	47.4206	43.8524	42.3915	47.4206	43.8524	42.3915	18.6839		0.8208	0.04689	0.37455	0.07664	0.02504	0.0292	0.04634	-0.00991	0.01273	0.0387	-0.01535	0.13898	0.06726	0.00661	0.14775	0.28716	0.03669	0.02007
0.8012	38.5759	41.4376	32.2974	40.2213	42.9642	40.9163	42.9782	34.0526	28.3844	37.2015	36.9561	49.1608	43.3838	45.0118	44.6683	44.3067	46.0985	42.7116	41.3561	46.0985	42.7116	41.3561	18.3782		0.8012	0.02885	0.3969	0.11065	0.0543	0.03885	0.04865	0.00592	-0.000343885	0.02421	0.01253	0.15871	0.05174	0.0126	0.1474	0.28762	0.05538	0.0103
0.7816	37.4962	40.2058	31.5551	39.0132	41.7593	39.8202	41.942	33.0604	27.3946	36.168	35.9783	48.1353	42.103	43.7587	43.4458	43.1294	44.8489	41.5137	40.3211	44.8489	41.5137	40.3211	17.8699		0.7816	0.01745	0.35207	0.08529	0.0629	0.03234	0.03127	-0.00613	0.00816	0.03136	0.01859	0.13392	0.05549	-0.000968537	0.11088	0.28556	0.01981	0.01701
0.762	36.3476	39.0947	30.5709	38.0058	40.625	38.6744	40.3704	32.2151	26.6244	35.2719	34.7227	46.9352	40.8197	42.3486	42.2711	41.8142	43.5572	40.4462	38.7754	43.5572	40.4462	38.7754	17.0523		0.762	0.02029	0.30796	0.08542	0.02662	0.05404	0.06241	-0.03791	0.01496	0.04409	-0.01558	0.13128	0.06919	0.00161	0.11757	0.27509	0.02131	0.01502
0.7426	35.2445	37.9606	29.3862	36.906	39.5268	37.3542	39.395	31.2215	25.9865	34.1918	33.9217	45.7933	39.6773	41.1863	41.1685	40.7332	42.3509	39.2948	37.7291	42.3509	39.2948	37.7291	16.5885		0.7426	-0.00842	0.3349	0.07445	0.03408	0.05582	0.0427	-0.00618	0.01589	0.0426	0.02561	0.13809	0.05027	0.01157	0.11964	0.2927	0.02422	0.00689
0.7232	34.1998	36.9205	28.8301	35.7329	38.2108	36.1281	38.3077	30.3079	25.2658	33.3188	32.9344	44.7121	38.4798	39.9653	39.8731	39.6206	41.0711	37.9881	36.6637	41.0711	37.9881	36.6637	15.8762		0.7232	0.00136	0.31623	0.05784	0.03019	0.02979	0.019	0.00556	0.00532	0.03928	0.02171	0.09908	0.06497	0.000986973	0.10682	0.27104	0.01698	0.00947
0.7036	33.2259	35.7285	27.9318	34.6425	36.9961	35.1059	37.2417	29.4837	24.2293	32.2243	32.0324	43.6419	37.3417	38.7683	38.5652	38.2505	39.8445	36.7812	35.7621	39.8445	36.7812	35.7621	15.3238		0.7036	-0.00485	0.32357	0.07111	0.02724	0.04017	0.0091	0.01057	0.01442	0.02137	0.01614	0.13992	0.04085	-0.00509	0.10241	0.25914	0.04538	0.0112
0.684	32.1257	34.6202	27.1311	33.5566	35.7757	34.0827	36.0467	28.6646	23.869	31.1514	31.0667	42.5007	36.1558	37.6655	37.365	37.1168	38.3851	35.8829	34.7164	38.3851	35.8829	34.7164	14.7652		0.684	-0.000852605	0.31541	0.0599	0.02541	-0.000283463	0.03621	-0.01009	0.01884	0.03753	-0.01188	0.11066	0.06778	0.02098	0.09694	0.2284	0.01081	0.01528
0.6644	31.1454	33.6082	26.5621	32.523	34.6896	33.1401	34.9702	27.8115	23.0275	30.1477	30.0856	41.3897	35.0496	36.3403	36.1654	35.9088	37.1672	34.6093	33.8207	37.1672	34.6093	33.8207	13.8004		0.6644	0.05224	0.28137	0.0184	0.04453	0.03357	0.05051	-0.01188	-0.00316	0.04205	0.00808	0.10226	0.07613	-0.0094	0.08671	0.26494	0.00754	-0.00734
0.6448	29.9491	32.3146	25.7287	31.541	33.6266	32.1352	33.9156	26.7168	22.061	29.0899	29.1857	40.2713	33.8483	35.1324	35.0003	34.6121	35.9854	33.8151	32.4916	35.9854	33.8151	32.4916	11.9342		0.6448	0.00984	0.26638	0.06333	0.01396	0.05845	0.02849	0.00655	0.02328	0.02103	0.01321	0.09947	0.07547	0.00486	0.0991	0.26837	-0.00449	0.01929
0.6254	28.9039	31.3287	24.9868	30.5874	32.672	31.1258	32.7543	25.7847	21.3413	28.1233	28.2762	39.1945	32.6659	33.9644	33.8004	33.4438	34.9139	32.8164	30.9692	34.9139	32.8164	30.9692	11.4958		0.6254	0.000302295	0.23568	0.06384	0.03486	0.02946	0.01966	0.00153	0.02979	0.01087	0.01793	0.09549	0.05723	-0.01038	0.10588	0.20474	0.01632	0.00534
0.606	27.9005	30.2934	23.9493	29.453	31.5331	30.0449	31.4797	25.0039	20.7064	27.2406	27.101	38.0695	31.6358	32.8727	32.7325	32.4058	33.7038	31.7491	29.7585	33.7038	31.7491	29.7585	12.795		0.606	-0.00557	0.25488	0.02522	0.0345	0.02741	0.04095	-0.02995	0.00125	0.000369312	-0.02017	0.10804	0.03519	0.01266	0.10119	0.21385	0.02095	-0.00959
0.5864	26.9005	29.1535	23.286	28.4531	30.2484	28.802	30.2341	24.3088	20.1716	26.3874	26.0448	36.9765	30.5146	31.6686	31.5429	31.3584	32.4998	30.7022	28.7787	32.4998	30.7022	28.7787	11.7673		0.5864	0.01911	0.2488	0.04515	0.03033	0.01722	0.02895	-0.02129	0.02963	0.0065	0.0172	0.09474	0.07884	0.00125	0.1153	0.20697	0.01753	0.00613
0.5668	25.8805	28.1359	22.5334	27.4371	29.2782	27.6458	29.3058	23.4859	19.3912	25.4738	25.1269	35.9538	29.3932	30.5162	30.6091	30.1976	31.3163	29.5873	28.0482	31.3163	29.5873	28.0482	10.8549		0.5668	-0.01876	0.2291	0.02663	0.05502	0.000554816	0.00947	-0.02394	0.02099	0.00156	-0.02047	0.08352	0.04315	-0.00715	0.09947	0.19187	0.03322	0.01531
0.5472	24.8376	27.1183	21.6511	26.4101	28.0582	26.6567	28.263	22.4837	18.7347	24.3931	24.4743	34.8514	28.2051	29.3154	29.4195	29.1258	30.2085	28.4339	26.8463	30.2085	28.4339	26.8463	11.3331		0.5472	-0.01583	0.22202	0.05594	0.04201	0.02549	0.02034	-0.01617	0.03853	-0.03069	0.000284692	0.06798	0.04124	-0.02841	0.08219	0.18131	-0.00163	0.04751
0.5276	23.9038	26.0059	20.8463	25.4007	26.9923	25.6945	27.2384	21.6225	17.7014	23.537	23.5885	33.7709	27.1865	28.2057	28.2125	27.9492	29.0797	27.2035	25.9214	29.0797	27.2035	25.9214	11.0255		0.5276	-0.02642	0.15645	0.04284	0.03895	0.01372	0.00685	-0.02036	0.01427	-0.02778	0.02058	0.08029	0.05724	-0.02941	0.07596	0.1862	-0.00514	0.00342
0.5082	22.9158	25.0806	20.1032	24.4655	25.879	24.6916	26.0458	20.8132	17.1219	22.54	22.7155	32.6995	26.0837	27.0653	26.9968	26.8506	27.9075	26.1798	25.0011	27.9075	26.1798	25.0011	10.5561		0.5082	-0.01804	0.16376	0.04153	0.02867	0.03773	0.03073	-0.00597	0.00903	-0.01092	-0.01982	0.08454	0.04267	0.00439	0.08906	0.21241	0.00149	0.01709
0.4888	22.0085	24.0658	19.2601	23.5495	24.8785	23.5393	25.1343	19.8496	16.8158	21.589	21.7009	31.6816	25.0763	26.0215	25.9991	25.6213	26.7602	24.7779	24.1441	26.7602	24.7779	24.1441	9.4116		0.4888	0.00352	0.18544	0.04176	0.03026	0.02157	0.0244	-0.03161	0.000596915	-0.02352	-0.00442	0.04787	0.05179	-0.000512204	0.075	0.17507	-0.00986	0.02629
0.4692	21.0572	23.0038	18.3539	22.5778	23.7559	22.6441	23.9981	19.0133	15.9599	20.6713	20.7817	30.7298	24.018	24.8749	24.859	24.4677	25.6344	23.3622	23.0618	25.6344	23.3622	23.0618	9.11792		0.4692	0.02319	0.15971	0.04352	0.00422	0.03538	0.01577	-0.0322	0.02684	-0.02382	-0.01638	0.06567	0.04524	-0.00629	0.04969	0.15782	0.01958	0.02619
0.4496	20.1155	21.9677	17.4968	21.6483	22.7095	21.4689	23.0474	18.0309	15.479	19.8397	19.7709	29.743	22.9327	23.6963	23.7875	23.4478	24.473	22.4246	22.2471	24.473	22.4246	22.2471	8.54288		0.4496	-0.00628	0.1602	0.0248	0.02907	0.03536	0.04765	-0.01343	0.01472	-0.02012	-0.03096	0.05871	0.04108	0.00462	0.0703	0.15602	0.01069	0.02594
0.43	19.1341	20.97	16.6255	20.7468	21.5817	20.5168	21.8829	17.0872	14.6229	18.9847	18.7273	28.6489	21.858	22.5634	22.6757	22.3746	23.3231	21.2732	21.003	23.3231	21.2732	21.003	8.06932		0.43	0.0191	0.14447	0.03764	0.01889	0.05477	0.04034	0.01275	-0.00381	-0.01693	-0.01009	0.07279	0.05349	-0.01377	0.04156	0.15239	-0.000342222	0.0432
0.4104	18.2572	20.0126	15.9804	19.6989	20.5771	19.8522	20.8446	16.2477	13.9002	18.1446	17.8124	27.6605	20.8009	21.5486	21.6346	21.3276	22.2183	20.3007	20.6585	22.2183	20.3007	20.6585	6.61539		0.4104	-0.03031	0.15148	0.04448	0.02663	0.01395	0.04149	0.000506416	0.0019	-0.02314	-0.02747	0.05478	0.06366	0.00417	0.03061	0.12398	0.0033	0.01274
0.391	17.2934	18.9911	15.3071	18.8087	19.6021	18.8755	19.8961	15.6616	13.177	17.0847	17.0075	26.7128	19.8477	20.4952	20.4419	20.2576	21.1015	19.2318	19.9909	21.1015	19.2318	19.9909	6.28145		0.391	-0.03268	0.14151	0.04026	-0.00458	0.03198	0.04746	0.01273	-0.00358	-0.01717	0.01902	0.04441	0.04677	-0.00665	0.05426	0.13594	0.02564	0.01349
0.3716	16.3659	18.0214	14.6364	17.7496	18.6016	17.8718	18.8677	14.9737	12.3773	16.2337	16.1639	25.7465	18.789	19.4641	19.3687	19.2663	20.0134	18.3152	19.0401	20.0134	18.3152	19.0401	6.82859		0.3716	-0.03099	0.1229	0.01966	0.00676	0.04795	0.02103	0.0168	0.00889	-0.01492	-0.0179	0.02359	0.05988	-0.01494	0.05189	0.12621	0.03234	0.02188
0.352	15.503	17.033	13.3712	16.8739	17.5971	16.767	17.8004	14.1236	11.6879	15.3428	15.2535	24.7918	17.7328	18.3847	18.2862	18.1047	18.881	17.3011	17.9579	18.881	17.3011	17.9579	6.37695		0.352	-0.00456	0.11891	0.01894	0.02499	0.0152	0.03524	0.01686	-0.0048	-0.02434	-0.01383	0.05555	0.05908	-0.00978	0.03589	0.11358	0.02043	0.01523
0.3324	14.6147	16.0437	12.9266	15.9471	16.572	15.8303	16.7204	13.3345	10.9737	14.4827	14.2977	23.8228	16.7147	17.2958	17.233	17.0855	17.8469	16.2278	16.9907	17.8469	16.2278	16.9907	6.5597		0.3324	0.00727	0.12402	0.01714	0.04399	0.01221	0.02994	7.8216e-05	0.00836	-0.03662	-0.01364	0.04988	0.05084	0.00304	0.03582	0.08092	0.03343	0.01486
0.3128	13.7144	15.0011	12.1561	14.9657	15.6283	14.9947	15.7402	12.5667	10.1968	13.6011	13.3302	22.8634	15.7214	16.2342	16.2096	15.9731	16.7283	15.2771	15.8292	16.7283	15.2771	15.8292	5.34341		0.3128	-0.00796	0.08994	0.01268	0.02403	0.02181	0.03092	0.00777	0.01941	-0.06316	-0.00956	0.0506	0.05008	0.00844	0.03197	0.07905	0.00689	0.01686
0.2934	12.8096	14.0952	11.4524	13.9166	14.615	14.0438	14.6997	11.7914	9.5643	12.7704	12.4676	21.9131	14.7285	15.1413	15.0763	14.9728	15.6382	14.2762	14.891	15.6382	14.2762	14.891	5.58112		0.2934	-0.03807	0.06001	0.01077	0.02813	0.01478	0.03773	-0.00371	0.03378	-0.0221	-0.0107	0.0407	0.03929	0.00699	0.04321	0.08205	0.01597	-0.0022
0.274	11.8509	13.1446	10.3171	12.9595	13.6066	13.0959	13.7797	10.9784	9.20468	11.8768	11.6905	20.9661	13.7318	14.1185	14.1012	13.907	14.5993	13.3802	13.5435	14.5993	13.3802	13.5435	5.28256		0.274	-0.0184	0.08586	-0.00876	0.01936	0.02747	0.02412	0.01178	0.03006	-0.01755	-0.01532	0.06523	0.02486	-0.00267	0.04277	0.06784	0.00508	0.01468
0.2544	10.984	12.184	9.78991	11.9041	12.5994	12.2331	12.8014	10.2946	8.63752	10.9832	10.8776	20.0274	12.698	13.0872	13.1097	12.9141	13.5627	12.3223	12.4657	13.5627	12.3223	12.4657	4.86766		0.2544	-0.04124	0.08161	0.01495	0.01417	0.01828	-0.000940717	0.00629	-0.00346	-0.01579	-0.02786	0.02548	0.03206	-0.00481	0.02215	0.04789	0.00332	0.01093
0.2348	10.1357	11.2562	9.00085	11.0312	11.625	11.2244	11.7455	9.42452	7.80946	10.1159	10.0391	19.0648	11.6649	12.1368	12.1008	11.8537	12.4995	11.3261	11.4605	12.4995	11.3261	11.4605	4.67636		0.2348	-0.04162	0.07932	0.03095	0.01996	0.00747	0.02664	-0.00347	-0.00389	-0.02189	0.000555059	0.027	0.05356	-0.01946	0.0487	0.06709	0.03066	-0.00181
0.2152	9.23671	10.306	8.29033	10.0553	10.6653	10.2724	10.801	8.59063	7.07757	9.26757	9.12994	18.1237	10.7299	11.085	11.0536	10.8652	11.4048	10.363	10.4594	11.4048	10.363	10.4594	3.94506		0.2152	-0.01966	0.06778	-0.00163	0.00307	0.01358	-0.00143	0.00866	-0.0067	-0.04948	0.0083	0.05913	0.05078	-0.00699	0.02442	0.05383	-0.000742765	-0.00981
0.1956	8.44964	9.33353	7.48358	9.16099	9.70783	9.31769	9.95599	7.82068	6.56253	8.42929	8.34256	17.1873	9.71733	10.0825	9.99988	9.86977	10.343	9.51607	9.39301	10.343	9.51607	9.39301	3.09493		0.1956	-0.02605	0.04204	0.01007	0.00944	0.03716	0.04373	-0.00559	0.00497	-0.04497	-0.02368	0.03501	0.05149	-0.01661	0.04257	0.06345	0.0205	-0.00963
0.1762	7.59116	8.40943	6.714	8.23453	8.72752	8.34191	8.98578	6.97242	5.84095	7.65442	7.50584	16.2756	8.73592	9.08014	9.00245	8.88076	9.3356	8.49257	8.46795	9.3356	8.49257	8.46795	3.00036		0.1762	-0.01778	0.03585	-0.00252	0.01603	0.05274	-0.00609	-0.01035	-0.00948	-0.01211	0.01672	0.01923	0.04506	0.00187	0.03793	0.04428	0.01519	0.00939
0.1568	6.7228	7.47553	6.00061	7.32608	7.75111	7.42043	7.9539	6.18839	5.14245	6.79518	6.65087	15.3681	7.76779	8.06304	8.02106	7.905	8.28976	7.54817	7.5284	8.28976	7.54817	7.5284	2.57578		0.1568	-0.01608	0.05362	0.00852	0.00823	0.04117	0.01748	-0.00535	0.01851	-0.02892	-0.02539	0.0222	0.02784	-0.02775	0.01765	0.05051	-0.00525	-0.00548
0.1372	5.90592	6.51483	5.20645	6.34609	6.74794	6.5017	6.94481	5.37651	4.517	5.9336	5.82996	14.4323	6.78429	7.06333	7.00684	6.89692	7.24359	6.57469	6.59045	7.24359	6.57469	6.59045	1.71222		0.1372	-0.0221	0.04453	-0.00435	0.01104	0.02157	0.02729	0.00805	0.00616	-0.01258	0.00298	-0.00458	0.03688	-0.00665	0.01278	0.03559	-0.00852	-0.01096
0.1176	5.05041	5.59956	4.5071	5.44688	5.74908	5.58377	5.9376	4.61922	3.84253	5.08994	4.98814	13.4995	5.84484	6.0003	5.97539	5.90369	6.17384	5.61227	5.63435	6.17384	5.61227	5.63435	1.39546		0.1176	-0.01317	0.04002	0.00826	0.00937	0.0298	0.03897	0.00269	0.0035	-0.03731	-0.0053	0.02921	0.02569	-0.02894	0.00769	0.03255	0.01565	-0.00749
0.098	4.16842	4.67228	3.77925	4.55399	4.8458	4.70195	4.99116	3.86488	3.17372	4.23333	4.21225	12.5895	4.87983	5.01908	5.0044	4.90487	5.16632	4.72964	4.67485	5.16632	4.72964	4.67485	1.18161		0.098	-0.03035	0.03613	0.0077	-0.00705	0.00286	0.04208	0.01985	-0.01967	-0.00669	0.03138	0.00829	0.02779	0.00321	0.02389	0.00875	-0.01262	0.00315
0.0784	3.34671	3.75092	3.03933	3.60286	3.85206	3.72168	3.97063	3.08674	2.57371	3.39914	3.34953	11.6577	3.87048	4.00856	4.01594	3.90289	4.14436	3.80914	3.70937	4.14436	3.80914	3.70937	0.98912		0.0784	-0.01727	0.03384	-0.0035	-0.02354	-0.01428	0.02174	0.00275	0.000429068	-0.03662	-0.00355	0.01689	0.04544	-0.02392	0.00294	0.02886	0.00756	0.01802
0.059	2.51465	2.78602	2.2118	2.73002	2.88386	2.79219	2.95768	2.34578	1.87228	2.55142	2.49805	10.7701	2.93313	3.00195	3.0029	2.98624	3.11144	2.85763	2.77981	3.11144	2.85763	2.77981	0.69514		0.059	0.000413875	0.0178	0.02784	0.00255	0.01286	0.00739	-0.01291	0.00324	-0.01585	-0.02094	-0.0079	0.02018	-0.00931	0.00486	0.0254	-0.00703	0.0213
0.0396	1.67487	1.89418	1.46166	1.80426	1.94884	1.86066	1.99609	1.54159	1.30348	1.71888	1.65645	9.88215	1.96252	2.0011	2.03909	1.98406	2.07573	1.90455	1.85365	2.07573	1.90455	1.85365	0.46747		0.0396	-0.02081	-0.01052	-0.0018	-0.00952	0.02155	0.01424	-0.000946507	0.01345	-0.03135	0.0045	-7.9023e-05	0.01952	-0.02376	0.00823	0.0338	-0.0195	0.0145
0.02	0.82549	0.94605	0.75558	0.93199	0.95641	0.92983	0.99276	0.778	0.63842	0.87361	0.86872	8.93573	0.95832	1.02077	1.01685	0.97298	1.04844	0.89642	0.94957	1.04844	0.89642	0.94957	0.22862		0.02	-0.00814	-0.00894	-7.0249e-05	0.02351	-0.000534757	0.00175	0.01879	0.02118	-0.02051	-0.01914	-0.00392	0.00566	-0.02232	0.01661	0.00998	-0.02341	-0.000315225
0.0004	3.622e-06	5.8e-07	-3.77e-07	1.451e-06	-3.125e-06	2.086e-06	1.973e-06	-3.606e-06	4.339e-06	-3.155e-06	4.43e-07	8.03521	-2.424e-06	-1.568e-06	3.123e-06	-3.88e-06	4.352e-06	-1.701e-06	-2.468e-06	4.352e-06	-1.701e-06	-2.468e-06	-2.261e-06		0.0004	4.272e-06	-1.106e-06	4.614e-06	1.615e-06	-4.037e-06	8.3e-08	3.353e-06	8.68e-07	-3.098e-06	-3.795e-06	4.901e-06	-4.462e-06	-8e-08	1.896e-06	4.282e-06	2.531e-06	1.395e-06
-0.0192	-0.87865	-0.91243	-0.78593	-0.88575	-0.98357	-0.93142	-1.00732	-0.80907	-0.64525	-0.85745	-0.83927	7.10733	-0.96197	-1.01942	-0.9949	-0.99772	-1.02657	-0.9646	-0.92758	-1.02657	-0.9646	-0.92758	-0.2526		-0.0192	-0.01498	-0.00566	-0.00613	0.00446	0.00251	0.00356	-0.00295	-0.01617	-0.02043	-0.00878	-0.00542	0.04638	-0.02595	0.00897	0.0217	0.0028	0.00387
-0.0388	-1.7425	-1.86905	-1.5368	-1.81945	-1.94044	-1.88417	-2.01092	-1.61196	-1.28331	-1.70891	-1.69388	6.19793	-1.92616	-2.02638	-1.99592	-1.99061	-2.08856	-1.93084	-1.84646	-2.08856	-1.93084	-1.84646	-0.44637		-0.0388	-0.01593	-0.01941	0.00189	0.01521	0.03018	0.00504	-0.01562	0.00824	-0.00289	-0.00825	0.00793	0.0249	-0.01674	-0.00967	0.00366	0.000291018	0.01293
-0.0582	-2.53355	-2.84888	-2.29606	-2.72378	-2.9161	-2.78326	-2.98753	-2.38463	-1.89722	-2.54148	-2.49867	5.26973	-2.87252	-3.022	-2.97515	-2.95256	-3.12716	-2.90435	-2.78361	-3.12716	-2.90435	-2.78361	-0.59057		-0.0582	-0.01645	-0.00876	0.03626	-9.1368e-05	0.02096	-0.0101	-0.00051783	-0.00439	-0.03516	-0.02199	0.00686	0.06383	-0.01474	0.00332	-0.00427	0.02551	-0.00278
-0.0776	-3.39684	-3.74902	-3.03196	-3.65379	-3.86469	-3.7096	-3.98706	-3.1216	-2.57326	-3.40705	-3.33381	4.3414	-3.84842	-4.01193	-3.96667	-3.96404	-4.15859	-3.86936	-3.69776	-4.15859	-3.86936	-3.69776	-0.88555		-0.0776	-0.02335	0.000315514	0.02169	0.03256	0.0099	0.00281	0.01459	0.00239	-0.00824	-0.0421	-0.00361	0.03781	-0.01686	-0.01497	-0.0154	-0.00672	0.01689
-0.0972	-4.22928	-4.69961	-3.84715	-4.60717	-4.86104	-4.63304	-5.01065	-3.84933	-3.25208	-4.25891	-4.1958	3.41148	-4.83052	-5.01754	-4.98655	-4.92896	-5.22103	-4.80314	-4.62277	-5.22103	-4.80314	-4.62277	-1.11352		-0.0972	-0.02097	-0.01541	-0.02726	0.00373	0.03087	-0.000614561	-0.00265	-0.000381078	-0.01743	-0.01476	-0.02116	0.05362	-0.01866	-0.02879	0.00475	0.00539	-0.00971
-0.1168	-5.09466	-5.65601	-4.60159	-5.54351	-5.855	-5.57895	-6.00527	-4.6529	-3.93811	-5.09771	-5.01793	2.48751	-5.83763	-6.0863	-6.01299	-5.90801	-6.25001	-5.80251	-5.56992	-6.25001	-5.80251	-5.56992	-1.3793		-0.1168	-0.03066	0.00541	-0.00623	0.01515	0.02664	-0.000251687	-0.00371	-0.00787	-0.00506	-0.02518	-0.01138	0.03663	-0.01319	-0.01564	-0.02638	-0.000742765	-0.02289
-0.1364	-5.97151	-6.5902	-5.35417	-6.49744	-6.83075	-6.48764	-7.01895	-5.46432	-4.60282	-5.98541	-5.88559	1.56485	-6.82435	-7.09931	-7.0015	-6.91079	-7.30884	-6.77482	-6.45927	-7.30884	-6.77482	-6.45927	-1.68674		-0.1364	-0.0164	-0.05271	-0.0075	0.03318	0.01201	0.01374	-0.02069	-0.00753	-0.04337	0.00188	-0.00225	0.04472	-0.03051	-0.01874	-0.01953	0.00285	-0.01987
-0.156	-6.86004	-7.54731	-6.20294	-7.38762	-7.79913	-7.46387	-8.05471	-6.09299	-5.30365	-6.86351	-6.66854	0.60391	-7.80704	-8.19774	-8.04511	-7.91207	-8.36095	-7.73821	-7.48076	-8.36095	-7.73821	-7.48076	-2.00978		-0.156	-0.02669	-0.05565	-0.03916	-0.00391	0.03829	0.00468	0.00126	0.0116	-0.01472	0.00254	0.00593	0.04221	-0.018	-0.0247	-0.04182	0.03495	-0.00173
-0.1754	-7.70399	-8.53555	-6.95956	-8.33236	-8.8167	-8.4109	-9.06532	-6.85796	-6.0195	-7.72708	-7.51487	-0.30798	-8.80147	-9.20113	-9.09125	-8.91946	-9.43701	-8.78239	-8.34325	-9.43701	-8.78239	-8.34325	-2.50573		-0.1754	-0.03027	-0.05399	-0.01674	0.02247	0.02185	-0.00143	-0.01219	0.01604	-0.03563	-0.01785	-0.02043	0.01932	0.000959316	-0.01542	-0.02929	-0.00564	0.0016
-0.1948	-8.57679	-9.51793	-7.72619	-9.27018	-9.78156	-9.33289	-10.013	-7.52404	-6.73408	-8.55655	-8.39625	-1.25341	-9.78627	-10.2427	-10.1369	-9.95914	-10.5284	-9.7664	-9.36505	-10.5284	-9.7664	-9.36505	-2.72366		-0.1948	-0.01918	-0.0476	-0.01774	0.02027	-0.01723	0.0222	-0.02369	0.0259	-0.01686	-0.02051	-0.02791	0.03967	-0.0171	-0.00956	-0.04533	-0.00445	0.01565
-0.2144	-9.41362	-10.4704	-8.42843	-10.2205	-10.8224	-10.3515	-11.0861	-8.27546	-7.42638	-9.40962	-9.2358	-2.24247	-10.7918	-11.2677	-11.172	-11.0225	-11.5996	-10.701	-10.3847	-11.5996	-10.701	-10.3847	-3.11448		-0.2144	-0.01831	-0.06506	-0.03725	0.03455	-0.00824	0.00761	-0.00691	-0.00184	-0.02558	0.01219	-0.01873	0.04543	-0.0515	-0.01358	-0.04	0.01471	0.01243
-0.234	-10.3553	-11.4605	-9.2337	-11.1147	-11.8626	-11.2934	-12.0484	-9.10919	-8.10671	-10.2807	-10.185	-3.24861	-11.8103	-12.3585	-12.2082	-12.0149	-12.7111	-11.6428	-11.634	-12.7111	-11.6428	-11.634	-3.68593		-0.234	-0.02198	-0.09012	-0.04363	0.03135	0.01751	0.00333	0.01352	0.0077	0.0172	-0.04036	-0.02867	0.04286	-0.01712	-0.05057	-0.06441	-0.000621648	0.00594
-0.2536	-11.232	-12.4228	-10.0921	-12.0469	-12.8577	-12.3469	-13.0706	-9.85837	-8.82208	-11.1382	-11.0363	-4.22468	-12.8341	-13.4459	-13.2556	-13.1327	-13.7918	-12.7056	-12.9543	-13.7918	-12.7056	-12.9543	-4.14201		-0.2536	-0.04964	-0.09761	-0.04238	0.00565	0.02452	0.0063	-0.00035952	-0.00104	-0.01469	-0.04108	0.01293	0.03809	0.0111	-0.02031	-0.03932	-0.00232	0.01039
-0.2732	-12.1704	-13.3905	-10.9487	-13.0432	-13.8995	-13.3078	-14.0955	-10.6741	-9.45001	-12.1334	-11.9307	-5.20472	-13.8534	-14.5261	-14.3764	-14.1328	-14.8651	-13.6916	-14.0067	-14.8651	-13.6916	-14.0067	-4.52411		-0.2732	-0.03109	-0.08763	-0.07101	0.03847	0.02324	0.01411	-0.00445	0.000373278	-0.01742	0.00717	0.000665797	0.03005	-0.01825	-0.01797	-0.05509	-0.01014	-0.00176
-0.2926	-13.0437	-14.3666	-11.6624	-14.0108	-15.0159	-14.355	-15.2424	-11.5379	-10.1241	-13.0495	-12.8283	-6.17075	-14.893	-15.5991	-15.4472	-15.157	-16.0086	-14.6343	-15.1006	-16.0086	-14.6343	-15.1006	-5.09628		-0.2926	-0.01493	-0.11698	-0.03176	0.0356	0.0234	0.03095	-0.00908	0.00258	-0.03499	-0.01296	-0.02833	0.02912	-0.03667	-0.03621	-0.06503	0.00467	-0.03254
-0.312	-14.0208	-15.3777	-12.4667	-14.9914	-16.0738	-15.2532	-16.336	-12.2918	-10.7813	-13.9288	-13.5659	-7.14848	-15.932	-16.6917	-16.545	-16.1395	-17.1177	-15.6761	-16.0476	-17.1177	-15.6761	-16.0476	-5.61786		-0.312	-0.03035	-0.11879	-0.0324	0.03183	0.02302	0.01871	0.00911	0.00732	-0.01811	-0.05057	-0.0262	0.02034	-0.02113	-0.03603	-0.05968	0.00196	0.00869
-0.3316	-14.9381	-16.3539	-13.2464	-15.9654	-17.1261	-16.2228	-17.2819	-13.176	-11.457	-14.8834	-14.4187	-8.15843	-17.0037	-17.8091	-17.729	-17.2062	-18.2737	-16.7492	-17.1429	-18.2737	-16.7492	-17.1429	-5.70615		-0.3316	-0.00668	-0.11082	-0.07201	0.00236	0.0127	0.01382	-0.00122	-0.00526	-0.02543	-0.01077	-0.04414	0.04214	-0.00929	-0.04211	-0.06519	0.00775	-0.01729
-0.3512	-15.845	-17.4748	-13.9368	-16.902	-18.1846	-17.3054	-18.3231	-13.9359	-12.041	-15.7264	-15.4568	-9.2074	-18.1311	-18.9205	-18.7934	-18.2477	-19.4294	-17.7289	-18.2775	-19.4294	-17.7289	-18.2775	-5.97984		-0.3512	-0.04562	-0.09503	-0.05557	0.0401	-0.000124677	0.00508	-0.00395	-0.01037	-0.05009	-0.00732	-0.01748	0.02772	-0.00777	-0.05032	-0.09074	-0.00819	0.0087
-0.3708	-16.76	-18.4995	-14.5899	-17.9716	-19.239	-18.2121	-19.5536	-14.6557	-12.8502	-16.6394	-16.0474	-10.2071	-19.1677	-20.0249	-19.8923	-19.3631	-20.5801	-18.9044	-19.0801	-20.5801	-18.9044	-19.0801	-6.69427		-0.3708	-0.01136	-0.15082	-0.03366	0.03677	0.03036	0.0167	0.00389	0.00886	-0.04999	-0.02104	-0.032	-0.01176	-0.03856	-0.06546	-0.08632	0.00221	0.00431
-0.3902	-17.7076	-19.4938	-15.4873	-19.0456	-20.2876	-19.1429	-20.6145	-15.6913	-13.7001	-17.5642	-16.8723	-11.2202	-20.1596	-21.1612	-20.9428	-20.4442	-21.7303	-19.9002	-20.1045	-21.7303	-19.9002	-20.1045	-7.28556		-0.3902	-0.04107	-0.14535	-0.05863	0.03433	0.028	0.01336	-0.00731	0.00154	-0.03198	-0.01496	-0.0589	0.0223	0.01804	-0.05	-0.09095	-0.008	0.01852
-0.4096	-18.6531	-20.5489	-16.0847	-20.1577	-21.3833	-20.2637	-21.6432	-16.5693	-14.3827	-18.4434	-17.5241	-12.2331	-21.2105	-22.2934	-22.0275	-21.5947	-22.9407	-20.7895	-21.1456	-22.9407	-20.7895	-21.1456	-7.61692		-0.4096	-0.02637	-0.16848	-0.0533	0.04118	0.0621	0.02701	-0.01226	0.01438	-0.02325	-0.02753	-0.07311	0.05736	-0.000856957	-0.05493	-0.09301	0.01402	-0.00869
-0.4292	-19.6513	-21.6476	-16.9395	-21.2832	-22.4479	-21.3891	-22.7938	-17.6226	-14.8341	-19.2347	-18.4653	-13.3138	-22.3363	-23.4552	-23.2067	-22.7747	-24.1725	-21.8193	-22.0673	-24.1725	-21.8193	-22.0673	-8.30341		-0.4292	-0.01682	-0.14151	-0.0352	0.0424	0.02328	0.00838	0.02508	0.01507	-0.06937	-0.02694	-0.06495	0.02683	-0.0181	-0.06728	-0.11419	-0.00624	0.01755
-0.4488	-20.6739	-22.6969	-17.7789	-22.3938	-23.5876	-22.4172	-24.0757	-18.4643	-15.7743	-20.2391	-19.4251	-14.3375	-23.4508	-24.6249	-24.3548	-23.9351	-25.315	-22.9363	-23.1575	-25.315	-22.9363	-23.1575	-8.84577		-0.4488	-0.0277	-0.10251	-0.05695	0.01422	0.0218	0.00461	-0.00742	0.01119	-0.03001	-0.02504	-0.06075	0.04686	-0.03725	-0.0668	-0.10997	0.00128	0.02492
-0.4684	-21.6762	-23.6891	-18.6685	-23.4993	-24.639	-23.3998	-25.0601	-19.0369	-16.5584	-21.2966	-20.4744	-15.4351	-24.5115	-25.732	-25.4872	-25.0923	-26.4429	-24.0754	-24.3522	-26.4429	-24.0754	-24.3522	-9.58982		-0.4684	-0.03581	-0.14857	-0.05383	0.02207	0.02063	0.04549	-0.00571	-0.00337	-0.04126	-0.00972	-0.03711	0.03187	-0.02042	-0.06937	-0.13459	0.00669	-0.01043
-0.488	-22.729	-24.7616	-19.6824	-24.606	-25.8664	-24.5398	-26.2041	-19.9219	-17.5433	-22.2366	-21.3616	-16.5456	-25.6752	-26.9448	-26.5529	-26.2504	-27.6354	-25.2809	-25.5539	-27.6354	-25.2809	-25.5539	-10.074		-0.488	-0.04867	-0.14719	-0.07072	-0.01418	0.01976	0.02951	-0.02401	0.00162	-0.05791	-0.01076	-0.07508	0.04346	-0.00461	-0.08994	-0.14981	0.02584	0.00466
-0.5074	-23.7737	-25.8799	-20.5299	-25.411	-26.9347	-25.4555	-27.3559	-20.6877	-17.9924	-23.1848	-22.3427	-17.5853	-26.7919	-28.1334	-27.8028	-27.5023	-28.7501	-26.4869	-26.7902	-28.7501	-26.4869	-26.7902	-10.5006		-0.5074	-0.00351	-0.1766	-0.05355	0.00975	0.03984	0.00105	0.00905	0.02108	-0.01834	-0.02379	-0.08885	0.02169	-0.02376	-0.08953	-0.14957	-0.00833	-0.03744
-0.5268	-24.7608	-26.9433	-21.5115	-26.4879	-28.1133	-26.5849	-28.718	-21.4033	-18.5696	-24.1699	-23.1926	-18.6456	-27.9468	-29.1806	-28.8435	-28.6023	-29.9859	-27.4884	-27.7696	-29.9859	-27.4884	-27.7696	-11.5015		-0.5268	-0.03014	-0.2052	-0.02822	0.03538	0.03059	0.0121	0.01675	0.01811	-0.05658	-0.02925	-0.05718	0.05048	-0.02503	-0.06824	-0.17209	-0.01182	-0.01292
-0.5464	-25.839	-28.1209	-22.2311	-27.4446	-29.3053	-27.842	-29.859	-22.4644	-19.7838	-25.1913	-24.2645	-19.6874	-28.9908	-30.3422	-29.9801	-29.81	-31.163	-28.5859	-28.7303	-31.163	-28.5859	-28.7303	-11.7544		-0.5464	-0.04064	-0.18642	-0.03748	0.02734	0.04644	0.03141	-0.01149	0.01447	-0.05701	-0.02885	-0.05961	0.02253	-0.00129	-0.07866	-0.1763	0.00455	0.00497
-0.566	-26.7968	-29.1386	-22.9777	-28.5824	-30.5175	-29.0868	-31.2363	-23.3618	-20.4632	-26.282	-25.1884	-20.9077	-30.2372	-31.5844	-31.2734	-30.9275	-32.4188	-29.6958	-29.9684	-32.4188	-29.6958	-29.9684	-12.5048		-0.566	-0.00577	-0.21583	-0.06115	0.02002	0.03167	0.02725	-0.01361	0.0036	-0.02538	-0.03823	-0.05494	0.02829	-0.02144	-0.08855	-0.18853	-0.00681	-0.00574
-0.5856	-27.8461	-30.2601	-23.8189	-29.8114	-31.6592	-30.0131	-32.4046	-24.4148	-21.168	-27.3458	-25.9326	-22.0755	-31.4605	-32.9064	-32.6508	-31.937	-33.6356	-30.8637	-30.9355	-33.6356	-30.8637	-30.9355	-12.9734		-0.5856	-0.00972	-0.22653	-0.08039	0.0089	0.03368	0.03378	0.00441	0.01207	-0.07206	-0.0218	-0.08698	0.0292	-0.0106	-0.09257	-0.18824	-0.02125	-0.02488
-0.6052	-28.9434	-31.4617	-24.7767	-31.0969	-32.7796	-31.2153	-33.6634	-25.4332	-21.877	-28.3401	-27.1341	-23.1738	-32.6101	-34.1527	-33.7896	-33.103	-35.0378	-32.0078	-32.135	-35.0378	-32.0078	-32.135	-13.5443		-0.6052	-0.02594	-0.24999	-0.06563	0.01754	0.03189	0.000996195	-0.00227	0.00878	-0.03649	-0.03888	-0.0927	0.02381	-0.02757	-0.12046	-0.19346	-0.01495	-0.00406
-0.6246	-29.9404	-32.628	-25.6231	-32.3459	-33.9992	-32.3911	-34.7261	-26.1591	-22.7839	-29.204	-28.0491	-24.276	-33.8994	-35.3206	-34.8294	-34.3911	-36.3181	-33.1905	-33.147	-36.3181	-33.1905	-33.147	-14.7565		-0.6246	-0.05086	-0.26426	-0.04245	0.05219	0.03647	0.03351	0.00604	-0.00709	-0.07014	-0.04129	-0.08379	0.026	-0.00436	-0.09574	-0.2134	0.00622	-0.0095
-0.644	-30.9951	-33.8467	-26.3295	-33.6932	-35.206	-33.4779	-35.6669	-26.8425	-23.3753	-30.2199	-28.907	-25.4154	-35.0828	-36.6236	-36.017	-35.5339	-37.4896	-34.3183	-34.6465	-37.4896	-34.3183	-34.6465	-15.555		-0.644	-0.07496	-0.27436	-0.07296	0.02864	0.03835	0.01939	-0.03447	-0.000716295	-0.08001	-0.02684	-0.11385	0.03064	-0.03089	-0.09152	-0.23073	-0.00524	-0.0028
-0.6636	-32.1751	-34.8778	-27.0912	-35.0176	-36.4286	-34.4696	-36.7018	-27.7732	-24.1303	-31.1826	-29.4399	-26.544	-36.3974	-38.0026	-37.2304	-36.8911	-38.785	-35.4495	-35.9214	-38.785	-35.4495	-35.9214	-16.1027		-0.6636	-0.06675	-0.26865	-0.06393	0.01347	0.0647	0.00516	-0.02875	-0.00457	-0.07283	-0.04274	-0.09584	0.03081	-0.02909	-0.10017	-0.22595	-0.01806	-0.01597
-0.6832	-33.3113	-36.021	-27.9351	-36.1894	-37.6099	-35.8007	-38.2155	-28.8783	-24.5694	-32.2499	-30.3807	-27.7203	-37.5992	-39.2105	-38.6	-38.0408	-40.0017	-36.7911	-36.9269	-40.0017	-36.7911	-36.9269	-16.3606		-0.6832	-0.04211	-0.28061	-0.07865	-0.000864798	0.06882	0.00891	-0.04154	0.00369	-0.09051	-0.05368	-0.13724	0.02818	-0.02731	-0.10988	-0.23047	-0.024	-0.0208
-0.7028	-34.5039	-37.3205	-28.6822	-37.4369	-38.8369	-37.2638	-39.4727	-29.6163	-25.0127	-32.944	-31.6144	-28.9501	-38.8667	-40.4272	-39.7687	-39.2644	-41.4225	-37.9423	-38.214	-41.4225	-37.9423	-38.214	-16.7892		-0.7028	-0.05078	-0.28443	-0.08332	0.01677	0.03114	0.02296	-0.01464	0.00543	-0.10163	-0.03745	-0.12493	0.04788	-0.03304	-0.10809	-0.24421	-0.02041	0.00766
-0.7224	-35.6502	-38.5311	-29.6231	-38.6506	-40.1244	-38.1095	-40.8776	-30.6249	-25.9047	-33.9707	-32.9246	-30.1863	-40.1244	-41.7831	-41.0099	-40.541	-42.8944	-38.8773	-39.5496	-42.8944	-38.8773	-39.5496	-17.4774		-0.7224	-0.04811	-0.31224	-0.0857	0.02287	0.06117	0.00981	-0.03652	-0.01292	-0.11913	-0.0172	-0.13147	0.02278	-0.05514	-0.12036	-0.2859	-0.01214	0.000569308
-0.7418	-36.8033	-39.7116	-30.3979	-39.7788	-41.4715	-39.2304	-41.9169	-31.4279	-26.9236	-35.2399	-33.9094	-31.3677	-41.2968	-43.1714	-42.4374	-41.7987	-44.2922	-40.1889	-40.7702	-44.2922	-40.1889	-40.7702	-17.5456		-0.7418	-0.04563	-0.34989	-0.08993	0.00783	0.03059	-0.02035	-0.03276	0.00784	-0.07349	-0.05579	-0.14516	0.00867	-0.04353	-0.13169	-0.30565	-0.02403	-0.00593
-0.7612	-37.8349	-41.32	-31.2441	-41.0762	-42.7159	-40.5025	-43.3825	-32.4192	-27.8463	-36.6046	-35.0259	-32.6758	-42.6142	-44.3676	-43.705	-43.2041	-45.5502	-41.0903	-42.1127	-45.5502	-41.0903	-42.1127	-18.7328		-0.7612	-0.05053	-0.33636	-0.09313	0.0132	0.03403	0.00663	-0.0028	0.00171	-0.11521	-0.03021	-0.13476	0.03091	-0.0916	-0.15995	-0.27717	-0.00389	0.01749
-0.7808	-39.0362	-42.6554	-31.8971	-42.2286	-43.8881	-41.7244	-44.7005	-33.3584	-29.1283	-37.7565	-35.7854	-33.8825	-43.9562	-45.7553	-45.028	-44.5526	-47.029	-42.4564	-43.3994	-47.029	-42.4564	-43.3994	-19.0059		-0.7808	-0.05332	-0.34505	-0.13337	-0.00304	0.0671	-0.00873	-0.00347	0.01018	-0.11894	-0.03611	-0.15415	0.03782	-0.04721	-0.12758	-0.31129	-0.00461	-0.02075
-0.8004	-40.3242	-43.927	-32.834	-43.4042	-45.2411	-42.7813	-46.0963	-34.7676	-29.8559	-38.8101	-36.6633	-35.1398	-45.3052	-47.0752	-46.4611	-45.8028	-48.4018	-43.6899	-44.7899	-48.4018	-43.6899	-44.7899	-19.5714		-0.8004	-0.077	-0.35692	-0.11974	0.02571	0.03378	0.00931	0.02341	0.01614	-0.09452	-0.05487	-0.18882	0.00298	-0.06805	-0.12629	-0.32508	-0.00836	0.01142
-0.82	-41.4465	-45.3287	-33.9057	-44.6922	-46.5535	-43.9162	-47.2369	-36.045	-30.7842	-39.9823	-38.0674	-36.4294	-46.7235	-48.5147	-47.9654	-47.1707	-49.8898	-45.0211	-45.9766	-49.8898	-45.0211	-45.9766	-20.3489		-0.82	-0.06946	-0.40178	-0.11564	0.00376	0.04927	-0.01609	0.01225	0.000168238	-0.09014	-0.05633	-0.13904	0.00471	-0.04895	-0.15191	-0.30936	-0.03407	-0.01238
-0.8396	-42.613	-46.6551	-34.8396	-45.9815	-47.7925	-45.0697	-48.3029	-37.2096	-31.7223	-41.0156	-39.212	-37.7272	-48.0051	-49.8591	-49.763	-48.5066	-51.3835	-46.4294	-47.0815	-51.3835	-46.4294	-47.0815	-20.8716		-0.8396	-0.04923	-0.38633	-0.10189	0.00675	0.04266	-0.01187	-0.04554	0.0053	-0.18299	-0.0399	-0.16234	0.02726	-0.05724	-0.14101	-0.32085	-0.02748	0.000923121
-0.859	-44.0789	-47.8532	-35.8506	-47.3814	-49.0261	-46.332	-50.0184	-38.0889	-32.3746	-42.0472	-40.3916	-38.9783	-49.3811	-51.2751	-50.9787	-49.9003	-52.7719	-47.642	-49.0063	-52.7719	-47.642	-49.0063	-21.5126		-0.859	-0.05552	-0.42216	-0.14009	-0.00181	0.02881	-0.01805	-0.04437	0.01168	-0.11403	-0.02822	-0.20243	0.01953	-0.04908	-0.15605	-0.32208	-0.00355	-0.00528
-0.8784	-45.3571	-49.2409	-37.0648	-48.6826	-50.3385	-47.6879	-51.303	-39.1408	-33.3819	-43.1731	-41.4329	-40.2112	-50.7015	-52.7315	-52.3815	-51.3367	-54.1386	-48.8294	-50.1326	-54.1386	-48.8294	-50.1326	-21.7288		-0.8784	-0.07292	-0.45995	-0.10977	-0.03432	0.04227	0.01613	-0.00755	-0.0025	-0.10646	-0.05395	-0.18589	0.03865	-0.05114	-0.14791	-0.3393	-0.02164	0.02399
-0.898	-46.4384	-50.5793	-37.9716	-49.5305	-51.7933	-48.9107	-52.5697	-40.2137	-34.1303	-44.248	-42.3847	-41.5263	-52.1918	-54.1565	-53.8225	-52.8092	-55.735	-50.399	-51.1194	-55.735	-50.399	-51.1194	-22.4807		-0.898	-0.06907	-0.46892	-0.14844	-0.01801	0.04356	0.0238	-0.00149	-0.00128	-0.12499	-0.07058	-0.21307	0.02227	-0.0538	-0.16194	-0.34317	-0.03637	-0.0041
-0.9176	-47.7658	-51.8223	-38.5097	-51.1519	-53.1887	-49.9644	-53.7173	-41.0959	-34.6727	-45.4222	-43.5043	-42.9205	-53.403	-55.5483	-55.1006	-54.2122	-57.339	-51.6473	-52.3713	-57.339	-51.6473	-52.3713	-23.4404		-0.9176	-0.07086	-0.49937	-0.16645	-0.00341	0.03683	0.01398	-0.02106	-0.01416	-0.15563	-0.04687	-0.26999	0.02192	-0.06763	-0.1842	-0.33901	-0.03289	0.03143
-0.9372	-49.1419	-53.1413	-39.667	-52.6523	-54.6734	-51.5454	-55.2328	-42.1696	-35.1807	-46.3843	-44.1644	-44.2729	-54.8394	-57.0669	-56.5756	-55.5715	-58.7046	-52.8686	-53.8366	-58.7046	-52.8686	-53.8366	-24.0099		-0.9372	-0.07757	-0.48426	-0.15332	0.02375	0.02809	-0.01601	-0.03655	-0.01212	-0.13711	-0.05213	-0.26923	-0.00793	-0.04625	-0.1751	-0.34243	-0.01164	0.00431
-0.9566	-50.5151	-54.4122	-40.8715	-54.1885	-56.2193	-52.8908	-56.1907	-43.1818	-35.9843	-47.6424	-45.1691	-45.5808	-56.333	-58.6277	-58.014	-56.8513	-60.186	-54.1607	-54.9421	-60.186	-54.1607	-54.9421	-24.0966		-0.9566	-0.08629	-0.50124	-0.13362	0.01329	0.01214	-0.00871	-0.02464	-0.0308	-0.17534	-0.05174	-0.24814	0.01977	-0.06217	-0.17932	-0.37408	-0.01495	0.01398
-0.976	-51.724	-55.7242	-42.0805	-55.5602	-57.5097	-54.0227	-57.8966	-44.328	-37.4013	-48.9044	-46.6225	-47.1439	-57.7501	-60.0674	-59.3586	-58.1993	-61.7579	-55.4212	-56.0976	-61.7579	-55.4212	-56.0976	-24.0028		-0.976	-0.09673	-0.54831	-0.15982	0.01812	0.02052	-0.00519	-0.02361	-0.02545	-0.15484	-0.09464	-0.26056	0.01292	-0.04609	-0.22037	-0.37334	-0.01474	0.00228
-0.9956	-52.9993	-56.9588	-42.9762	-57.1501	-59.0423	-55.4826	-59.3101	-45.8383	-37.7317	-50.0704	-47.5015	-48.3366	-59.0693	-61.7995	-60.9675	-59.7194	-63.2631	-56.8342	-58.1975	-63.2631	-56.8342	-58.1975	-24.688		-0.9956	-0.07164	-0.5711	-0.19894	0.02797	0.03513	0.00425	-0.01219	-0.00358	-0.1208	-0.08199	-0.2813	0.00811	-0.06295	-0.20896	-0.41948	-0.01629	-0.01931
-1.0152	-54.4539	-58.4904	-43.7142	-58.3654	-60.4219	-57.2456	-60.4267	-46.6499	-38.7201	-51.5395	-48.3521	-49.6327	-60.6512	-63.2794	-62.5899	-60.9551	-64.8689	-58.1882	-59.0028	-64.8689	-58.1882	-59.0028	-25.4751		-1.0152	-0.09406	-0.59077	-0.16015	0.00811	0.01629	-0.00249	-0.00765	0.00762	-0.18236	-0.05652	-0.2657	0.01402	-0.05951	-0.21952	-0.41956	-0.016	-0.02008
-1.0348	-55.6919	-60.1624	-44.7902	-59.8434	-61.967	-58.636	-61.7609	-47.9681	-39.7562	-52.6627	-50.2351	-50.9057	-62.0891	-64.861	-63.9237	-62.6029	-66.4509	-59.408	-60.3977	-66.4509	-59.408	-60.3977	-26.0365		-1.0348	-0.11596	-0.61814	-0.1746	0.01528	0.00574	-0.00387	-0.00646	-0.0151	-0.15091	-0.04105	-0.30053	-0.00452	-0.03637	-0.22045	-0.41074	-0.02345	-0.00902
-1.0544	-57.0752	-61.4183	-45.7588	-61.3588	-63.3599	-60.0568	-63.2108	-49.2891	-40.4538	-53.9961	-51.7191	-52.4782	-63.6365	-66.2576	-65.3036	-64.0719	-67.9014	-60.9404	-61.9475	-67.9014	-60.9404	-61.9475	-26.7823		-1.0544	-0.14846	-0.57318	-0.18596	0.01164	0.02879	0.0164	-0.00983	0.000177775	-0.17945	-0.06579	-0.28966	-0.01216	-0.02737	-0.23359	-0.40776	-0.03262	-0.0276
-1.0738	-58.7581	-62.7838	-46.0669	-62.6266	-64.9876	-61.2825	-64.1881	-50.3799	-41.5138	-55.1114	-52.7951	-53.9569	-64.8946	-67.8171	-66.8495	-65.5989	-69.5206	-62.3924	-62.9723	-69.5206	-62.3924	-62.9723	-27.3291		-1.0738	-0.15432	-0.63636	-0.16093	0.00428	0.04803	0.00215	-0.01901	0.02751	-0.20159	-0.07854	-0.34952	0.01206	-0.06526	-0.23737	-0.43635	-0.03725	-0.02997
-1.0932	-60.1873	-64.2943	-46.9113	-63.6289	-66.5299	-62.9163	-65.6197	-51.4659	-41.8246	-56.1605	-54.3847	-55.41	-66.5199	-69.1998	-68.495	-66.9512	-71.0187	-63.796	-64.4706	-71.0187	-63.796	-64.4706	-27.4323		-1.0932	-0.17283	-0.5892	-0.20873	-0.02833	0.01863	0.01271	-0.02854	-0.02001	-0.24095	-0.05165	-0.30982	0.0019	-0.02865	-0.21645	-0.45339	-0.0515	-0.01106
-1.1128	-61.5358	-65.7408	-48.2233	-65.12	-68.1174	-64.0843	-68.0149	-52.5795	-42.0629	-57.3955	-54.8533	-56.809	-67.9005	-70.9725	-69.9129	-68.4999	-72.5088	-65.3364	-65.973	-72.5088	-65.3364	-65.973	-28.6297		-1.1128	-0.18623	-0.62338	-0.21329	0.02623	6.129e-05	6.4932e-05	-0.01289	0.02218	-0.20135	-0.07264	-0.31592	-0.0289	-0.04019	-0.26135	-0.45651	-0.0415	-0.01081
-1.1324	-62.8882	-67.1119	-49.0949	-66.1439	-69.4744	-65.5633	-69.6985	-53.7129	-43.1493	-58.6736	-56.3693	-58.2599	-69.4986	-72.606	-71.7027	-70.1507	-74.1074	-66.7963	-67.5881	-74.1074	-66.7963	-67.5881	-29.389		-1.1324	-0.17248	-0.61259	-0.20992	0.01582	0.05414	-0.00792	-0.02108	-0.00672	-0.22082	-0.06695	-0.31838	-0.0126	-0.04777	-0.26527	-0.50672	-0.05713	0.00641
-1.152	-64.3147	-68.6085	-50.3154	-67.6394	-71.136	-66.8626	-71.6265	-54.8776	-44.7638	-60.0746	-57.4627	-59.8021	-70.9703	-73.9789	-73.087	-71.6884	-75.974	-68.2301	-68.7635	-75.974	-68.2301	-68.7635	-29.9642		-1.152	-0.15236	-0.65225	-0.23082	0.01725	0.02202	-0.00405	-0.01264	-0.00477	-0.27797	-0.04156	-0.31484	-0.02081	-0.06724	-0.2948	-0.5097	-0.02363	-0.03498
-1.1716	-65.8107	-70.0579	-50.8703	-69.3372	-72.7148	-68.4056	-73.283	-56.4652	-46.1417	-61.3423	-58.762	-61.2229	-72.575	-75.6802	-74.9455	-73.1374	-77.9881	-70.109	-70.5734	-77.9881	-70.109	-70.5734	-30.9556		-1.1716	-0.14268	-0.63784	-0.23645	0.03457	0.00932	0.02612	-0.01993	0.00269	-0.39317	-0.05979	-0.29912	-0.02597	-0.04414	-0.31116	-0.49957	-0.06514	-0.00512
-1.191	-67.1568	-71.7135	-52.4415	-70.7172	-74.3063	-69.5891	-74.2387	-58.1859	-47.1401	-62.153	-59.6389	-62.6569	-74.3394	-77.5606	-76.4692	-74.7163	-79.5228	-71.4909	-72.159	-79.5228	-71.4909	-72.159	-31.5301		-1.191	-0.18105	-0.66146	-0.23247	0.01517	0.00281	-0.0089	-0.01463	-0.01193	-0.22546	-0.07859	-0.36072	-0.01171	-0.04342	-0.31752	-0.52402	-0.06065	-0.023
-1.2104	-68.506	-72.9929	-53.5779	-72.0725	-76.0941	-71.4865	-75.7327	-58.8204	-47.611	-63.7019	-60.9524	-64.233	-75.8092	-79.3111	-78.2159	-76.2608	-81.2286	-72.8869	-73.5915	-81.2286	-72.8869	-73.5915	-32.1985		-1.2104	-0.20977	-0.65829	-0.24984	0.00402	0.01577	-0.01968	-0.00534	0.02794	-0.22935	-0.09369	-0.35226	-0.03792	-0.05615	-0.28272	-0.54998	-0.04621	-0.02713
-1.23	-70.0111	-74.5051	-54.709	-73.9622	-77.6443	-73.0577	-76.1255	-59.781	-48.7888	-64.8097	-61.6903	-65.7786	-77.502	-80.8432	-79.7157	-78.1426	-82.7336	-74.3401	-74.9381	-82.7336	-74.3401	-74.9381	-32.8711		-1.23	-0.21787	-0.6909	-0.26924	-0.01432	0.00903	-0.01482	-0.0139	0.01635	-0.24769	-0.0841	-0.34378	-0.02875	-0.03397	-0.30182	-0.56114	-0.07837	-0.02261
-1.2496	-71.6098	-75.8505	-55.0439	-75.5558	-79.2955	-73.9762	-77.9583	-60.8528	-50.0624	-66.1362	-62.892	-67.2415	-79.0781	-82.6865	-81.6455	-79.896	-84.4517	-75.6148	-76.4044	-84.4517	-75.6148	-76.4044	-33.8502		-1.2496	-0.25239	-0.7165	-0.29099	0.00785	-0.00119	-0.00724	-0.01731	0.01883	-0.27658	-0.10015	-0.35924	-0.01485	-0.04953	-0.3093	-0.57722	-0.0766	-0.03612
-1.2692	-73.1689	-77.573	-56.5405	-76.8343	-80.8982	-75.5691	-79.5161	-61.854	-50.6645	-67.3234	-65.0848	-68.9278	-80.7976	-84.3497	-83.4338	-81.5303	-86.1284	-77.4557	-78.1667	-86.1284	-77.4557	-78.1667	-33.9627		-1.2692	-0.20605	-0.71805	-0.30782	0.03519	-0.01315	-0.0399	-0.02308	0.01034	-0.22168	-0.09896	-0.38955	-0.03991	-0.05189	-0.32698	-0.57298	-0.06566	-0.04414
-1.2888	-74.9625	-79.3839	-57.332	-78.512	-82.8906	-76.716	-81.7209	-63.4829	-51.6407	-68.6073	-66.7545	-70.4612	-82.4396	-86.0911	-85.2267	-83.0922	-87.7092	-79.4939	-79.2029	-87.7092	-79.4939	-79.2029	-35.4114		-1.2888	-0.22604	-0.75227	-0.29441	-0.01452	0.00717	0.01892	-0.00847	0.00373	-0.22405	-0.10008	-0.38145	-0.00653	-0.06795	-0.29792	-0.62909	-0.09183	-0.02705
-1.3082	-76.449	-81.1052	-58.5393	-80.162	-84.3995	-78.8558	-83.653	-64.498	-52.6252	-70.1188	-68.1524	-72.1189	-84.1277	-87.9883	-86.6452	-84.8248	-89.3922	-80.7471	-81.3024	-89.3922	-80.7471	-81.3024	-35.8683		-1.3082	-0.16951	-0.72627	-0.29534	-0.00567	-0.01338	-0.0181	-0.05418	0.00625	-0.27306	-0.08956	-0.45941	-0.02342	-0.0727	-0.33654	-0.66537	-0.0878	-0.02046
-1.3276	-77.9331	-82.6077	-60.1645	-81.6882	-85.7887	-80.5975	-85.4464	-66.0673	-53.9676	-71.6016	-68.9708	-73.7011	-85.8869	-89.4827	-88.5775	-86.2514	-91.0561	-82.2599	-83.1834	-91.0561	-82.2599	-83.1834	-36.1829		-1.3276	-0.20477	-0.74602	-0.34691	0.00724	0.01	-0.01915	-0.01242	0.00782	-0.22588	-0.1001	-0.48026	-0.02782	-0.05954	-0.30057	-0.61184	-0.08445	-0.0296
-1.3472	-79.7569	-84.5642	-61.4813	-83.6052	-87.4043	-82.1506	-87.3813	-67.6708	-54.1752	-72.9021	-69.9357	-75.4989	-87.6477	-91.3469	-90.3038	-88.3264	-92.8384	-83.4925	-84.7905	-92.8384	-83.4925	-84.7905	-37.2949		-1.3472	-0.23319	-0.75475	-0.33704	0.01286	6.129e-05	-0.01221	-0.03672	0.02713	-0.32522	-0.10449	-0.46571	-0.05152	-0.07407	-0.34763	-0.72411	-0.0914	-0.02729
-1.3668	-81.3448	-86.1592	-63.043	-85.1337	-89.2143	-83.8423	-88.0486	-69.5853	-56.384	-73.9875	-71.3165	-77.154	-89.0471	-93.0346	-91.778	-89.8818	-94.7576	-85.4667	-86.5283	-94.7576	-85.4667	-86.5283	-37.7727		-1.3668	-0.18514	-0.74289	-0.31499	-0.01787	0.00815	-0.0239	-0.04422	0.04364	-0.36738	-0.0969	-0.49473	-0.06623	-0.10016	-0.3389	-0.72577	-0.07945	-0.04107
-1.3864	-83.0298	-87.9177	-63.525	-86.6518	-91.1308	-85.3395	-90.342	-70.972	-56.2943	-75.1931	-72.5164	-79.0531	-90.5738	-94.9846	-93.6906	-91.8654	-96.3071	-86.9505	-88.1485	-96.3071	-86.9505	-88.1485	-38.6837		-1.3864	-0.20414	-0.79572	-0.34166	-0.02906	-0.02969	-0.01383	-0.02583	-0.000613775	-0.4285	-0.10775	-0.48265	-0.03304	-0.08407	-0.30112	-0.73463	-0.0778	-0.04171
-1.406	-84.6273	-89.8632	-64.5731	-88.0489	-92.8823	-87.0789	-91.9187	-71.7286	-57.4724	-76.5033	-73.6892	-80.658	-92.5274	-96.9791	-95.8131	-93.6453	-98.4	-88.2558	-90.1731	-98.4	-88.2558	-90.1731	-39.4118		-1.406	-0.24084	-0.78441	-0.38399	-0.025	-0.000180943	-0.02704	-0.02012	-0.026	-0.55132	-0.15873	-0.48348	-0.04972	-0.08642	-0.32933	-0.73061	-0.06974	-0.05958
-1.4254	-86.3274	-91.1765	-65.8369	-89.3084	-94.4898	-89.3984	-92.7302	-73.1848	-57.8373	-77.7059	-75.083	-82.2674	-94.3817	-98.495	-97.3885	-95.4974	-100.63	-90.0639	-91.4471	-100.63	-90.0639	-91.4471	-40.692		-1.4254	-0.23137	-0.78749	-0.41053	-0.03313	-0.01897	-0.02134	-0.04019	0.01838	-0.50807	-0.1421	-0.49261	-0.04793	-0.06788	-0.35002	-0.75136	-0.07861	-0.0687
-1.4448	-88.0385	-92.9386	-67.2873	-90.9025	-96.1475	-91.0341	-95.1409	-74.2887	-60.5169	-79.0798	-76.4966	-83.9502	-96.1913	-100.408	-99.0057	-97.0758	-102.456	-91.7815	-92.7377	-102.456	-91.7815	-92.7377	-40.8064		-1.4448	-0.28072	-0.79522	-0.38247	-0.01174	-0.01366	-0.01861	-0.0327	0.00627	-0.58978	-0.15121	-0.56976	-0.04733	-0.08895	-0.33468	-0.76963	-0.05442	-0.05491
-1.4644	-90.0408	-94.5049	-68.7758	-93.1043	-97.944	-92.8391	-96.9144	-75.8436	-62.1179	-80.6702	-78.2815	-85.7049	-98.1216	-102.476	-101.618	-98.5383	-104.314	-93.5855	-94.8143	-104.314	-93.5855	-94.8143	-42.3199		-1.4644	-0.31062	-0.89708	-0.41966	-0.02422	-0.03279	-0.00869	-0.03905	0.02457	-0.54368	-0.17681	-0.52254	-0.04095	-0.08031	-0.33597	-0.80698	-0.10247	-0.06878
-1.484	-91.4254	-95.8496	-70.4515	-94.3961	-100.368	-94.0302	-99.0977	-77.0954	-63.1749	-82.2481	-78.9672	-87.3913	-100.055	-104.382	-102.84	-100.764	-106.363	-94.7212	-96.6021	-106.363	-94.7212	-96.6021	-43.2346		-1.484	-0.20894	-0.90633	-0.46938	-0.00887	-0.01126	0.00328	-0.03543	-0.00113	-0.7582	-0.16441	-0.62488	-0.06476	-0.09466	-0.35968	-0.82358	-0.07658	-0.04792
-1.5036	-93.1652	-97.373	-71.4934	-96.172	-101.874	-95.7934	-101.261	-78.9203	-64.9502	-83.539	-80.7955	-89.2817	-101.957	-106.158	-104.768	-102.607	-108.16	-96.1222	-98.0739	-108.16	-96.1222	-98.0739	-44.1106		-1.5036	-0.24051	-0.95408	-0.45224	-0.03382	-0.02205	-0.01687	-0.05334	-0.00236	-0.72366	-0.19357	-0.60947	-0.0756	-0.07366	-0.36173	-0.87379	-0.08775	-0.0517
-1.5232	-94.957	-99.01	-71.6348	-98.7177	-103.524	-97.4227	-102.724	-79.8886	-65.4996	-85.371	-82.5849	-91.089	-103.75	-108.06	-106.485	-104.462	-109.986	-97.9757	-100.254	-109.986	-97.9757	-100.254	-44.9333		-1.5232	-0.24992	-0.92784	-0.45994	-0.02408	-0.0285	-0.00983	-0.06433	-0.00976	-0.79019	-0.19507	-0.71715	-0.08361	-0.111	-0.39603	-0.86295	-0.07604	-0.06303
-1.5426	-96.5725	-100.874	-73.0208	-100.923	-105.497	-99.488	-105.082	-80.8836	-67.0972	-86.5521	-83.2608	-92.7807	-105.511	-110.118	-109.067	-106.509	-112.419	-100.121	-102.411	-112.419	-100.121	-102.411	-45.4856		-1.5426	-0.28709	-0.91957	-0.44346	-0.03639	-0.04602	-0.00937	-0.05167	-0.00213	-0.76891	-0.2284	-0.76256	-0.07681	-0.10318	-0.39423	-0.85349	-0.08562	-0.04648
-1.562	-98.1646	-103.041	-74.3644	-102.83	-107.208	-101.216	-106.598	-82.7333	-68.1978	-88.0069	-83.9544	-94.475	-107.885	-112.23	-110.805	-108.533	-114.272	-102.243	-103.719	-114.272	-102.243	-103.719	-46.242		-1.562	-0.30865	-0.90155	-0.48899	-0.02286	-0.04119	0.00135	-0.0212	-0.01067	-0.79276	-0.22594	-0.73218	-0.06833	-0.11362	-0.39042	-0.89698	-0.11801	-0.06754
-1.5816	-100.171	-104.866	-76.4706	-103.935	-109.435	-103.373	-108.08	-84.1188	-69.1457	-89.4232	-85.0191	-96.3809	-109.814	-114.339	-112.125	-110.158	-116.491	-104.102	-105.477	-116.491	-104.102	-105.477	-47.5909		-1.5816	-0.28953	-0.90825	-0.52422	-0.04726	-0.04379	0.00867	-0.01735	-0.01428	-0.83454	-0.18938	-0.71412	-0.07581	-0.12347	-0.47299	-0.94108	-0.1102	-0.09491
-1.6012	-102.39	-106.568	-78.3101	-105.907	-111.364	-105.665	-110.185	-85.1131	-70.6935	-91.1955	-87.1993	-98.2547	-111.757	-116.112	-113.888	-112.011	-118.752	-106.399	-107.305	-118.752	-106.399	-107.305	-48.1571		-1.6012	-0.26888	-0.85385	-0.54145	-0.03904	-0.02656	0.00204	0.00235	-0.00748	-1.03473	-0.21396	-0.8177	-0.10034	-0.10153	-0.50495	-0.9338	-0.1063	-0.07783
-1.6208	-104.335	-108.215	-79.6762	-108.416	-113.155	-107.716	-112.097	-86.677	-71.7261	-92.3386	-88.9362	-99.9038	-113.378	-118.596	-116.114	-113.971	-120.692	-107.968	-109.158	-120.692	-107.968	-109.158	-49.983		-1.6208	-0.29656	-0.90236	-0.54607	-0.00573	-0.02115	0.0036	-0.01439	-0.01084	-0.93055	-0.20028	-0.78212	-0.09128	-0.13005	-0.52147	-0.93936	-0.10661	-0.0924
-1.6402	-106.079	-109.742	-79.4224	-110.213	-114.67	-109.247	-113.832	-88.7176	-72.845	-93.5534	-90.7635	-102.177	-115.521	-120.347	-118.095	-116.245	-122.298	-109.811	-111.297	-122.298	-109.811	-111.297	-50.1101		-1.6402	-0.33126	-0.94243	-0.55528	-0.04183	-0.02653	-0.01037	-0.04041	0.02803	-0.74729	-0.1374	-0.77761	-0.10636	-0.14228	-0.5111	-0.96288	-0.12287	-0.0738
-1.6596	-108.016	-111.543	-80.6452	-111.737	-116.827	-111.346	-115.635	-90.1502	-73.4175	-95.2821	-92.3079	-104.051	-117.594	-122.411	-120.124	-118.226	-124.655	-111.756	-112.976	-124.655	-111.756	-112.976	-51.634		-1.6596	-0.33897	-0.98705	-0.59024	-0.03781	-0.05576	-0.01038	-0.00336	-0.00807	-0.86583	-0.17149	-0.85408	-0.10662	-0.12663	-0.53675	-1.0274	-0.11275	-0.05755
-1.6792	-110.002	-113.262	-82.5119	-113.511	-118.485	-112.83	-117.768	-91.5809	-75.0721	-96.9752	-93.5372	-105.756	-119.801	-124.491	-122.022	-120.146	-126.337	-113.46	-115.065	-126.337	-113.46	-115.065	-51.2007		-1.6792	-0.26838	-1.00357	-0.59722	-0.05735	-0.01789	-0.02141	-0.02321	0.0045	-0.74785	-0.17165	-0.90006	-0.08241	-0.11742	-0.51816	-1.01804	-0.11571	-0.05171
-1.6988	-111.748	-115.059	-83.5856	-115.93	-120.143	-114.34	-119.811	-93.184	-76.0293	-98.8374	-95.3078	-107.812	-121.637	-126.773	-124.069	-122.264	-128.153	-114.924	-117.506	-128.153	-114.924	-117.506	-51.2156		-1.6988	-0.29739	-1.12823	-0.58179	-0.03185	-0.02841	-0.01002	-0.01042	-0.01298	-0.7335	-0.19358	-0.92384	-0.10365	-0.12219	-0.56349	-1.10955	-0.16544	-0.09134
-1.7184	-113.733	-117.409	-85.1472	-117.749	-121.729	-116.802	-121.496	-93.9914	-77.2575	-100.179	-96.8855	-109.786	-123.503	-129.141	-126.995	-124.242	-130.638	-116.85	-119.52	-130.638	-116.85	-119.52	-52.4879		-1.7184	-0.35494	-1.06764	-0.63684	-0.04681	-0.05826	-0.01005	-0.03767	-0.00776	-1.18205	-0.22609	-0.84636	-0.10349	-0.12884	-0.55529	-1.13734	-0.14785	-0.09583
-1.738	-115.755	-119.734	-85.4884	-119.427	-124.231	-118.229	-123.271	-95.9339	-78.1394	-101.225	-98.5635	-111.967	-125.491	-131.42	-129.312	-126.571	-133.136	-118.415	-121.2	-133.136	-118.415	-121.2	-52.9206		-1.738	-0.33433	-1.02644	-0.63936	-0.05008	-0.05329	0.00282	-0.02361	-0.0089	-1.26005	-0.2103	-0.99618	-0.14394	-0.12767	-0.56812	-1.13943	-0.16061	-0.08665
-1.7574	-117.705	-121.694	-87.692	-121.04	-126.557	-119.634	-125.29	-97.9135	-79.6469	-103.464	-100.668	-113.679	-127.737	-133.344	-131.305	-128.363	-135.486	-120.382	-123.121	-135.486	-120.382	-123.121	-54.0568		-1.7574	-0.28371	-1.10405	-0.67447	-0.0578	-0.06234	-0.03219	-0.04245	-0.00773	-0.89739	-0.21716	-1.01225	-0.13171	-0.15122	-0.60687	-1.14983	-0.15348	-0.08448
-1.7768	-119.234	-123.081	-88.8626	-123.645	-128.726	-121.422	-127.373	-99.3336	-80.7467	-104.84	-101.433	-115.629	-130.037	-135.518	-133.734	-130.196	-137.558	-122.707	-124.975	-137.558	-122.707	-124.975	-54.7617		-1.7768	-0.35329	-1.10811	-0.68475	-0.02749	-0.08353	-0.02028	-0.07419	-0.00516	-0.84459	-0.20623	-0.95504	-0.13385	-0.12415	-0.60929	-1.13382	-0.1407	-0.07563
-1.7964	-121.247	-124.833	-90.0285	-124.923	-130.821	-123.719	-129.009	-100.945	-82.392	-106.654	-102.851	-117.541	-132.14	-137.517	-135.798	-132.737	-139.906	-124.913	-127.007	-139.906	-124.913	-127.007	-55.0639		-1.7964	-0.36439	-1.06892	-0.6627	-0.06064	-0.05512	0.00137	-0.04363	-0.01215	-0.97207	-0.22844	-0.91057	-0.12715	-0.16304	-0.63177	-1.17319	-0.16246	-0.1089
-1.816	-123.464	-127.043	-91.4076	-127.705	-133.151	-125.364	-131.046	-102.882	-83.1405	-108.117	-104.495	-119.529	-134.252	-139.783	-137.658	-134.783	-142.419	-126.421	-128.45	-142.419	-126.421	-128.45	-56.1337		-1.816	-0.34282	-1.07298	-0.6729	-0.08183	-0.07137	-0.0244	-0.08033	0.01255	-0.97042	-0.26045	-1.20696	-0.12873	-0.15797	-0.67593	-1.18584	-0.1796	-0.07633
-1.8356	-125.651	-128.577	-91.9113	-129.599	-135.109	-127.359	-133.398	-105.399	-83.2374	-110.227	-106.375	-121.454	-136.599	-142.39	-139.894	-136.753	-144.588	-128.413	-130.131	-144.588	-128.413	-130.131	-56.767		-1.8356	-0.39151	-1.09094	-0.69049	-0.09839	-0.09975	-0.02291	-0.06878	-0.01116	-0.9396	-0.24407	-1.25442	-0.13489	-0.15507	-0.71655	-1.25078	-0.19067	-0.10516
-1.8552	-127.987	-130.498	-92.6348	-131.242	-137.019	-129.019	-135.958	-106.288	-84.3943	-111.798	-107.796	-123.882	-138.922	-144.159	-142.227	-139.032	-146.592	-130.251	-132.407	-146.592	-130.251	-132.407	-58.5835		-1.8552	-0.41766	-1.14583	-0.68022	-0.08062	-0.08347	-0.03102	-0.07147	-0.01254	-0.85496	-0.25981	-1.17438	-0.15166	-0.15805	-0.67283	-1.31446	-0.1996	-0.10932
-1.8746	-129.901	-132.401	-94.2043	-133.426	-139.598	-130.563	-137.2	-108.129	-85.0976	-113.337	-109.901	-125.621	-141.198	-146.529	-144.581	-141.023	-148.809	-132.27	-134.918	-148.809	-132.27	-134.918	-60.0587		-1.8746	-0.49932	-1.07258	-0.83018	-0.09407	-0.07933	-0.05411	-0.05953	-0.00319	-0.96602	-0.27422	-1.22604	-0.1641	-0.17448	-0.68631	-1.30511	-0.17839	-0.10573
-1.894	-131.715	-134.556	-95.4169	-135.093	-142.153	-132.722	-139.522	-110.456	-86.7371	-115.012	-111.645	-127.752	-142.841	-149.002	-146.962	-142.537	-150.91	-133.886	-137.795	-150.91	-133.886	-137.795	-60.5696		-1.894	-0.56518	-1.17435	-0.82621	-0.11002	-0.09658	-0.05102	-0.08223	-0.03283	-0.80714	-0.30572	-1.30172	-0.16342	-0.16255	-0.664	-1.32371	-0.20885	-0.08833
-1.9136	-133.593	-136.604	-96.5735	-137.363	-144.136	-135.625	-142.161	-112.654	-88.3417	-116.535	-112.653	-129.967	-145.229	-151.175	-149.44	-145.368	-153.277	-136.217	-140.273	-153.277	-136.217	-140.273	-61.5638		-1.9136	-0.47683	-1.19567	-0.82941	-0.11685	-0.0956	-0.01469	-0.06588	-0.05511	-0.82006	-0.29847	-1.35284	-0.15672	-0.17039	-0.65678	-1.39228	-0.21595	-0.08034
-1.9332	-135.903	-138.879	-99.2476	-139.236	-145.933	-137.916	-144.84	-114.033	-90.6039	-118.671	-114.659	-131.935	-147.192	-153.669	-151.235	-147.493	-155.551	-138.689	-142.127	-155.551	-138.689	-142.127	-63.1657		-1.9332	-0.47933	-1.13933	-0.85181	-0.07582	-0.08774	-0.04494	-0.06511	-0.00452	-0.83657	-0.28311	-1.21096	-0.13346	-0.15243	-0.67355	-1.35048	-0.22606	-0.10997
-1.9528	-138.083	-140.833	-99.9423	-141.439	-148.089	-140.603	-147.068	-115.092	-91.8588	-120.959	-117.125	-134.001	-150.053	-156.382	-153.491	-149.69	-158.304	-141.163	-144.845	-158.304	-141.163	-144.845	-63.3869		-1.9528	-0.53643	-1.14709	-0.91007	-0.10811	-0.11234	0.00314	-0.06404	-0.03627	-0.94441	-0.28987	-1.10941	-0.14396	-0.17103	-0.72571	-1.32737	-0.20899	-0.08396
-1.9724	-140.702	-142.245	-102.09	-143.708	-150.581	-142.983	-149.582	-117.325	-92.5043	-123.002	-117.724	-135.967	-152.766	-158.445	-155.862	-152.087	-160.784	-143.271	-146.549	-160.784	-143.271	-146.549	-64.0905		-1.9724	-0.59023	-1.11194	-0.93977	-0.10955	-0.10761	-0.03816	-0.04868	0.000913535	-1.10198	-0.34032	-1.33212	-0.15469	-0.21715	-0.73788	-1.31018	-0.2087	-0.12515
-1.9918	-143.02	-144.787	-103.335	-146.211	-153.304	-145.761	-151.497	-119.001	-93.2559	-124.884	-118.92	-138.392	-154.596	-161.164	-157.805	-154.139	-163.154	-145.335	-149.26	-163.154	-145.335	-149.26	-64.5469		-1.9918	-0.55403	-1.08089	-0.95938	-0.09575	-0.12579	-0.02082	-0.04846	-0.0433	-1.01826	-0.3523	-1.21027	-0.17809	-0.2044	-0.75822	-1.39051	-0.25207	-0.0856
-2.0112	-145.524	-146.575	-103.828	-148.895	-155.629	-147.57	-153.732	-120.333	-94.9531	-127.318	-119.819	-140.699	-157.223	-163.831	-159.234	-156.224	-166.104	-147.861	-151.6	-166.104	-147.861	-151.6	-64.7815		-2.0112	-0.59349	-1.09651	-0.96503	-0.09513	-0.13491	-0.0356	-0.04326	-0.05656	-1.1617	-0.30436	-1.16979	-0.18024	-0.22744	-0.76955	-1.43572	-0.23782	-0.07973
-2.0308	-147.815	-148.011	-106.288	-151.494	-157.835	-150.17	-155.737	-122.346	-96.4845	-128.704	-120.87	-142.899	-159.645	-166.508	-161.436	-158.558	-168.848	-150.237	-153.939	-168.848	-150.237	-153.939	-65.3561		-2.0308	-0.657	-1.17341	-0.98667	-0.10774	-0.12172	-0.02096	-0.03885	-0.0471	-1.1677	-0.30368	-1.20452	-0.20512	-0.1987	-0.7505	-1.38209	-0.27615	-0.10619
-2.0504	-150.073	-150.44	-107.408	-153.565	-160.388	-152.142	-157.052	-124.984	-97.5599	-130.311	-123.157	-145.482	-162.054	-169.037	-163.529	-160.407	-171.239	-152.134	-155.755	-171.239	-152.134	-155.755	-68.0678		-2.0504	-0.67737	-1.15204	-0.99879	-0.11601	-0.12986	-0.04395	-0.06053	-0.06722	-1.186	-0.33273	-1.27313	-0.17808	-0.21212	-0.77277	-1.47788	-0.26176	-0.09113
-2.07	-152.819	-153.119	-109.035	-155.146	-162.465	-154.084	-161.259	-125.748	-99.1325	-132.046	-125.06	-147.923	-164.936	-171.341	-166.116	-163.202	-173.165	-154.251	-158.716	-173.165	-154.251	-158.716	-69.2437		-2.07	-0.66414	-1.10112	-1.01003	-0.11426	-0.14601	-0.02827	-0.05437	-0.08908	-1.16578	-0.36779	-1.31628	-0.15748	-0.21069	-0.73225	-1.47	-0.2402	-0.0802
-2.0896	-155.115	-155.788	-109.973	-159.334	-165.158	-156.563	-163.243	-127.249	-100.845	-134.072	-127.153	-150.279	-167.339	-174.104	-169.373	-165.887	-175.725	-156.123	-161.341	-175.725	-156.123	-161.341	-69.5817		-2.0896	-0.70896	-1.1391	-1.03541	-0.10105	-0.14686	-0.05086	-0.05419	-0.11727	-1.23013	-0.38412	-1.26892	-0.14097	-0.24439	-0.79674	-1.47761	-0.26781	-0.11135
-2.109	-157.782	-157.636	-112.105	-161.357	-167.657	-158.091	-164.039	-129.094	-103.314	-136.026	-128.358	-152.556	-169.851	-176.246	-172.246	-168.434	-178.335	-158.545	-163.017	-178.335	-158.545	-163.017	-70.7977		-2.109	-0.76162	-1.18834	-1.08089	-0.11538	-0.1331	-0.04571	-0.08251	-0.07552	-1.29612	-0.38724	-1.45318	-0.14668	-0.22749	-0.80788	-1.50026	-0.27322	-0.11027
-2.1284	-160.047	-159.176	-114.264	-163.543	-170.882	-161.208	-167.718	-131.115	-103.886	-138.164	-130.805	-154.976	-172.017	-178.75	-175.066	-170.872	-180.754	-161.209	-164.051	-180.754	-161.209	-164.051	-71.9207		-2.1284	-0.76955	-1.20125	-1.06212	-0.1119	-0.12711	-0.04086	-0.08105	-0.05056	-1.39943	-0.35668	-1.51606	-0.14812	-0.25574	-0.80467	-1.59645	-0.23866	-0.09937
-2.148	-162.497	-162.382	-114.756	-166.661	-172.77	-163.654	-170.312	-132.472	-105.468	-139.892	-134.271	-157.528	-174.747	-181.553	-177.393	-173.355	-184.274	-163.225	-166.042	-184.274	-163.225	-166.042	-72.867		-2.148	-0.75691	-1.19329	-1.01197	-0.13667	-0.11941	-0.06134	-0.08247	-0.08946	-1.3856	-0.36266	-1.59136	-0.13797	-0.21983	-0.82559	-1.56621	-0.27908	-0.11387
-2.1676	-165.405	-164.96	-116.213	-168.097	-174.849	-165.591	-173.163	-133.819	-107.874	-141.407	-136.151	-159.82	-176.53	-184.157	-180.629	-175.668	-187.002	-164.59	-170.078	-187.002	-164.59	-170.078	-74.5644		-2.1676	-0.77832	-1.28669	-1.06604	-0.1471	-0.15658	-0.05355	-0.07732	-0.04597	-1.178	-0.38467	-1.58761	-0.18093	-0.25721	-0.83087	-1.56214	-0.27884	-0.12673
-2.1872	-167.81	-167.474	-118.606	-171.056	-177.474	-167.471	-175.138	-136.255	-109.209	-143.091	-137.459	-162.516	-178.753	-186.699	-183.412	-177.381	-189.35	-168.01	-172.333	-189.35	-168.01	-172.333	-75.7476		-2.1872	-0.86003	-1.26934	-1.0732	-0.13695	-0.15236	-0.06627	-0.0899	-0.09701	-1.20522	-0.37602	-1.52117	-0.17562	-0.26679	-0.92509	-1.59855	-0.29199	-0.10555
-2.2066	-170.158	-170.207	-120.395	-172.238	-180.512	-169.782	-177.973	-137.904	-111.325	-145.542	-140.032	-164.823	-181.815	-189.179	-187.166	-180.67	-192.211	-170.747	-174.353	-192.211	-170.747	-174.353	-76.9972		-2.2066	-0.94284	-1.28586	-1.12212	-0.12254	-0.13151	-0.0357	-0.08684	-0.09192	-1.16096	-0.40025	-1.59109	-0.2068	-0.21595	-0.91267	-1.59719	-0.31708	-0.13085
-2.226	-173.331	-172.559	-122.076	-173.754	-182.307	-171.9	-179.731	-139.862	-114.35	-147.127	-141.677	-167.501	-184.743	-191.743	-188.894	-183.347	-194.283	-173.257	-176.789	-194.283	-173.257	-176.789	-78.6768		-2.226	-0.91773	-1.25533	-1.24419	-0.13658	-0.15971	-0.0442	-0.09435	-0.07638	-1.43192	-0.41792	-1.64105	-0.19956	-0.22323	-0.92566	-1.57952	-0.32326	-0.11984
-2.2456	-175.358	-174.686	-122.86	-175.602	-185.567	-174.73	-182.159	-142.498	-114.582	-149.269	-142.224	-170.281	-186.806	-195.311	-191.685	-185.601	-196.549	-175.714	-179.456	-196.549	-175.714	-179.456	-78.6448		-2.2456	-1.01368	-1.29876	-1.26914	-0.14869	-0.17371	-0.05807	-0.08619	-0.06676	-1.33271	-0.43025	-1.76633	-0.19473	-0.25159	-0.90166	-1.56573	-0.33692	-0.15987
-2.2652	-177.115	-177.441	-124.93	-178.532	-188.081	-178.037	-185.169	-144.163	-116.725	-151.831	-144.535	-172.677	-189.574	-197.08	-193.829	-188.5	-199.4	-178.545	-182.465	-199.4	-178.545	-182.465	-79.9105		-2.2652	-0.94385	-1.37261	-1.27927	-0.17881	-0.14619	-0.0671	-0.09645	-0.07839	-1.29807	-0.48066	-1.86524	-0.19039	-0.28582	-0.94877	-1.59882	-0.353	-0.13687
-2.2848	-180.121	-180.148	-125.615	-180.521	-190.934	-180.788	-188.256	-145.323	-120.251	-153.363	-147.362	-175.066	-192.507	-200.127	-195.99	-190.348	-202.66	-180.436	-183.876	-202.66	-180.436	-183.876	-80.8046		-2.2848	-0.80608	-1.34292	-1.27189	-0.18801	-0.17088	-0.02664	-0.13884	-0.06284	-1.46794	-0.46645	-1.80395	-0.20298	-0.28991	-1.02613	-1.56986	-0.36051	-0.15481
-2.3044	-182.793	-183.095	-126.939	-183.176	-193.936	-182.815	-190.952	-147.112	-121.533	-156.221	-148.65	-178.042	-195.353	-202.921	-198.401	-192.983	-205.856	-183.709	-185.24	-205.856	-183.709	-185.24	-82.4017		-2.3044	-0.87622	-1.28809	-1.25314	-0.15944	-0.20519	-0.05098	-0.10741	-0.08253	-1.6136	-0.47987	-1.87519	-0.21935	-0.30271	-1.02624	-1.65233	-0.35506	-0.15568
-2.3238	-185.432	-185.303	-130.161	-186.02	-197.099	-186.303	-193.229	-148.994	-121.23	-157.972	-150.371	-180.734	-197.489	-205.708	-201.261	-194.999	-208.752	-186.018	-188.393	-208.752	-186.018	-188.393	-82.8556		-2.3238	-0.96301	-1.25331	-1.33917	-0.14505	-0.22259	-0.07054	-0.14163	-0.08142	-1.57075	-0.48628	-1.92801	-0.23977	-0.29088	-1.04239	-1.76413	-0.3595	-0.12842
-2.3432	-187.725	-186.738	-132.453	-189.364	-199.329	-188.946	-195.927	-150.735	-122.293	-159.736	-152.113	-183.35	-200.263	-208.695	-203.085	-198.231	-211.129	-188.057	-192.042	-211.129	-188.057	-192.042	-83.5324		-2.3432	-1.03144	-1.2965	-1.35868	-0.15378	-0.19459	-0.0877	-0.13488	-0.10381	-1.58566	-0.47074	-1.98205	-0.21285	-0.3259	-1.08207	-1.82362	-0.35258	-0.12971
-2.3628	-190.541	-188.69	-134.487	-192.454	-201.625	-191.219	-199.554	-152.62	-123.725	-162.85	-154.018	-185.773	-202.922	-211.813	-206.49	-200.855	-214.267	-190.321	-195.286	-214.267	-190.321	-195.286	-83.8679		-2.3628	-1.0268	-1.35649	-1.431	-0.1737	-0.21587	-0.07784	-0.16597	-0.12179	-1.98739	-0.50486	-1.95157	-0.20721	-0.33259	-1.08963	-1.78886	-0.35307	-0.14235
-2.3824	-193.529	-191.941	-136.169	-194.937	-204.613	-192.868	-200.835	-154.301	-125.766	-164.91	-155.756	-188.063	-206.085	-215.479	-209.828	-203.758	-217.423	-192.461	-197.462	-217.423	-192.461	-197.462	-84.9383		-2.3824	-1.08772	-1.34624	-1.42389	-0.16562	-0.2144	-0.06812	-0.15792	-0.1011	-1.84018	-0.4795	-1.8881	-0.20743	-0.34949	-1.05368	-1.85051	-0.37091	-0.14989
-2.402	-196.086	-195.017	-138.339	-196.56	-207.159	-196.079	-202.991	-157.457	-127.782	-167	-157.535	-190.663	-209.505	-218.102	-213.414	-206.086	-220.339	-195.398	-198.525	-220.339	-195.398	-198.525	-86.1097		-2.402	-1.01853	-1.39508	-1.51719	-0.15756	-0.22786	-0.09131	-0.14128	-0.14411	-1.60747	-0.47745	-2.17942	-0.24331	-0.34705	-1.12624	-1.89637	-0.36974	-0.16457
-2.4216	-198.996	-197.968	-137.384	-199.684	-210.399	-199.349	-206.319	-160.491	-130.63	-168.973	-159.969	-193.714	-212.347	-220.874	-216.051	-209.036	-222.998	-198.641	-201.873	-222.998	-198.641	-201.873	-86.495		-2.4216	-1.16566	-1.36031	-1.48838	-0.15908	-0.22582	-0.05078	-0.16766	-0.11151	-1.57358	-0.51393	-2.05365	-0.22523	-0.3576	-1.16198	-1.92371	-0.3461	-0.15805
-2.441	-201.909	-200.229	-139.127	-201.447	-213.217	-201.862	-205.85	-162.185	-133.133	-171.223	-162.183	-196.062	-215.251	-223.783	-219.107	-212.42	-226.137	-200.964	-204.313	-226.137	-200.964	-204.313	-87.7917		-2.441	-1.19254	-1.38115	-1.52606	-0.19827	-0.24579	-0.08662	-0.16093	-0.11568	-1.60962	-0.52848	-2.16549	-0.27614	-0.34588	-1.17984	-1.90026	-0.41044	-0.15919
-2.4604	-204.501	-201.968	-140.312	-203.778	-215.708	-204.267	-209.22	-162.702	-134.014	-173.077	-164.415	-198.615	-217.668	-226.949	-222.936	-215.283	-229.823	-201.783	-207.098	-229.823	-201.783	-207.098	-89.2194		-2.4604	-1.32065	-1.38084	-1.64008	-0.14712	-0.24398	-0.08537	-0.16864	-0.14258	-1.73033	-0.46988	-2.25401	-0.29103	-0.38156	-1.20663	-2.04953	-0.42625	-0.1536
-2.48	-207.436	-204.192	-142.656	-208.524	-218.588	-208.387	-211.73	-165.072	-136.048	-175.417	-165.191	-201.548	-220.569	-229.824	-226.55	-217.726	-232.304	-205.888	-210.648	-232.304	-205.888	-210.648	-89.8651		-2.48	-1.17008	-1.49525	-1.61498	-0.18783	-0.2982	-0.09692	-0.19744	-0.10831	-1.83196	-0.49757	-2.18302	-0.29833	-0.39333	-1.18047	-2.08928	-0.46286	-0.16901
-2.4996	-210.142	-207.4	-144.422	-210.26	-221.779	-210.534	-214.426	-166.034	-138.292	-177.607	-167.051	-204.414	-223.736	-233.521	-230.707	-220.629	-235.321	-208.995	-213.864	-235.321	-208.995	-213.864	-91.6577		-2.4996	-1.26779	-1.52957	-1.62203	-0.14298	-0.28441	-0.10456	-0.17631	-0.09823	-1.79249	-0.54638	-2.29317	-0.30177	-0.39643	-1.28532	-2.1179	-0.45297	-0.17572
-2.5192	-213.337	-209.708	-146.674	-213.154	-224.743	-213.153	-217.93	-167.637	-138.687	-181.051	-169.739	-207.288	-226.356	-236.682	-231.383	-223.999	-238.323	-212.25	-216.828	-238.323	-212.25	-216.828	-92.7477		-2.5192	-1.28172	-1.59959	-1.72273	-0.16092	-0.2462	-0.1011	-0.15692	-0.10543	-1.85163	-0.5614	-2.42849	-0.31894	-0.38086	-1.2673	-2.27365	-0.48296	-0.18807
-2.5388	-216.731	-212.4	-147.311	-216.307	-227.5	-216.059	-219.727	-170.197	-140.642	-183.374	-173.063	-209.855	-229.49	-240	-234.735	-226.44	-242.267	-214.972	-218.723	-242.267	-214.972	-218.723	-93.9952		-2.5388	-1.23595	-1.67775	-1.76279	-0.19627	-0.26725	-0.11386	-0.18125	-0.10738	-1.94792	-0.57285	-2.69458	-0.31336	-0.43653	-1.2822	-2.3123	-0.46144	-0.18729
-2.5582	-219.237	-215.32	-149.36	-217.899	-230.019	-219.184	-222.575	-172.156	-143.509	-185.778	-174.308	-212.902	-232.287	-243.73	-237.984	-229.782	-245.485	-217.514	-221.453	-245.485	-217.514	-221.453	-95.3902		-2.5582	-1.2837	-1.64558	-1.83169	-0.21067	-0.28482	-0.09486	-0.15444	-0.13307	-2.1983	-0.55957	-2.61637	-0.32454	-0.42655	-1.29576	-2.34138	-0.43855	-0.20366
-2.5776	-222.676	-218.048	-151.937	-220.218	-232.997	-221.236	-226.031	-174.473	-145.117	-187.514	-175.791	-215.458	-235.812	-246.481	-240.895	-232.701	-248.931	-219.713	-223.806	-248.931	-219.713	-223.806	-96.2057		-2.5776	-1.32933	-1.7003	-1.78489	-0.20772	-0.31744	-0.11078	-0.15644	-0.11551	-2.34433	-0.58591	-2.50326	-0.30479	-0.45501	-1.35998	-2.32332	-0.46812	-0.2228
-2.5972	-226.171	-220.163	-154.121	-223.724	-236.121	-224.134	-229.166	-176.102	-145.635	-189.156	-177.964	-218.61	-238.945	-249.608	-244.815	-235.835	-252.429	-222.246	-227.468	-252.429	-222.246	-227.468	-98.456		-2.5972	-1.42386	-1.72494	-1.86922	-0.24213	-0.31165	-0.10822	-0.14663	-0.0885	-2.33607	-0.59765	-2.56997	-0.31233	-0.46708	-1.34734	-2.25283	-0.50565	-0.25071
-2.6168	-228.953	-222.696	-156.906	-226.427	-238.815	-226.621	-233.316	-178.872	-147.873	-191.401	-180.179	-221.551	-242.82	-252.756	-247.379	-238.552	-255.655	-224.915	-230.618	-255.655	-224.915	-230.618	-99.4542		-2.6168	-1.4365	-1.74768	-1.97172	-0.23673	-0.32289	-0.09917	-0.18253	-0.1388	-2.17678	-0.61493	-2.72051	-0.33304	-0.45815	-1.33866	-2.29564	-0.59051	-0.22925
-2.6364	-232.223	-225.096	-159.093	-229.36	-241.764	-230.167	-236.594	-181.028	-148.859	-193.352	-182.079	-224.883	-245.596	-256.051	-250.064	-241.991	-258.199	-227.731	-233.79	-258.199	-227.731	-233.79	-99.8517		-2.6364	-1.51341	-1.70237	-1.96651	-0.22095	-0.34079	-0.11677	-0.16139	-0.10551	-2.33469	-0.59742	-2.88005	-0.35906	-0.41571	-1.36448	-2.42866	-0.53648	-0.24665
-2.656	-235.186	-227.67	-159.895	-233.056	-245.128	-233.561	-238.652	-183.306	-150.876	-197.232	-185.257	-228.357	-248.786	-259.624	-253.689	-245.091	-261.169	-230.906	-235.716	-261.169	-230.906	-235.716	-100.928		-2.656	-1.58974	-1.64531	-1.99837	-0.19503	-0.3214	-0.08996	-0.18525	-0.13488	-2.18562	-0.65591	-2.62397	-0.3841	-0.46926	-1.3008	-2.45781	-0.52652	-0.25855
-2.6754	-238.329	-230.374	-161.417	-234.895	-247.493	-238.045	-241.495	-185.545	-152.187	-198.791	-188.526	-231.636	-252.391	-262.963	-257.169	-248.213	-264.642	-233.786	-239.198	-264.642	-233.786	-239.198	-101.616		-2.6754	-1.57466	-1.70109	-2.06895	-0.22091	-0.37062	-0.12225	-0.1747	-0.1576	-2.48069	-0.69487	-2.83855	-0.40478	-0.48512	-1.38024	-2.45911	-0.53035	-0.22467
-2.6948	-241.522	-232.196	-163.766	-236.727	-250.147	-241.513	-245.153	-188.614	-152.918	-202.118	-189.938	-234.705	-254.897	-266.305	-260.219	-251.27	-267.388	-236.807	-242.342	-267.388	-236.807	-242.342	-102.479		-2.6948	-1.59015	-1.58977	-2.23347	-0.21145	-0.39207	-0.12323	-0.18628	-0.13304	-2.47368	-0.72607	-2.8533	-0.4047	-0.49892	-1.39706	-2.53576	-0.56399	-0.25001
-2.7144	-244.522	-235.141	-165.45	-239.962	-254.59	-243.275	-247.777	-191.37	-155.839	-204.363	-192.3	-237.784	-257.811	-269.199	-263.82	-254.662	-271.451	-240.421	-245.586	-271.451	-240.421	-245.586	-104.174		-2.7144	-1.62392	-1.62742	-2.38359	-0.2284	-0.40689	-0.11574	-0.20409	-0.12656	-2.41785	-0.72941	-2.82009	-0.39513	-0.49857	-1.44926	-2.3792	-0.5118	-0.23595
-2.734	-248.431	-239.511	-167.627	-243.495	-257.648	-245.918	-250.543	-192.253	-157.56	-206.013	-193.918	-241.073	-261.524	-272.67	-267.749	-258.446	-275.396	-243.791	-249.085	-275.396	-243.791	-249.085	-104.391		-2.734	-1.89731	-1.67377	-2.42071	-0.23161	-0.4042	-0.1393	-0.19829	-0.1268	-2.41028	-0.7058	-3.02179	-0.39748	-0.53063	-1.54279	-2.4212	-0.48551	-0.25653
-2.7536	-252.126	-242.228	-168.844	-245.598	-261.725	-248.822	-254.912	-194.464	-160.428	-208.651	-196.653	-244.156	-265.443	-275.68	-272.194	-261.347	-278.671	-245.874	-251.399	-278.671	-245.874	-251.399	-105.335		-2.7536	-1.73986	-1.70953	-2.44837	-0.25969	-0.4176	-0.12922	-0.21464	-0.14245	-2.47701	-0.7316	-3.05027	-0.38832	-0.52371	-1.49106	-2.52829	-0.49837	-0.25811
-2.7732	-255.169	-245.252	-170.603	-248.61	-264.008	-252.381	-257.502	-197.117	-161.208	-211.732	-199.499	-247.824	-267.951	-279.718	-274.313	-264.848	-282.382	-248.316	-253.895	-282.382	-248.316	-253.895	-106.723		-2.7732	-1.82817	-1.76275	-2.53385	-0.26183	-0.41183	-0.15819	-0.21457	-0.11571	-2.30723	-0.74881	-3.13895	-0.41201	-0.57144	-1.49965	-2.66077	-0.57811	-0.26635
-2.7926	-258.578	-249.211	-170.838	-251.343	-266.932	-256.272	-260.127	-200.664	-163.594	-214.028	-202.277	-250.811	-271.545	-283.523	-278.444	-267.812	-285.668	-252.14	-258.49	-285.668	-252.14	-258.49	-108.642		-2.7926	-2.02259	-1.71802	-2.61231	-0.2618	-0.41141	-0.14862	-0.18129	-0.14228	-2.53963	-0.74045	-3.25249	-0.41274	-0.55667	-1.55944	-2.65559	-0.56306	-0.24418
-2.812	-261.53	-252.62	-171.549	-254.02	-271.045	-259.222	-264.428	-203.041	-165.232	-216.72	-204.289	-253.734	-274.01	-287.729	-282.063	-271.929	-288.69	-255.903	-262.023	-288.69	-255.903	-262.023	-108.188		-2.812	-2.15218	-1.73866	-2.52245	-0.26828	-0.42969	-0.14112	-0.20635	-0.17373	-2.61301	-0.80355	-3.35097	-0.41056	-0.57005	-1.58123	-2.72051	-0.54394	-0.25949
-2.8316	-265.414	-256.33	-173.068	-257.698	-274.744	-262.141	-266.363	-205.925	-166.188	-218.989	-205.63	-257.114	-277.561	-290.356	-285.805	-274.551	-292.685	-258.428	-263.717	-292.685	-258.428	-263.717	-109.215		-2.8316	-2.17167	-1.90564	-2.53812	-0.26689	-0.4339	-0.17855	-0.22381	-0.15648	-3.00957	-0.84427	-3.57957	-0.43232	-0.56405	-1.58006	-2.62076	-0.61203	-0.304
-2.8512	-268.664	-258.347	-175.097	-260.614	-278.11	-265.978	-270.311	-207.197	-168.017	-221.765	-208.357	-260.227	-282.215	-293.98	-289.257	-278.592	-296.554	-261.161	-266.688	-296.554	-261.161	-266.688	-111.595		-2.8512	-2.18013	-1.94466	-2.4975	-0.30228	-0.42808	-0.15467	-0.24119	-0.1313	-3.39833	-0.80191	-3.69669	-0.48992	-0.54518	-1.6051	-2.65735	-0.60728	-0.29266
-2.8708	-272.922	-261.36	-178.076	-264.395	-281.837	-268.618	-274.594	-208.82	-171.865	-224.171	-210.796	-263.445	-286.079	-298.735	-291.965	-281.642	-300.079	-264.524	-269.522	-300.079	-264.524	-269.522	-113.793		-2.8708	-2.22196	-1.93089	-2.49932	-0.32039	-0.46251	-0.14856	-0.2155	-0.1594	-2.71207	-0.78681	-4.03668	-0.53447	-0.56233	-1.57113	-2.65719	-0.58318	-0.27399
-2.8902	-276.72	-264.843	-180.029	-267.959	-285.151	-272.096	-276.683	-211.2	-176.077	-227.745	-211.934	-266.703	-289.205	-302.552	-296.916	-284.878	-303.987	-266.512	-272.702	-303.987	-266.512	-272.702	-114.318		-2.8902	-2.23646	-2.06724	-2.60566	-0.35986	-0.44824	-0.12238	-0.2277	-0.17352	-3.07476	-0.80724	-3.86059	-0.48179	-0.61954	-1.59737	-2.80234	-0.6268	-0.27751
-2.9096	-280.592	-268.163	-181.268	-270.568	-287.351	-276.274	-279.302	-214.12	-178.575	-229.728	-214.097	-270.159	-293.094	-305.379	-300.507	-288.934	-307.691	-270.226	-277.605	-307.691	-270.226	-277.605	-116.057		-2.9096	-2.32019	-2.11361	-2.65451	-0.31623	-0.47591	-0.17908	-0.21779	-0.2037	-2.36909	-0.76082	-3.76185	-0.45834	-0.62297	-1.62742	-2.89988	-0.61114	-0.31199
-2.9292	-283.143	-271.017	-182.706	-273.233	-290.702	-280.221	-282.921	-216.338	-180.063	-232.608	-217.31	-274.185	-295.729	-309.271	-306.203	-293.139	-312.746	-273.068	-282.535	-312.746	-273.068	-282.535	-117.68		-2.9292	-2.63974	-2.1851	-2.91932	-0.32085	-0.44123	-0.19362	-0.20604	-0.1823	-2.57409	-0.80903	-3.86576	-0.47944	-0.60388	-1.6626	-2.98976	-0.6188	-0.3034
-2.9488	-286.368	-274.152	-184.679	-277.619	-294.137	-281.623	-286.094	-219.038	-179.512	-234.431	-220.39	-277.903	-299.274	-312.654	-310.297	-295.745	-316.061	-277.212	-284.21	-316.061	-277.212	-284.21	-119.438		-2.9488	-2.72478	-2.14579	-2.94365	-0.29586	-0.50686	-0.21688	-0.21249	-0.20654	-2.73877	-0.84442	-3.77507	-0.49406	-0.62174	-1.72037	-3.05109	-0.60044	-0.32648
-2.9684	-290.658	-278.552	-186.746	-280.983	-297.963	-284.515	-289.398	-222.929	-180.797	-236.896	-222.635	-280.814	-304.216	-317.403	-313.113	-299.467	-320.729	-281.046	-288.798	-320.729	-281.046	-288.798	-120.475		-2.9684	-2.42023	-2.14749	-3.10781	-0.31505	-0.46911	-0.17711	-0.20599	-0.20523	-3.12026	-0.8643	-3.80646	-0.52115	-0.64216	-1.83185	-3.03312	-0.68234	-0.33228
-2.988	-294.364	-279.798	-190.655	-283.678	-301.347	-288.116	-293.418	-225.963	-183.532	-240.099	-225.541	-284.185	-307.35	-320.493	-316.765	-301.923	-323.875	-284.544	-291.691	-323.875	-284.544	-291.691	-121.724		-2.988	-2.55866	-2.29052	-3.25288	-0.33541	-0.50865	-0.21527	-0.23778	-0.15629	-2.84822	-0.92635	-4.14756	-0.5763	-0.68805	-1.90914	-3.0605	-0.69348	-0.33152
-3.0074	-298.204	-284.44	-191.773	-288.034	-305.487	-291.814	-296.835	-227.991	-187.95	-243.512	-226.677	-287.412	-311.293	-324.967	-320.906	-306.295	-327.245	-288.308	-295.827	-327.245	-288.308	-295.827	-124.468		-3.0074	-2.85251	-2.32577	-3.21352	-0.31188	-0.51871	-0.22508	-0.26538	-0.13362	-2.83821	-0.95079	-4.26917	-0.56794	-0.64482	-1.92696	-3.14558	-0.76053	-0.34734
-3.0268	-302.399	-287.927	-194.073	-290.049	-309.078	-294.511	-301.856	-230.219	-188.923	-245.402	-229.927	-291.395	-316.618	-329.915	-325.397	-309.62	-331.421	-290.757	-299.344	-331.421	-290.757	-299.344	-125.172		-3.0268	-2.66692	-2.19418	-3.36824	-0.33499	-0.55625	-0.21003	-0.25114	-0.13496	-2.85764	-0.93053	-4.15603	-0.5572	-0.63994	-1.92741	-3.20106	-0.69183	-0.36798
-3.0464	-306.215	-292.417	-195.726	-293.939	-313.096	-298.02	-305.421	-234.348	-191.984	-248.834	-232.226	-294.696	-319.935	-333.424	-330.765	-313.119	-335.673	-293.362	-300.881	-335.673	-293.362	-300.881	-126.871		-3.0464	-2.54632	-2.1243	-3.51609	-0.35707	-0.5611	-0.25042	-0.22591	-0.14934	-2.88358	-0.94036	-4.12553	-0.52822	-0.66075	-1.9811	-3.28128	-0.82706	-0.37473
-3.066	-309.691	-295.518	-196.951	-296.413	-316.005	-303.398	-309.166	-236.692	-192.741	-251.742	-235.555	-298.305	-323.516	-337.904	-335.289	-317.195	-339.347	-297.464	-303.626	-339.347	-297.464	-303.626	-128.676		-3.066	-2.39322	-2.2188	-3.6175	-0.35301	-0.61563	-0.2721	-0.2709	-0.17116	-3.01477	-1.0241	-4.3345	-0.56991	-0.6735	-2.10635	-3.22837	-0.82613	-0.37961
-3.0856	-313.62	-298.122	-199.915	-298.998	-319.695	-307.366	-311.912	-240.922	-195.139	-253.944	-238.218	-302.241	-327.769	-341.077	-336.61	-321.064	-342.416	-301.313	-305.864	-342.416	-301.313	-305.864	-129.269		-3.0856	-2.47828	-2.22892	-3.64762	-0.34575	-0.63462	-0.2961	-0.2873	-0.1933	-3.04262	-0.92958	-4.56986	-0.53079	-0.79779	-1.98269	-3.26947	-0.79884	-0.38725
-3.1052	-317.519	-301.263	-200.645	-302.523	-323.284	-310.801	-316.842	-242.793	-198.445	-255.58	-239.441	-306.055	-332.227	-345.406	-339.837	-326.222	-347.501	-304.323	-309.887	-347.501	-304.323	-309.887	-130.404		-3.1052	-2.55107	-2.31852	-3.53804	-0.3347	-0.64902	-0.22227	-0.28138	-0.24156	-3.26029	-0.947	-4.74237	-0.5804	-0.81852	-2.03259	-3.29719	-0.82611	-0.39437
-3.1246	-321.591	-304.58	-203.311	-307.141	-326.515	-315.72	-321.681	-244.813	-199.766	-258.708	-243.169	-308.906	-336.256	-350.289	-345.12	-329.176	-351.222	-309.493	-312.675	-351.222	-309.493	-312.675	-132.366		-3.1246	-2.7286	-2.37151	-3.44828	-0.40285	-0.6481	-0.23384	-0.26714	-0.1975	-3.14826	-0.94584	-4.92119	-0.5465	-0.78049	-2.03091	-3.4148	-0.81703	-0.39926
-3.144	-325.549	-307.947	-204.842	-310.692	-331.383	-319.419	-324.877	-248.731	-201.342	-261.555	-246.286	-311.751	-340.594	-353.822	-348.411	-333.928	-354.22	-312.744	-316.572	-354.22	-312.744	-316.572	-133.926		-3.144	-2.75644	-2.22364	-3.39166	-0.40534	-0.70277	-0.23219	-0.29672	-0.2616	-3.32973	-1.02515	-5.06172	-0.55336	-0.80194	-2.02752	-3.38238	-0.76753	-0.38216
-3.1636	-329.826	-310.35	-207.896	-314.126	-334.93	-321.196	-327.514	-252.547	-203.193	-265.439	-248.952	-315.868	-344.477	-357.955	-352.456	-337.652	-357.91	-316.529	-321.518	-357.91	-316.529	-321.518	-134.482		-3.1636	-3.06665	-2.19871	-3.55567	-0.38556	-0.72508	-0.23894	-0.28632	-0.26064	-3.07898	-1.04039	-5.21079	-0.61264	-0.80243	-2.02643	-3.52168	-0.84419	-0.38955
-3.1832	-333.428	-314.166	-208.551	-317.949	-338.075	-325.174	-328.771	-256.588	-206.388	-268.365	-252.669	-320.318	-347.283	-362.445	-355.467	-340.858	-360.555	-319.673	-324.901	-360.555	-319.673	-324.901	-135.251		-3.1832	-3.35727	-2.33101	-3.59432	-0.44136	-0.72609	-0.24143	-0.332	-0.22637	-3.3402	-1.0578	-5.15129	-0.59299	-0.88739	-2.16101	-3.65474	-0.8894	-0.37787
-3.2028	-337.379	-316.716	-211.519	-321.266	-341.352	-328.763	-332.211	-260.687	-211.965	-271.654	-256.417	-323.936	-350.084	-367.608	-360.1	-344.921	-365.184	-324.718	-327.395	-365.184	-324.718	-327.395	-136.325		-3.2028	-3.46076	-2.3881	-3.7042	-0.45154	-0.79783	-0.28286	-0.36573	-0.21109	-3.41283	-1.04968	-5.36552	-0.61905	-0.87407	-2.11328	-3.63364	-0.8917	-0.41183
-3.2224	-341.768	-321.55	-215.002	-326.397	-345.396	-334.245	-334.629	-264.004	-214.591	-274.316	-260.198	-328.402	-354.311	-371.026	-364.55	-349.421	-368.733	-327.171	-332.004	-368.733	-327.171	-332.004	-137.739		-3.2224	-3.48299	-2.45423	-3.76517	-0.42023	-0.76286	-0.29267	-0.35078	-0.26264	-3.88757	-1.13765	-5.49878	-0.63972	-0.8617	-2.08303	-3.69418	-0.84636	-0.47156
-3.2418	-345.561	-325.959	-216.27	-329.821	-349.618	-338.067	-338.371	-266.752	-216.414	-276.997	-260.787	-332.038	-360.027	-374.276	-369.392	-352.654	-373.244	-331.231	-336.647	-373.244	-331.231	-336.647	-139.05		-3.2418	-3.36804	-2.4316	-3.90493	-0.43192	-0.72764	-0.29353	-0.33775	-0.23405	-3.69449	-1.1294	-5.42411	-0.68759	-0.94394	-2.17098	-3.73446	-0.88956	-0.49197
-3.2612	-350.211	-329.268	-220.351	-333.383	-352.986	-340.691	-345.019	-268.957	-218.901	-278.668	-263.953	-335.967	-364.141	-380.084	-374.618	-357.598	-378.948	-335.205	-340.54	-378.948	-335.205	-340.54	-141.615		-3.2612	-3.44542	-2.53468	-4.0551	-0.45315	-0.75235	-0.30914	-0.34026	-0.24257	-4.14634	-1.08209	-5.60529	-0.63825	-0.93407	-2.10885	-3.79628	-0.94736	-0.47101
-3.2808	-353.5	-331.969	-223.284	-337.915	-357.465	-347.163	-346.033	-273.597	-221.343	-281.492	-267.125	-340	-368.904	-384.921	-378.671	-364.08	-382.258	-339.172	-343.416	-382.258	-339.172	-343.416	-142.809		-3.2808	-3.51158	-2.47968	-4.06278	-0.45655	-0.79462	-0.32929	-0.36742	-0.3222	-4.2273	-1.24622	-5.53531	-0.65565	-0.9139	-2.21775	-3.84802	-0.95691	-0.47453
-3.3004	-357.834	-335.847	-222.898	-341.399	-363.164	-350.977	-351.948	-275.676	-223.786	-285.111	-268.99	-343.711	-372.927	-389.433	-382.116	-368.464	-387.683	-342.868	-347.293	-387.683	-342.868	-347.293	-144.462		-3.3004	-3.16171	-2.35082	-4.14182	-0.45676	-0.7817	-0.32509	-0.4171	-0.3569	-4.51555	-1.25503	-5.6078	-0.71471	-0.92347	-2.25259	-3.94745	-0.90992	-0.47732
-3.32	-363.038	-340.664	-225.263	-344.43	-366.685	-355.36	-356.951	-279.379	-226.9	-287.981	-271.071	-347.004	-376.609	-393.243	-386.785	-373.996	-392.158	-347.123	-351.315	-392.158	-347.123	-351.315	-146.027		-3.32	-3.37241	-2.51777	-4.27689	-0.46941	-0.80235	-0.3201	-0.40033	-0.36264	-4.80219	-1.27707	-5.93863	-0.70424	-0.94255	-2.35897	-3.79425	-0.97979	-0.49783
-3.3396	-367.33	-345.731	-227.88	-349.114	-370.643	-358.858	-359.782	-285.12	-230.651	-292.015	-274.391	-351.139	-380.47	-397.727	-391.936	-377.679	-398.377	-351.656	-356.009	-398.377	-351.656	-356.009	-147.439		-3.3396	-3.83417	-2.52333	-4.41229	-0.48799	-0.76279	-0.31767	-0.41727	-0.33969	-4.3987	-1.38507	-5.93613	-0.68129	-0.92756	-2.2702	-3.87809	-1.06273	-0.5223
-3.359	-370.992	-350.386	-229.312	-352.89	-374.947	-364.439	-361.605	-288.474	-229.315	-294.5	-276.636	-356.045	-386.371	-401.596	-398.215	-382.293	-402.351	-352.986	-358.288	-402.351	-352.986	-358.288	-149.607		-3.359	-4.01367	-2.6096	-4.24872	-0.48266	-0.93177	-0.30282	-0.38687	-0.33521	-4.5551	-1.33143	-6.31205	-0.71344	-0.91849	-2.37867	-4.09855	-0.97639	-0.48062
-3.3784	-376.657	-354.346	-231.764	-356.981	-380.267	-367.655	-368.312	-289.926	-234.974	-296.802	-280.101	-359.899	-391.366	-407.243	-403.783	-387.494	-408.284	-357.646	-363.63	-408.284	-357.646	-363.63	-151.196		-3.3784	-4.11316	-2.71443	-4.34457	-0.47828	-0.86631	-0.32285	-0.3582	-0.38953	-4.79193	-1.4238	-6.44507	-0.69227	-0.94135	-2.31866	-4.16347	-0.99878	-0.5232
-3.398	-381.556	-357.552	-234.692	-362.383	-383.682	-372.269	-374.283	-293.647	-235.13	-299.118	-283.814	-364.232	-393.954	-411.505	-407.971	-390.94	-412.806	-361.09	-372.793	-412.806	-361.09	-372.793	-151.571		-3.398	-3.65366	-2.91943	-4.34869	-0.53603	-0.97014	-0.31073	-0.42847	-0.3766	-4.07514	-1.40516	-6.52808	-0.70916	-0.9494	-2.36124	-4.14455	-0.99551	-0.51726
-3.4176	-386.674	-361.73	-237.043	-365.71	-388.143	-378.397	-377.936	-297.597	-239.595	-302.818	-286.119	-368.262	-398.861	-416.438	-412.018	-395.706	-417.186	-365.55	-377.533	-417.186	-365.55	-377.533	-154.503		-3.4176	-3.68435	-2.99161	-4.51445	-0.544	-0.99256	-0.28423	-0.43007	-0.45124	-4.3118	-1.32072	-6.64145	-0.76051	-0.97671	-2.38463	-4.30719	-1.01324	-0.53899
-3.4372	-392.323	-366.463	-239.726	-369.573	-391.054	-383.038	-384.357	-301.74	-242.534	-306.344	-288.433	-372.217	-403.075	-420.863	-417.037	-399.824	-422.018	-367.443	-380.413	-422.018	-367.443	-380.413	-154.513		-3.4372	-4.07197	-3.00168	-4.69869	-0.54054	-1.00317	-0.34992	-0.4099	-0.41754	-4.41032	-1.37932	-7.01325	-0.75895	-0.99687	-2.4453	-4.41988	-1.09013	-0.55084
-3.4566	-397.317	-369.829	-245.632	-373.805	-395.864	-386.635	-383.65	-304.876	-244.245	-310.397	-292.169	-376.679	-408.014	-424.836	-420.914	-404.931	-425.178	-371.808	-384.406	-425.178	-371.808	-384.406	-155.155		-3.4566	-4.25548	-2.94305	-4.90129	-0.55112	-0.93599	-0.34506	-0.37165	-0.39591	-5.06687	-1.4272	-6.69306	-0.88515	-1.01106	-2.42299	-4.51916	-1.12377	-0.54634
-3.476	-402.513	-373.275	-246.455	-379.53	-400.926	-390.436	-392.8	-309.559	-246.154	-314.572	-295.489	-381.789	-412.941	-429.936	-423.963	-409.625	-429.918	-376.676	-388.128	-429.918	-376.676	-388.128	-155.422		-3.476	-4.2445	-2.89584	-5.05095	-0.54439	-0.96569	-0.33295	-0.38325	-0.4253	-5.44312	-1.41868	-6.47214	-0.84392	-1.04343	-2.46821	-4.53036	-1.1565	-0.56957
-3.4956	-407.048	-375.101	-250.162	-380.149	-405.241	-393.952	-394.389	-315.074	-247.876	-317.46	-299.2	-386.496	-417.964	-433.36	-429.016	-414.138	-437.087	-378.459	-395.284	-437.087	-378.459	-395.284	-156.639		-3.4956	-3.91662	-3.09019	-5.05604	-0.55384	-1.01113	-0.35654	-0.41277	-0.41216	-5.1213	-1.45139	-6.51711	-0.88169	-1.07233	-2.63076	-4.77819	-1.11307	-0.57468
-3.5152	-411.946	-379.188	-252.893	-384.669	-409.199	-397.243	-396.855	-318.391	-250.476	-321.411	-303.792	-391.096	-422.358	-438.666	-435.429	-418.237	-442.77	-383.777	-400.089	-442.77	-383.777	-400.089	-158.091		-3.5152	-4.39613	-3.04029	-5.00389	-0.5734	-1.09559	-0.39467	-0.45033	-0.38613	-5.42254	-1.43526	-6.82509	-0.90221	-1.06452	-2.50927	-4.81525	-1.19844	-0.56144
-3.5348	-415.588	-383.62	-255.799	-389.635	-413.224	-402.197	-400.564	-323.804	-253.578	-323.41	-306.381	-396.532	-427.268	-444.82	-440.52	-422.925	-449.35	-388.163	-403.012	-449.35	-388.163	-403.012	-159.292		-3.5348	-4.55364	-2.96146	-5.15604	-0.58595	-1.1262	-0.34202	-0.42891	-0.3923	-5.28965	-1.49447	-6.80468	-0.97053	-1.06554	-2.50205	-4.81721	-1.27187	-0.59414
-3.5544	-420.058	-388.129	-256.676	-393.031	-418.129	-405.518	-405.999	-326.035	-256.411	-326.164	-308.64	-400.553	-431.602	-450.165	-446.834	-430.279	-452.946	-392.494	-407.136	-452.946	-392.494	-407.136	-161.871		-3.5544	-4.37818	-3.08973	-5.31782	-0.58756	-1.12841	-0.39355	-0.42854	-0.46902	-5.43667	-1.57104	-6.98402	-0.90808	-1.12264	-2.52248	-4.81041	-1.36088	-0.59596
-3.5738	-426.134	-391.673	-259.237	-396.234	-423.341	-411.965	-412.345	-330.302	-259.721	-329.328	-312.446	-405.004	-436.495	-454.514	-449.067	-435.417	-458.018	-395.859	-412.656	-458.018	-395.859	-412.656	-162.53		-3.5738	-4.55258	-3.11202	-5.3806	-0.62975	-1.1608	-0.42888	-0.39034	-0.49387	-5.35363	-1.59018	-7.38508	-0.97452	-1.21295	-2.5597	-4.85954	-1.35024	-0.57929
-3.5932	-430.744	-395.607	-261.778	-401.941	-427.488	-416.014	-415.846	-333.704	-263.915	-333.063	-315.96	-409.556	-441.267	-458.046	-454.709	-440.346	-461.56	-399.875	-416.446	-461.56	-399.875	-416.446	-163.522		-3.5932	-4.55064	-3.23633	-5.63604	-0.64481	-1.15262	-0.47685	-0.40148	-0.4822	-5.11275	-1.49754	-7.33629	-0.95836	-1.16407	-2.67863	-5.1713	-1.33583	-0.62099
-3.6128	-436.423	-400.664	-265.525	-407.286	-432.726	-418.634	-421.215	-338.955	-267.396	-336.241	-318.17	-413.52	-444.745	-464.276	-460.483	-443.496	-465.986	-404.172	-421.645	-465.986	-404.172	-421.645	-164.928		-3.6128	-4.91926	-3.20708	-5.84532	-0.65971	-1.20874	-0.45562	-0.42968	-0.47555	-5.45662	-1.52581	-7.40922	-0.92092	-1.21533	-2.64189	-5.19451	-1.34307	-0.62611
-3.6324	-440.954	-406.038	-268.337	-412.802	-437.414	-425.146	-426.336	-343.593	-270.121	-340.659	-321.717	-418.7	-449.82	-471.234	-465.034	-447.785	-473.586	-408.798	-428.079	-473.586	-408.798	-428.079	-166.077		-3.6324	-5.20087	-3.23839	-5.94469	-0.61158	-1.17261	-0.47113	-0.45204	-0.57536	-5.36561	-1.46833	-7.70486	-0.89239	-1.27492	-2.70412	-5.1333	-1.22613	-0.64979
-3.652	-446.032	-408.459	-270.906	-417.792	-441.958	-428.24	-431.997	-346.312	-273.128	-344.198	-327.585	-423.601	-455.545	-476.614	-468.078	-452.466	-478.193	-414.488	-428.707	-478.193	-414.488	-428.707	-168.536		-3.652	-5.33786	-3.39093	-5.98752	-0.62169	-1.19705	-0.50194	-0.44432	-0.53151	-5.18652	-1.55948	-7.94467	-0.9463	-1.23939	-2.68332	-5.18509	-1.30768	-0.67344
-3.6716	-452.964	-411.716	-273.179	-423.177	-447.804	-434.349	-436.477	-350.363	-275.822	-348.353	-330.015	-427.953	-459.823	-481.178	-475.247	-459.062	-483.83	-419.006	-435.752	-483.83	-419.006	-435.752	-171.769		-3.6716	-5.52367	-3.46847	-6.07543	-0.60465	-1.20593	-0.48017	-0.42081	-0.51205	-5.60945	-1.66416	-8.22647	-0.96724	-1.27652	-2.94292	-5.15291	-1.25219	-0.70907
-3.691	-457.866	-415.467	-274.803	-424.898	-451.546	-439.716	-440.786	-353.997	-281.232	-351.089	-333.658	-433.824	-465.958	-486.098	-479.994	-464.225	-488.625	-423.388	-440.467	-488.625	-423.388	-440.467	-172.363		-3.691	-5.67617	-3.472	-6.12841	-0.68795	-1.19097	-0.47356	-0.44044	-0.52413	-5.76694	-1.61622	-8.47277	-0.93854	-1.37286	-2.73436	-5.4278	-1.34472	-0.74701
-3.7104	-463.217	-419.418	-278.369	-428.692	-457.544	-446.119	-445.086	-357.055	-284.601	-355.514	-336.999	-438.906	-470.654	-491.282	-485.791	-468.608	-494.279	-428.962	-446.972	-494.279	-428.962	-446.972	-174.671		-3.7104	-5.14485	-3.34424	-6.14997	-0.68692	-1.24929	-0.44393	-0.44481	-0.52326	-5.7942	-1.66562	-8.82323	-1.03447	-1.48334	-2.78256	-5.48561	-1.30488	-0.74386
-3.73	-466.994	-424.116	-279.017	-433.013	-463.662	-450.391	-450.6	-361.102	-288.77	-358.95	-340.424	-444.001	-476.55	-497.806	-490.209	-472.676	-500.456	-432.961	-450.359	-500.456	-432.961	-450.359	-176.366		-3.73	-5.29091	-3.47009	-6.52455	-0.70839	-1.21877	-0.47311	-0.43428	-0.50958	-5.90039	-1.71177	-9.03156	-0.96296	-1.43274	-2.86758	-5.48803	-1.32744	-0.70653
-3.7496	-472.945	-428.072	-281.423	-436.775	-469.153	-457.425	-455.402	-366.001	-289.824	-363.23	-342.273	-448.588	-480.589	-501.833	-494.861	-479.487	-504.495	-437.547	-455.7	-504.495	-437.547	-455.7	-177.398		-3.7496	-5.53099	-3.45016	-6.67628	-0.69333	-1.2361	-0.49556	-0.46843	-0.61636	-6.40272	-1.66755	-8.91032	-0.92933	-1.51379	-2.92345	-5.53264	-1.33225	-0.7512
-3.7692	-478.412	-434.035	-284.664	-440.807	-474.854	-461.96	-460.546	-369.88	-291.701	-366.729	-345.226	-452.867	-486.203	-506.729	-499.87	-484.767	-509.817	-441.108	-460.977	-509.817	-441.108	-460.977	-177.871		-3.7692	-5.76665	-3.64428	-6.77531	-0.7077	-1.21287	-0.50437	-0.52347	-0.56555	-7.18861	-1.73435	-9.35697	-0.99913	-1.55078	-2.96227	-5.55617	-1.43696	-0.73159
-3.7888	-485.729	-437.987	-288.164	-446.489	-480.124	-464.786	-465.998	-374.057	-294.268	-373.475	-350.283	-458.636	-491.894	-512.353	-505.565	-491.031	-514.71	-445.348	-467.581	-514.71	-445.348	-467.581	-179.867		-3.7888	-6.06749	-3.62273	-6.90401	-0.75085	-1.25438	-0.54291	-0.49395	-0.60163	-6.469	-1.7493	-9.59892	-1.00705	-1.58655	-3.00916	-5.62762	-1.40758	-0.7444
-3.8082	-491.095	-437.034	-288.613	-451.863	-485.097	-469.1	-475.348	-380.35	-296.282	-374.327	-353.39	-461.287	-497.577	-519.437	-512.885	-496.519	-519.526	-450.175	-473.202	-519.526	-450.175	-473.202	-182.83		-3.8082	-6.75741	-3.80073	-6.68457	-0.76429	-1.19358	-0.50414	-0.5175	-0.63881	-6.50742	-1.75016	-9.76154	-0.98445	-1.63535	-2.97597	-5.72643	-1.4681	-0.78319
-3.8276	-496.631	-441.001	-294.402	-455.933	-489.39	-473.311	-477.948	-384.04	-299.116	-379.751	-355.615	-467.516	-502.406	-524.685	-516.777	-501.677	-524.454	-455.1	-475.025	-524.454	-455.1	-475.025	-183.797		-3.8276	-6.60553	-3.802	-6.84568	-0.80196	-1.18137	-0.58088	-0.52344	-0.67065	-6.30641	-1.79667	-10.6886	-0.95778	-1.60375	-3.09243	-5.98809	-1.38907	-0.78549
-3.8472	-503.297	-446.234	-294.945	-461.726	-494.518	-478.986	-480.34	-386.012	-305.996	-383.117	-359.162	-473.509	-507.72	-529.642	-521.337	-507.023	-530.567	-460.553	-481.701	-530.567	-460.553	-481.701	-187.127		-3.8472	-6.6316	-3.90283	-7.0256	-0.76415	-1.19359	-0.51098	-0.57364	-0.69968	-6.58148	-1.76194	-10.6913	-1.06092	-1.62127	-3.13757	-6.16961	-1.43458	-0.75169
-3.8668	-508.906	-449.69	-298.471	-463.603	-498.917	-486.191	-486.303	-391.663	-309.273	-386.127	-364.628	-478.82	-512.491	-536.939	-529.275	-512.699	-535.839	-464.096	-484.637	-535.839	-464.096	-484.637	-189.516		-3.8668	-6.28899	-3.85417	-7.3256	-0.81085	-1.17695	-0.54753	-0.51114	-0.67943	-6.27214	-1.85894	-10.7172	-1.05842	-1.58689	-3.13673	-6.11976	-1.43707	-0.77502
-3.8864	-514.026	-458.255	-301.275	-470.299	-505.999	-490.963	-494.437	-393.858	-314.831	-389.99	-366.393	-483.951	-518.664	-540.887	-534.011	-515.703	-542.986	-468.831	-487.794	-542.986	-468.831	-487.794	-191.954		-3.8864	-6.57849	-3.95611	-7.63215	-0.814	-1.25483	-0.55761	-0.46506	-0.65551	-6.76013	-1.94095	-10.622	-1.00229	-1.65868	-3.17881	-6.72909	-1.44341	-0.82508
-3.906	-520.465	-462.012	-305.043	-478.163	-511.948	-494.358	-498.094	-398.066	-316.771	-394.991	-367.754	-489.755	-524.454	-548.657	-540.339	-520.437	-548.968	-474.016	-493.202	-548.968	-474.016	-493.202	-193.495		-3.906	-6.64704	-3.98677	-7.78115	-0.80759	-1.28438	-0.57238	-0.46081	-0.72705	-7.49609	-1.89861	-10.7232	-0.97753	-1.76448	-3.36128	-6.63104	-1.48683	-0.87977
-3.9254	-526.217	-469.544	-307.888	-481.554	-517.203	-499.896	-501.989	-403.017	-318.203	-399.282	-372.112	-495.369	-528.823	-554.678	-546.047	-523.634	-555.486	-477.638	-501.793	-555.486	-477.638	-501.793	-194.357		-3.9254	-6.51674	-4.17389	-7.80848	-0.82335	-1.41035	-0.53162	-0.44277	-0.74382	-7.30004	-1.94744	-10.4686	-1.03883	-1.77892	-3.43552	-6.5666	-1.60188	-0.88231
-3.9448	-531.734	-471.983	-309.768	-484.657	-521.472	-507.891	-505.311	-409.743	-321.919	-405.139	-374.921	-500.113	-533.675	-560.225	-552.392	-524.295	-561.705	-485.693	-507.232	-561.705	-485.693	-507.232	-195.928		-3.9448	-7.17802	-4.42684	-7.60852	-0.83422	-1.46414	-0.5426	-0.45366	-0.66632	-7.0174	-2.08103	-11.0917	-1.09707	-1.77666	-3.47887	-6.73349	-1.62743	-0.92083
-3.9644	-537.398	-477.558	-311.511	-492.125	-526.339	-511.917	-512.219	-415.657	-327.165	-407.47	-379.41	-506.081	-539.662	-565.882	-559.148	-529.772	-567.665	-490.271	-511.234	-567.665	-490.271	-511.234	-196.877		-3.9644	-6.70684	-4.31053	-7.65069	-0.87129	-1.45413	-0.56441	-0.52706	-0.77103	-7.8537	-2.09579	-11.1732	-1.12133	-1.84319	-3.48275	-6.71911	-1.56599	-0.88791
-3.984	-544.175	-483.192	-316.348	-497.366	-531.282	-518.793	-516.631	-419.858	-329.09	-409.301	-379.459	-511.136	-546.938	-572.144	-564.997	-536.734	-573.657	-495.543	-516.588	-573.657	-495.543	-516.588	-198.772		-3.984	-7.43747	-4.58399	-7.82819	-0.79288	-1.50193	-0.56409	-0.52929	-0.81336	-7.25833	-2.21736	-11.3273	-1.12225	-1.82969	-3.58481	-6.77555	-1.61691	-0.90807
-4.0036	-550.487	-487.315	-319.749	-501.494	-540.558	-526.244	-523.52	-425.573	-330.595	-413.908	-382.182	-517.334	-553.086	-576.158	-571.303	-540.736	-582.197	-503.937	-520.482	-582.197	-503.937	-520.482	-201.543		-4.0036	-8.17342	-4.77655	-7.96399	-0.81048	-1.54651	-0.58719	-0.53201	-0.74842	-8.474	-2.23609	-11.1538	-1.2047	-1.96232	-3.51897	-6.84895	-1.7355	-0.89549
-4.0232	-556.897	-491.04	-321.21	-504.006	-545.792	-534.269	-527.195	-429.863	-336.818	-417.578	-385.508	-522.603	-559.182	-584.361	-578.092	-547.378	-589.597	-508.233	-526.983	-589.597	-508.233	-526.983	-204.623		-4.0232	-7.84389	-4.81188	-7.91982	-0.8221	-1.59987	-0.67242	-0.56367	-0.73718	-9.05093	-2.24811	-11.7503	-1.19579	-1.88653	-3.54272	-6.84225	-1.69476	-0.92082
-4.0426	-563.881	-496.229	-324.183	-509.7	-549.883	-536.691	-527.561	-432.178	-336.07	-424.151	-392.169	-528.749	-564.026	-590.361	-586.53	-552.578	-596.233	-511.857	-531.928	-596.233	-511.857	-531.928	-206.854		-4.0426	-7.37115	-4.77849	-8.15797	-0.85938	-1.54347	-0.57222	-0.58103	-0.77115	-8.09105	-2.18369	-11.9944	-1.25456	-1.98139	-3.54878	-6.9741	-1.69258	-0.97585
-4.062	-569.163	-498.172	-328.764	-512.176	-554.887	-541.435	-533.799	-438.385	-340.455	-428.053	-393.729	-532.909	-570.484	-596.837	-590.66	-558.409	-604.609	-517.437	-537.674	-604.609	-517.437	-537.674	-208.623		-4.062	-7.98477	-4.76705	-8.11746	-0.9334	-1.59222	-0.59634	-0.62798	-0.78401	-8.37087	-2.296	-11.6683	-1.20206	-2.03818	-3.69631	-7.288	-1.53548	-0.98245
-4.0816	-575.401	-506.198	-332.947	-516.654	-560.839	-547.893	-540.371	-443.759	-345.239	-431.711	-399.168	-538.557	-577.589	-603.082	-596.649	-563.229	-612.174	-522.212	-543.136	-612.174	-522.212	-543.136	-210.947		-4.0816	-8.27884	-4.76429	-8.27425	-0.90952	-1.57483	-0.52498	-0.6577	-0.75503	-8.97794	-2.32675	-12.2197	-1.20945	-2.03824	-3.63354	-7.64184	-1.63863	-1.00316
-4.1012	-581.233	-511.791	-336.66	-523.18	-568.059	-553.643	-547.368	-448.987	-345.697	-438.898	-404.022	-543.766	-583.524	-609.486	-603.752	-567.338	-615.925	-528.194	-549.364	-615.925	-528.194	-549.364	-213.088		-4.1012	-8.99084	-4.86431	-7.90857	-0.9285	-1.55586	-0.56317	-0.6415	-0.75892	-8.65142	-2.34912	-12.3762	-1.26745	-2.01773	-3.71539	-7.47681	-1.68844	-1.04745
-4.1208	-588.267	-514.734	-335.28	-527.295	-573.612	-559.926	-552.378	-453.6	-348.977	-443.188	-408.72	-550.848	-589.172	-615.013	-609.629	-573.252	-621.386	-535.104	-554.245	-621.386	-535.104	-554.245	-214.222		-4.1208	-8.43979	-5.14205	-8.39904	-0.98738	-1.50342	-0.63925	-0.62903	-0.82894	-8.34201	-2.27008	-12.9658	-1.25825	-2.01336	-3.87766	-7.5799	-1.75552	-1.05138
-4.1402	-594.366	-519.373	-337.546	-533.194	-580.293	-563.878	-556.173	-461.426	-352.943	-445.111	-410.456	-556.007	-595.625	-622.84	-615.894	-581.039	-625.95	-540.777	-558.579	-625.95	-540.777	-558.579	-217.288		-4.1402	-8.05342	-4.99725	-7.9436	-1.0324	-1.66676	-0.67495	-0.639	-0.80597	-9.02556	-2.37792	-12.598	-1.26997	-2.03447	-3.8781	-7.5082	-1.77729	-1.02542
-4.1596	-599.962	-526.205	-339.643	-536.586	-587.797	-570.54	-562.695	-468.653	-356.738	-448.818	-415.112	-562.207	-601.649	-631.579	-623.432	-587.438	-632.972	-545.681	-567.908	-632.972	-545.681	-567.908	-220.299		-4.1596	-8.52353	-5.4173	-7.9652	-0.99292	-1.70954	-0.68553	-0.65646	-0.92933	-9.53784	-2.3664	-12.9599	-1.43606	-2.07935	-3.98912	-7.76387	-1.78694	-1.01245
-4.1792	-605.873	-531.848	-343.927	-541.596	-593.405	-577.334	-567.633	-472.457	-359.629	-454.326	-419.243	-567.749	-609.832	-636.902	-629.886	-596.059	-639.448	-552.321	-571.758	-639.448	-552.321	-571.758	-219.873		-4.1792	-8.18563	-5.98564	-8.15296	-0.99289	-1.69983	-0.6386	-0.72649	-0.96277	-10.5056	-2.40582	-13.531	-1.45131	-2.18115	-4.14135	-7.84613	-1.82561	-1.02958
-4.1988	-613.357	-537.06	-346.155	-548.722	-600.362	-583.097	-572.181	-476.295	-363.052	-457.369	-424.149	-573.549	-614.717	-643.862	-638.05	-602.944	-645.197	-556.626	-578.309	-645.197	-556.626	-578.309	-223.527		-4.1988	-8.41029	-6.28892	-8.23346	-0.98682	-1.69896	-0.70943	-0.76347	-0.91883	-9.8955	-2.38967	-13.9413	-1.45985	-2.23545	-4.289	-8.06813	-1.721	-1.04787
-4.2184	-619.874	-540.954	-351.663	-556.073	-606.082	-589.385	-579.054	-478.076	-365.341	-460.158	-429.689	-579.362	-620.899	-652.698	-643.265	-607.765	-650.537	-562.898	-581.052	-650.537	-562.898	-581.052	-224.724		-4.2184	-9.17707	-6.50913	-8.26611	-1.06486	-1.75078	-0.74579	-0.7648	-0.90782	-9.06693	-2.47482	-14.6683	-1.39218	-2.19652	-4.33539	-8.3612	-1.80041	-1.09375
-4.238	-626.905	-547.402	-354.643	-562.34	-611.182	-596.119	-585.699	-484.334	-370.704	-464.07	-434.076	-585.338	-628.332	-658.693	-651.207	-614.731	-657.918	-569.372	-587.405	-657.918	-569.372	-587.405	-227.446		-4.238	-8.74718	-6.80272	-8.67207	-1.06648	-1.76627	-0.70645	-0.74669	-0.83618	-8.71963	-2.51763	-15.3175	-1.45757	-2.28896	-4.34356	-8.29564	-1.93419	-1.08718
-4.2574	-633.639	-553.265	-358.973	-569.158	-615.81	-602.207	-592.145	-494.107	-380.074	-468.455	-434.793	-591.405	-637.401	-666.572	-659.131	-620.463	-666.108	-576.511	-592.81	-666.108	-576.511	-592.81	-231.749		-4.2574	-9.25981	-7.10195	-8.75311	-1.06781	-1.81182	-0.7055	-0.79511	-0.8641	-9.5572	-2.61565	-15.3634	-1.46835	-2.27818	-4.3659	-8.65286	-2.04405	-1.07108
-4.2768	-640.911	-559.826	-360.393	-572.97	-621.481	-607.258	-596.772	-494.669	-380.725	-471.401	-438.212	-597.102	-643.914	-672.431	-666.126	-625.417	-674.151	-581.743	-597.336	-674.151	-581.743	-597.336	-232.597		-4.2768	-10.4755	-7.17184	-8.66063	-1.10215	-1.85664	-0.71291	-0.77769	-0.99672	-10.5235	-2.55676	-15.5461	-1.54995	-2.3884	-4.23393	-8.56273	-1.89513	-1.09384
-4.2964	-649.543	-563.192	-363.116	-578.791	-629.625	-613.634	-602.738	-498.668	-386.419	-477.489	-442.144	-604.32	-647.971	-681.528	-673.934	-631.33	-681.702	-584.742	-608.015	-681.702	-584.742	-608.015	-233.941		-4.2964	-9.78118	-7.05669	-8.92016	-1.07348	-1.86386	-0.69026	-0.83975	-1.06466	-11.3211	-2.606	-15.6032	-1.58078	-2.39851	-4.37265	-8.7698	-1.96909	-1.14294
-4.316	-655.533	-569.893	-368.848	-585.643	-637.536	-621.041	-611.279	-505.946	-388.127	-480.696	-448.385	-610.055	-656.083	-688.167	-679.555	-638.672	-689.861	-589.562	-607.689	-689.861	-589.562	-607.689	-235.005		-4.316	-9.63749	-6.99413	-8.66496	-1.12636	-1.78753	-0.74424	-0.79541	-0.98048	-9.32801	-2.63793	-15.4378	-1.48069	-2.42797	-4.37301	-8.93821	-1.92562	-1.13075
-4.3356	-662.648	-574.862	-374.236	-588.621	-645.377	-627.951	-616.672	-514.167	-395.911	-485.53	-453.24	-618.53	-665.271	-693.369	-688.688	-641.971	-697.91	-595.488	-618.18	-697.91	-595.488	-618.18	-238.613		-4.3356	-10.0996	-7.25009	-8.87453	-1.19502	-1.87039	-0.75693	-0.76188	-0.95964	-10.8436	-2.69072	-15.6645	-1.56713	-2.38751	-4.48797	-8.8676	-1.94856	-1.17435
-4.3552	-670.813	-577.898	-376.777	-596.91	-652.563	-633.734	-626.289	-520.323	-391.96	-488.304	-456.27	-625.669	-674.421	-702.951	-695.406	-648.508	-706.008	-602.527	-629.519	-706.008	-602.527	-629.519	-241.081		-4.3552	-10.6879	-7.10427	-9.12834	-1.2592	-1.95377	-0.73891	-0.74348	-0.889	-11.7718	-2.66848	-15.7949	-1.51852	-2.49517	-4.47636	-9.00991	-1.94097	-1.21686
-4.3746	-680.089	-583.712	-376.066	-602.698	-658.562	-641.545	-631.383	-524.451	-397.68	-492.505	-463.363	-631.028	-680.847	-710.682	-702.725	-657.154	-713.493	-608.064	-632.971	-713.493	-608.064	-632.971	-243.018		-4.3746	-10.4782	-7.23441	-9.51517	-1.34765	-1.89447	-0.7252	-0.69189	-0.98707	-11.5617	-2.71563	-16.1302	-1.58157	-2.48918	-4.43931	-9.24506	-1.94979	-1.23666
-4.394	-687.087	-591.527	-381.34	-607.587	-662.956	-646.731	-637.336	-531.479	-404.223	-495.961	-465.68	-635.762	-688.32	-719.813	-709.963	-665.53	-720.469	-613.732	-640.462	-720.469	-613.732	-640.462	-246.048		-4.394	-10.4769	-7.33037	-9.73708	-1.28993	-1.94392	-0.74906	-0.636	-1.12612	-11.3008	-2.73075	-16.4551	-1.60218	-2.60089	-4.44573	-9.12987	-1.99686	-1.265
-4.4136	-693.984	-599.912	-384.196	-613.267	-667.786	-656.82	-644.108	-537.634	-407.518	-504.075	-470.823	-641.715	-696.416	-725.83	-717.482	-672.61	-728.232	-621.219	-647.848	-728.232	-621.219	-647.848	-247.692		-4.4136	-10.6115	-7.74431	-9.66514	-1.2728	-2.02997	-0.77517	-0.67729	-1.13891	-9.91736	-2.60706	-16.3667	-1.62959	-2.52026	-4.6969	-9.30769	-2.05048	-1.29762
-4.4332	-701.995	-603.872	-388.44	-624.111	-674.239	-658.588	-648.826	-543.29	-412.564	-509.106	-474.085	-648.566	-703.253	-734.174	-726.14	-677.14	-735.03	-626.714	-656.873	-735.03	-626.714	-656.873	-248.131		-4.4332	-10.7497	-7.87349	-9.71083	-1.32088	-2.15395	-0.83576	-0.78154	-1.0626	-10.7638	-2.83137	-16.4588	-1.66543	-2.55249	-4.61727	-9.12667	-1.97432	-1.3526
-4.4528	-709.936	-610.552	-392.777	-633.976	-682.683	-665.675	-656.572	-551.876	-415.812	-513.987	-478.699	-655.93	-709.229	-743.58	-731.029	-684.222	-743.187	-632.262	-664.793	-743.187	-632.262	-664.793	-251.224		-4.4528	-11.1224	-8.28648	-9.7603	-1.33658	-2.16556	-0.87802	-0.78897	-1.04207	-11.7334	-2.78112	-16.3213	-1.606	-2.70198	-4.8459	-9.57181	-1.9886	-1.31319
-4.4724	-719.847	-617.629	-394.72	-637.58	-688.548	-674.531	-663.131	-558.976	-419.861	-518.825	-485.057	-662.548	-716.282	-749.561	-737.63	-691.127	-746.543	-640.158	-667.548	-746.543	-640.158	-667.548	-253.692		-4.4724	-11.5672	-8.4402	-10.0946	-1.29114	-1.97466	-0.88093	-0.80037	-1.14255	-12.1701	-2.91768	-16.6863	-1.66582	-2.80762	-4.99006	-9.40143	-2.09663	-1.29178
-4.4918	-728.93	-623.889	-398.085	-640.189	-694.867	-680.256	-666.721	-567.641	-421.338	-523.103	-487.765	-669.362	-720.883	-754.923	-746.413	-700.467	-753.825	-646.08	-672.936	-753.825	-646.08	-672.936	-252.297		-4.4918	-11.4074	-8.9022	-10.5859	-1.35053	-1.94872	-0.81969	-0.82229	-1.18394	-11.2204	-2.99117	-16.3665	-1.74486	-2.94354	-5.13354	-10.0339	-2.14991	-1.30798
-4.5112	-736.936	-629.816	-400.332	-648.895	-700.66	-687.413	-671.698	-570.45	-427.124	-530.283	-493.49	-675.668	-727.444	-763.079	-755.212	-705.435	-764.782	-651.825	-684.176	-764.782	-651.825	-684.176	-255.183		-4.5112	-11.9743	-8.70824	-10.5772	-1.38476	-2.1049	-0.81348	-0.9921	-1.03244	-13.4417	-2.95805	-17.4205	-1.79147	-2.9029	-4.98478	-10.1874	-2.11965	-1.33455
-4.5308	-744.771	-633.658	-405.663	-657.986	-709.969	-696.67	-677.728	-581.069	-432.175	-534.585	-496.236	-683.831	-737.713	-772.395	-762.748	-716.005	-773.036	-656.92	-691.599	-773.036	-656.92	-691.599	-258.571		-4.5308	-11.24	-8.74593	-10.9161	-1.41513	-2.0273	-0.88038	-0.93211	-1.0595	-12.1971	-2.99422	-17.9101	-1.89001	-2.96406	-4.8423	-10.0159	-2.16983	-1.36591
-4.5504	-752.59	-641.567	-405.808	-663.221	-716.858	-703.265	-688.876	-583.968	-435.434	-539.037	-501.42	-690.297	-745.795	-782.309	-772.563	-721.584	-781.474	-663.955	-698.393	-781.474	-663.955	-698.393	-259.668		-4.5504	-12.0206	-8.67505	-10.7588	-1.43099	-2.10087	-0.846	-0.90931	-1.06962	-13.2369	-3.13575	-17.7866	-1.9316	-3.08298	-5.00412	-10.3152	-2.38444	-1.38328
-4.57	-760.2	-646.544	-410.194	-672.691	-724.282	-712.081	-695.598	-590.544	-440.84	-544.447	-508.677	-699.731	-751.721	-791.865	-780.89	-731.359	-792.428	-671.765	-706.802	-792.428	-671.765	-706.802	-262.033		-4.57	-11.5831	-8.35614	-11.0446	-1.44423	-2.17786	-0.87519	-0.94553	-1.12164	-14.1237	-3.1189	-18.7801	-1.9361	-3.03429	-5.13306	-10.486	-2.4653	-1.45051
-4.5896	-769.646	-655.716	-416.646	-674.91	-731.633	-719.213	-703.292	-598.083	-440.972	-550.695	-513.665	-706.695	-759.213	-799.354	-790.188	-737.071	-797.909	-677.91	-716.415	-797.909	-677.91	-716.415	-262.595		-4.5896	-11.616	-8.44941	-10.8464	-1.52368	-2.12688	-0.82292	-1.00456	-1.03783	-14.3007	-3.01738	-18.3552	-1.93442	-3.03573	-5.09052	-10.4699	-2.39092	-1.47633
-4.609	-776.336	-661.07	-417.014	-679.534	-738.086	-724.116	-710.784	-603.296	-445.688	-555.282	-517.001	-714.109	-766.054	-807.616	-796.275	-742.483	-803.831	-684.082	-719.164	-803.831	-684.082	-719.164	-264.071		-4.609	-13.3069	-8.15307	-10.6836	-1.60994	-2.19678	-0.86932	-1.01326	-1.10551	-14.5887	-2.92448	-18.5911	-1.98205	-3.07058	-5.04935	-10.601	-2.44072	-1.47479
-4.6284	-784.228	-667.588	-422.601	-687.128	-744.965	-732.268	-715.862	-610.359	-451.367	-557.053	-521.233	-723.609	-777.89	-815.333	-805.815	-750.697	-813.3	-691.283	-727.375	-813.3	-691.283	-727.375	-265.389		-4.6284	-15.0128	-8.09653	-10.8399	-1.71803	-2.15548	-0.83332	-1.0059	-1.17079	-12.4566	-3.06392	-19.6745	-1.90753	-3.2426	-5.01432	-10.7445	-2.48266	-1.50732
-4.648	-793.38	-671.888	-428.496	-695.279	-752.494	-740.133	-722.793	-618.5	-453.686	-563.273	-522.817	-733.635	-784.805	-822.623	-812.864	-759.973	-824.312	-698.931	-734.839	-824.312	-698.931	-734.839	-270.368		-4.648	-15.2443	-8.31695	-10.9931	-1.91166	-2.22814	-0.80864	-1.01716	-1.09858	-13.7752	-3.02425	-20.2672	-1.97033	-3.38417	-5.17682	-10.9984	-2.59184	-1.49224
-4.6676	-803.578	-678.59	-433.518	-705.148	-758.445	-748.395	-731.237	-624.512	-456.637	-570.522	-529.573	-737.863	-790.942	-834.386	-821.381	-768.223	-831.032	-709.262	-741.547	-831.032	-709.262	-741.547	-274.37		-4.6676	-15.2219	-8.94775	-10.8408	-1.86577	-2.14002	-0.88735	-1.08686	-1.23332	-12.6547	-3.14632	-20.9538	-2.12831	-3.30365	-5.26375	-11.3982	-2.50386	-1.55792
-4.6872	-813.096	-685.303	-437.877	-711.882	-765.558	-756.443	-735.383	-631.443	-462.324	-574.515	-533.856	-744.866	-800.389	-843.662	-829.621	-777.67	-842.172	-714.598	-747.046	-842.172	-714.598	-747.046	-274.551		-4.6872	-15.1823	-8.97446	-11.5901	-1.88936	-2.20382	-0.89914	-0.99708	-1.16126	-14.9732	-3.15945	-21.6888	-2.09339	-3.23789	-5.27288	-10.9644	-2.37848	-1.5199
-4.7066	-819.546	-692.537	-441.707	-715.194	-772.54	-762.617	-744.652	-638.921	-470.851	-578.476	-538.802	-750.868	-808.295	-850.372	-837.438	-786.493	-851.87	-719.47	-757.707	-851.87	-719.47	-757.707	-278.651		-4.7066	-14.0499	-8.39694	-12.1049	-1.84695	-2.18586	-0.90342	-1.12237	-1.12621	-16.3027	-3.16532	-21.7439	-2.07823	-3.35108	-5.30239	-11.0317	-2.46963	-1.55143
-4.726	-828.969	-693.498	-445.849	-724.429	-781.441	-767.144	-753.662	-644.322	-474.599	-584.921	-543.6	-759.198	-817.404	-856.642	-847.292	-792.523	-858.995	-728.212	-761.384	-858.995	-728.212	-761.384	-280.732		-4.726	-13.9072	-8.61361	-11.9668	-1.87783	-2.34834	-0.97995	-1.04013	-1.22318	-13.7916	-3.2752	-21.9735	-2.05904	-3.38223	-5.44589	-11.2203	-2.4482	-1.5882
-4.7456	-838.788	-701.032	-449.008	-732.018	-789.932	-773.99	-759.45	-649.687	-478.928	-591.812	-548.199	-766.61	-826.612	-866.29	-856.562	-801.717	-868.578	-735.308	-767.037	-868.578	-735.308	-767.037	-284.449		-4.7456	-15.1228	-8.50097	-11.7634	-1.96262	-2.49266	-0.958	-0.97193	-1.27102	-13.5909	-3.2094	-21.3857	-2.02274	-3.60749	-5.47783	-11.3808	-2.38421	-1.54653
-4.7652	-848.48	-711.201	-452.15	-739.535	-797.239	-783.94	-763.321	-659.788	-482.738	-598.156	-552.056	-772.395	-834.653	-876.313	-865.286	-811.1	-880.578	-745.476	-777.363	-880.578	-745.476	-777.363	-287.475		-4.7652	-15.7504	-8.62927	-12.1679	-2.06118	-2.51739	-0.98802	-0.91589	-1.31785	-12.6064	-3.36022	-22.2293	-2.09271	-3.62752	-5.50648	-12.048	-2.57035	-1.57054
-4.7848	-859.594	-715.454	-454.594	-741.751	-804.679	-794.916	-773.65	-672.095	-483.691	-603.915	-554.708	-780.348	-843.13	-885.429	-873.48	-815.362	-889.553	-751.759	-781.261	-889.553	-751.759	-781.261	-291.922		-4.7848	-15.2172	-8.90765	-12.1431	-2.04458	-2.41847	-1.00472	-0.92597	-1.33764	-12.1794	-3.3018	-23.3054	-2.23523	-3.62889	-5.4685	-12.0364	-2.49449	-1.56897
-4.8044	-868.138	-724.185	-459.124	-749.965	-813.823	-804.055	-781.774	-676.897	-492.283	-605.182	-558.675	-788.143	-850.384	-897.106	-881.48	-825.422	-897.512	-756.338	-794.772	-897.512	-756.338	-794.772	-293.479		-4.8044	-15.5496	-8.60109	-12.0096	-2.05767	-2.44622	-0.98412	-0.97813	-1.35155	-11.8096	-3.45444	-23.7783	-2.16199	-3.63422	-5.48389	-12.2471	-2.60706	-1.62803
-4.8238	-879.141	-730.214	-465.019	-759.576	-823.958	-809.911	-792.703	-682.507	-496.713	-608.745	-564.854	-796.738	-857.62	-906.677	-891.126	-835.656	-907.658	-767.863	-798.056	-907.658	-767.863	-798.056	-294.642		-4.8238	-16.562	-8.63253	-12.5154	-2.08982	-2.56185	-0.98945	-0.92252	-1.32197	-12.1251	-3.46645	-24.2104	-2.25752	-3.69654	-5.4637	-12.5678	-2.81999	-1.57533
-4.8432	-888.336	-736.419	-471.365	-766.255	-829.098	-818.872	-801.325	-688.673	-501.807	-614.389	-571.222	-806.13	-866.826	-916.795	-905.13	-842.291	-918.992	-768.051	-805.766	-918.992	-768.051	-805.766	-295.177		-4.8432	-17.6573	-9.07367	-12.6906	-2.18797	-2.76694	-1.06926	-0.93681	-1.43625	-12.991	-3.55254	-23.7271	-2.39518	-3.74638	-5.48602	-12.6287	-2.82809	-1.66203
-4.8628	-896.715	-742.936	-474.648	-768.3	-838.125	-825.154	-809.93	-699.319	-506.344	-621.34	-580.534	-815.044	-875.823	-925.372	-912.095	-850.535	-928.47	-776.544	-814.115	-928.47	-776.544	-814.115	-298.779		-4.8628	-17.7547	-9.32022	-12.2889	-2.17801	-2.67445	-1.14088	-0.99618	-1.49008	-12.1748	-3.65854	-24.9227	-2.14649	-3.82819	-5.75238	-12.2984	-2.68897	-1.7395
-4.8824	-903.793	-749.156	-480.289	-777.79	-847.611	-832.432	-815.155	-706.172	-509.766	-627.244	-585.97	-826.118	-884.379	-934.092	-919.723	-860.722	-939.261	-788.558	-826.898	-939.261	-788.558	-826.898	-300.307		-4.8824	-17.3248	-9.41076	-12.3025	-2.21617	-2.72477	-1.15913	-1.06966	-1.45733	-12.4234	-3.65828	-24.5542	-2.2363	-3.87504	-5.91633	-12.4961	-2.73979	-1.8054
-4.902	-914.031	-755.534	-483.06	-788.846	-857.991	-844.994	-824.974	-712.703	-517.454	-635.287	-588.42	-836.218	-893.123	-943.25	-923.782	-870.544	-948.784	-796.358	-838.292	-948.784	-796.358	-838.292	-307.029		-4.902	-17.9426	-9.49345	-12.5397	-2.26676	-2.77412	-1.08819	-1.11358	-1.63337	-13.6974	-3.807	-25.6797	-2.44816	-4.0378	-6.16325	-12.6547	-2.75082	-1.88529
-4.9216	-925.321	-762.136	-489.313	-795.573	-863.054	-850.601	-834.228	-719.278	-521.202	-642.781	-593.84	-845.031	-904.764	-954.328	-934.642	-877.561	-955.955	-805.945	-848.138	-955.955	-805.945	-848.138	-311.575		-4.9216	-16.3456	-9.86869	-12.5624	-2.27617	-2.89618	-1.07854	-1.10362	-1.66727	-16.7538	-3.82723	-27.3298	-2.37866	-4.25154	-6.12076	-12.7625	-2.7677	-1.88539
-4.941	-935.397	-771.906	-491.434	-802.374	-870.896	-859.142	-844.446	-727.383	-524.959	-649.13	-598.472	-850.133	-911.926	-966.908	-944.557	-887.684	-963.725	-811.661	-853.544	-963.725	-811.661	-853.544	-316.428		-4.941	-16.569	-10.5091	-12.6211	-2.09677	-2.74784	-1.17197	-1.08362	-1.5937	-15.953	-3.89471	-27.0681	-2.26306	-4.09747	-6.24046	-12.5727	-2.77753	-1.92938
-4.9604	-946.831	-777.962	-494.722	-812.335	-879.593	-869.473	-851.09	-734.599	-529.393	-654.126	-604.117	-857.59	-922.355	-975.272	-955.931	-897.553	-974.947	-826.086	-858.626	-974.947	-826.086	-858.626	-319.77		-4.9604	-16.6677	-10.3452	-12.8282	-2.04965	-2.85361	-1.18251	-1.0346	-1.62191	-17.6498	-4.08385	-27.4791	-2.3682	-4.13965	-6.44009	-12.6834	-2.68659	-1.99297
-4.98	-959.215	-784.548	-499.57	-819.748	-889.472	-877.015	-862.944	-744.216	-529.408	-658.542	-608.012	-869.341	-931.764	-986.905	-967.506	-906.155	-986.221	-833.496	-869.042	-986.221	-833.496	-869.042	-320.951		-4.98	-16.2267	-9.87003	-12.736	-2.10002	-3.18995	-1.19528	-1.05849	-1.59757	-19.5287	-4.11438	-27.8257	-2.4498	-4.32887	-6.41955	-12.7871	-2.83493	-1.93077
-4.9953	-969.996	-787.246	-502.85	-822.763	-898.559	-884.751	-868.975	-753.105	-534.566	-662.097	-614.721	-875.535	-941.007	-997.984	-975.202	-914.257	-994.435	-840.751	-877.283	-994.435	-840.751	-877.283	-322.359		-4.9953	-17.0042	-9.57497	-12.6554	-2.19155	-3.22912	-1.16274	-1.04292	-1.73616	-18.5287	-4.16554	-27.9139	-2.37027	-4.39047	-6.59174	-12.767	-2.82874	-1.99564
-4.9812	-966.817	-783.811	-502.485	-821.042	-893.561	-882.888	-864.516	-747.554	-529.751	-661.825	-613.811	-870.709	-936.814	-990.422	-968.471	-908.106	-993.366	-836.268	-879.513	-993.366	-836.268	-879.513	-320.946		-4.9812	-17.5782	-9.79018	-12.89	-2.3144	-3.23628	-1.19057	-1.06027	-1.64543	-16.4573	-4.10105	-27.2554	-2.32951	-4.26515	-6.45267	-12.7492	-2.92022	-1.95526
-4.9616	-957.591	-778.596	-498.513	-815.017	-888.72	-879.534	-857.574	-743.89	-529.549	-656.13	-605.885	-864.302	-934.482	-980.731	-961.087	-903.454	-986.711	-830.225	-873.943	-986.711	-830.225	-873.943	-317.669		-4.9616	-15.7727	-9.30828	-12.5076	-2.22223	-3.35703	-1.21976	-0.96232	-1.84941	-15.9005	-3.95903	-28.3019	-2.27686	-4.08961	-6.36411	-12.829	-2.70042	-1.8555
-4.9422	-949.763	-773.023	-494.282	-806.924	-880.041	-876.187	-850.845	-739.006	-531.404	-650.579	-600.674	-858.965	-925.453	-973.071	-955.266	-895.779	-979.127	-823.507	-859.195	-979.127	-823.507	-859.195	-317.093		-4.9422	-16.68	-8.7462	-12.2437	-2.1676	-3.28241	-1.2038	-0.96134	-1.71012	-16.0011	-4.00277	-26.8158	-2.29436	-3.86129	-6.18336	-12.6569	-2.74886	-1.85295
-4.9228	-940.486	-766.687	-488.793	-803.413	-874.793	-866.73	-841.503	-735.887	-529.328	-648.47	-598.078	-851.138	-918.946	-969.077	-949.179	-891.256	-971.835	-819.711	-856.332	-971.835	-819.711	-856.332	-316.68		-4.9228	-14.7395	-8.806	-12.1528	-2.07079	-3.21727	-1.16773	-1.00925	-1.72357	-16.2414	-3.71771	-26.9485	-2.27938	-3.86221	-6.03965	-12.9418	-2.64626	-1.81629
-4.9032	-935.253	-762.457	-485.601	-798.124	-865.438	-855.579	-837.119	-730.707	-527.229	-647.367	-594.027	-846.782	-910.799	-960.768	-942.786	-883.648	-961.624	-810.72	-852.865	-961.624	-810.72	-852.865	-314.688		-4.9032	-15.7175	-8.59214	-11.552	-1.98447	-3.12412	-1.15037	-0.97836	-1.44347	-17.3866	-3.79644	-26.5072	-1.97827	-3.90585	-6.17466	-12.4568	-2.67734	-1.7273
-4.8836	-927.407	-758.499	-485.531	-791.31	-857.01	-846.379	-828.573	-730.484	-527.019	-643.173	-590.433	-841.431	-906.494	-951.965	-934.951	-878.619	-958.109	-801.016	-842.355	-958.109	-801.016	-842.355	-310.176		-4.8836	-15.1297	-7.75806	-11.262	-2.09211	-3.01947	-1.13525	-0.98667	-1.55562	-17.6858	-3.7268	-26.3327	-2.04794	-3.71627	-6.07825	-12.1626	-2.56221	-1.68134
-4.864	-918.051	-752.735	-477.862	-786.271	-853.052	-843.511	-822.776	-719.819	-524.19	-638.267	-584.827	-833.421	-897.408	-944.806	-930.242	-871.713	-947.853	-794.238	-835.011	-947.853	-794.238	-835.011	-310.164		-4.864	-14.415	-7.90181	-10.8546	-2.10942	-3.17252	-1.13824	-0.94686	-1.57307	-16.6244	-3.7566	-26.4969	-2.08568	-3.70974	-5.81831	-11.84	-2.40272	-1.63061
-4.8444	-908.821	-750.799	-477.041	-781.044	-847.501	-837.726	-819.418	-716.525	-515.792	-633.938	-583.451	-828.714	-888.627	-934.979	-920.486	-870.675	-938.321	-792.12	-825.144	-938.321	-792.12	-825.144	-308.567		-4.8444	-14.0466	-7.39947	-10.6701	-2.07034	-3.09504	-1.11064	-0.82825	-1.50789	-16.9362	-3.62312	-26.0762	-2.11437	-3.74331	-5.70711	-11.8275	-2.51042	-1.59724
-4.825	-901.735	-742.198	-477.54	-772.251	-843.388	-832.911	-813.245	-713.064	-510.917	-630.423	-581.888	-821.53	-883.655	-927.664	-913.365	-859.695	-932.229	-790.303	-812.417	-932.229	-790.303	-812.417	-305.762		-4.825	-13.6444	-6.92393	-10.7683	-1.88036	-2.8749	-1.02792	-0.83966	-1.55228	-16.9371	-3.72403	-27.175	-2.1184	-3.87621	-5.89723	-12.0526	-2.39407	-1.56115
-4.8056	-894.744	-738.451	-469.575	-768.173	-837.595	-831.604	-804.478	-709.157	-502.896	-623.811	-574.677	-815.805	-877.634	-920.384	-908.038	-855.212	-924.15	-784.601	-811.901	-924.15	-784.601	-811.901	-302.505		-4.8056	-13.6947	-6.84724	-10.2679	-1.89829	-2.61115	-1.00985	-0.91064	-1.51385	-17.5212	-3.76106	-25.6113	-2.07242	-3.79069	-5.80472	-11.7981	-2.43668	-1.61321
-4.786	-886.926	-731.69	-463.772	-761.635	-829.355	-820.352	-795.35	-699.63	-500.363	-618.878	-567.282	-811.924	-870.103	-914.371	-901.455	-849.608	-920.481	-777.124	-811.888	-920.481	-777.124	-811.888	-299.5		-4.786	-13.2515	-6.58741	-9.97174	-1.76097	-2.4488	-1.0235	-0.86614	-1.37928	-16.1028	-3.73662	-25.3574	-1.94958	-3.72537	-5.70123	-11.62	-2.26792	-1.5585
-4.7664	-880.487	-724.694	-463.153	-756.925	-820.911	-813.48	-791.079	-688.559	-495.542	-611.622	-561.883	-804.57	-864.044	-907.524	-894.26	-843.046	-913.645	-767.396	-809.877	-913.645	-767.396	-809.877	-299.974		-4.7664	-12.1191	-6.52946	-9.97864	-1.78417	-2.58871	-0.98927	-0.75554	-1.47697	-15.3876	-3.89574	-23.4464	-1.94402	-3.57088	-5.56224	-11.2667	-2.20651	-1.56952
-4.7468	-872.241	-719.299	-459.68	-754.304	-817.515	-806.139	-780.716	-684.311	-492.494	-607.697	-554.009	-797.689	-857.65	-898.538	-890.114	-835.515	-904.321	-762.659	-804.626	-904.321	-762.659	-804.626	-296.082		-4.7468	-12.1229	-6.25737	-9.60004	-1.85545	-2.45322	-0.9306	-0.71787	-1.48722	-16.8552	-3.81673	-23.4438	-1.90261	-3.35193	-5.57991	-11.1541	-2.16735	-1.49308
-4.7272	-865.882	-713.105	-459.999	-748.963	-811.066	-795.961	-773.306	-677.726	-496.719	-600.316	-551.88	-791.699	-850.801	-892.329	-879.26	-829.336	-897.974	-753.347	-795.535	-897.974	-753.347	-795.535	-294.715		-4.7272	-11.4188	-5.82439	-9.39776	-1.77934	-2.49455	-0.88852	-0.6941	-1.33581	-17.0267	-3.65777	-23.0654	-1.90951	-3.3494	-5.37842	-10.9203	-2.11623	-1.47271
-4.7078	-858.431	-708.74	-457.197	-743.695	-804.623	-791.391	-768.545	-674.189	-492.006	-597.971	-549.03	-787.174	-843.78	-887.772	-872.479	-824.792	-890.983	-746.706	-790.016	-890.983	-746.706	-790.016	-289.925		-4.7078	-10.8483	-5.60816	-9.67553	-1.85568	-2.34472	-0.8286	-0.68782	-1.37137	-15.5575	-3.48641	-22.284	-1.88085	-3.36367	-5.3958	-11.1136	-2.05255	-1.39755
-4.6884	-850.328	-702.951	-452.914	-738.969	-801.016	-784.423	-764.106	-670.269	-488.048	-588.84	-545.254	-780.929	-836.972	-880.599	-865.485	-819.085	-885.785	-741.83	-781.851	-885.785	-741.83	-781.851	-289.387		-4.6884	-10.5665	-5.33005	-9.52322	-1.92961	-2.28229	-0.80138	-0.77678	-1.31234	-14.4241	-3.29333	-21.7624	-1.78967	-3.32531	-5.28636	-11.4025	-2.0475	-1.40033
-4.6688	-841.963	-697.066	-450.239	-731.828	-792.534	-783.439	-761.989	-663.073	-489.327	-586.439	-541.842	-773.361	-831.366	-874.569	-860.272	-811.963	-878.343	-738.17	-773.735	-878.343	-738.17	-773.735	-289.092		-4.6688	-10.2958	-5.20048	-9.01865	-1.81219	-2.22738	-0.78928	-0.69612	-1.3901	-14.5194	-3.06658	-21.7599	-1.91707	-3.47313	-5.25161	-11.459	-2.12922	-1.32379
-4.6492	-835.472	-690.966	-448.464	-727.061	-787.2	-774.617	-752.871	-662.992	-485.591	-583.957	-540.055	-767.019	-824.23	-869.684	-855.063	-803.39	-868.882	-734.943	-770.145	-868.882	-734.943	-770.145	-285.063		-4.6492	-10.4011	-4.96021	-8.99652	-1.76609	-2.17626	-0.79813	-0.6203	-1.36809	-15.6628	-3.07015	-21.2073	-1.78958	-3.49632	-5.27066	-11.5391	-2.21938	-1.31364
-4.6296	-830.231	-683.737	-444.512	-721.741	-780.754	-765.659	-742.567	-658.097	-480.221	-578.69	-534.797	-760.666	-815.733	-863.322	-845.818	-795.881	-863.326	-727.451	-764.456	-863.326	-727.451	-764.456	-283.574		-4.6296	-10.2216	-4.65942	-8.6124	-1.57326	-2.26751	-0.76577	-0.72079	-1.36713	-14.9187	-3.1212	-20.6304	-1.75365	-3.4942	-5.02717	-11.3345	-2.16743	-1.31011
-4.6102	-821.214	-682.551	-437.92	-712.914	-772.233	-761.227	-737.46	-650.391	-476.262	-574.872	-527.342	-756.189	-807.899	-856.981	-838.325	-788.694	-853.842	-722.466	-758.923	-853.842	-722.466	-758.923	-282.742		-4.6102	-10.3382	-4.82041	-8.30836	-1.58358	-2.08433	-0.75825	-0.65422	-1.36844	-14.7012	-2.94814	-21.3827	-1.7115	-3.32124	-5.07086	-11.0645	-2.0911	-1.30255
-4.5908	-815.734	-680.157	-435.566	-704.705	-765.584	-756.061	-735.684	-645.225	-471.983	-572.324	-521.141	-751.01	-801.604	-849.331	-831.103	-780.882	-849.102	-714.169	-753.905	-849.102	-714.169	-753.905	-281.332		-4.5908	-10.5665	-4.71542	-8.2662	-1.54367	-1.95499	-0.75846	-0.54956	-1.2276	-13.857	-2.93239	-20.9977	-1.66901	-3.15477	-4.95608	-11.1535	-2.16325	-1.2032
-4.5712	-808.253	-671.835	-433.72	-700.989	-761.863	-750.332	-728.736	-638.3	-470.774	-568.744	-520.211	-742.994	-794.635	-842.161	-821.934	-778.471	-841.394	-708.425	-746.675	-841.394	-708.425	-746.675	-276.426		-4.5712	-10.2973	-4.52681	-8.0672	-1.46425	-1.86848	-0.74223	-0.61919	-1.27125	-14.2372	-2.97571	-19.7755	-1.55023	-3.07034	-4.9685	-11.2932	-2.11548	-1.22848
-4.5516	-799.714	-668.131	-426.418	-694.718	-754.534	-744.864	-721.596	-634.578	-467.995	-562.542	-513.733	-737.867	-788.804	-833.675	-814.219	-772.643	-833.874	-703.794	-742.626	-833.874	-703.794	-742.626	-275.898		-4.5516	-9.69581	-4.2616	-8.15285	-1.52458	-1.87141	-0.80453	-0.58597	-1.35126	-12.323	-2.99362	-19.566	-1.55544	-3.05762	-4.81355	-11.1725	-1.93813	-1.20448
-4.532	-794.78	-663.454	-428.684	-687.351	-746.842	-738.294	-714.265	-632.935	-466.042	-559.522	-512.671	-732.476	-781.796	-827.614	-803.429	-766.505	-826.946	-699.408	-734.283	-826.946	-699.408	-734.283	-276.742		-4.532	-9.89108	-4.02236	-7.67025	-1.54417	-1.9371	-0.71452	-0.55275	-1.32355	-12.8904	-2.85242	-19.4185	-1.59943	-3.04476	-4.5895	-11.0916	-1.79685	-1.22229
-4.5124	-787.194	-654.885	-421.739	-682.182	-741.225	-733.308	-708.483	-628.541	-461.152	-556.103	-507.63	-726.032	-775.026	-820.385	-799.05	-759.259	-822.519	-696.292	-728.969	-822.519	-696.292	-728.969	-273.798		-4.5124	-8.97097	-3.89264	-7.71569	-1.55753	-1.85703	-0.72618	-0.55597	-1.29584	-11.6242	-2.88773	-19.7879	-1.59078	-2.83067	-4.56967	-10.6515	-1.77704	-1.19672
-4.493	-778.175	-651.014	-416.267	-680.415	-734.292	-736.813	-712.75	-622.179	-454.784	-553.019	-505.197	-722.844	-770.83	-810.209	-792.198	-753.736	-814.969	-688.567	-723.553	-814.969	-688.567	-723.553	-271.469		-4.493	-8.63567	-3.81941	-7.56598	-1.521	-1.92402	-0.6682	-0.55474	-1.33057	-11.6746	-2.76122	-19.4959	-1.6619	-2.82731	-4.68451	-10.2336	-1.7043	-1.2049
-4.4736	-771.637	-644.797	-411.373	-675.337	-728.308	-727.539	-707.58	-617.885	-453.066	-547.525	-500.924	-713.504	-763.288	-803.176	-783.044	-746.943	-808.89	-683.175	-715.46	-808.89	-683.175	-715.46	-269.18		-4.4736	-9.05748	-3.81041	-7.35934	-1.58649	-1.75149	-0.65004	-0.57108	-1.25842	-11.837	-2.71144	-19.6373	-1.60024	-2.81689	-4.59591	-9.98224	-1.69468	-1.24552
-4.454	-764.484	-642.166	-408.776	-668.92	-723.141	-722.087	-698.535	-614.071	-449.254	-543.276	-497.47	-706.692	-756.011	-796.357	-780.204	-742.847	-802.647	-676.359	-710.499	-802.647	-676.359	-710.499	-265.715		-4.454	-8.75891	-3.77029	-7.23376	-1.48408	-1.74559	-0.69445	-0.54972	-1.21857	-11.7062	-2.56667	-18.9053	-1.61512	-2.78682	-4.40853	-9.76452	-1.64763	-1.14425
-4.4344	-756.352	-638.216	-407.858	-664.541	-715.042	-712.571	-694.627	-615.257	-447.117	-539.172	-494.5	-702.026	-752.463	-792.746	-777.651	-736.052	-794.683	-675.16	-704.186	-794.683	-675.16	-704.186	-262.955		-4.4344	-8.3256	-3.685	-7.2719	-1.43419	-1.70328	-0.66825	-0.4942	-1.24582	-10.0513	-2.57312	-19.506	-1.51938	-2.78261	-4.46684	-9.67768	-1.64153	-1.07366
-4.4148	-750.584	-632.82	-405.405	-658.877	-709.499	-704.248	-688.687	-615.625	-444.593	-536.326	-489.645	-695.729	-745.526	-786.034	-770.183	-729.159	-789.074	-669.791	-698.398	-789.074	-669.791	-698.398	-265.038		-4.4148	-8.4098	-3.48651	-7.23587	-1.3484	-1.70707	-0.67047	-0.50097	-1.19052	-10.6913	-2.60692	-19.3334	-1.49644	-2.66934	-4.33469	-9.74776	-1.59569	-1.11037
-4.3952	-742.742	-626.586	-403.819	-652.485	-705.046	-702.391	-681.954	-603.681	-440.661	-532.09	-485.947	-690.723	-738.528	-776.634	-761.924	-724.372	-782.275	-666.493	-692.166	-782.275	-666.493	-692.166	-266.253		-4.3952	-8.68792	-3.3652	-7.18488	-1.29095	-1.75304	-0.63371	-0.49315	-1.13748	-11.2106	-2.44046	-19.7499	-1.42105	-3.08899	-4.24256	-9.81459	-1.66961	-1.05413
-4.3758	-736.385	-622.987	-398.073	-647.994	-698.652	-702.485	-676.298	-597.671	-439	-529.15	-483.163	-686.162	-731.183	-768.158	-761.099	-719.024	-774.04	-660.877	-689.966	-774.04	-660.877	-689.966	-259.317		-4.3758	-8.48709	-3.33067	-6.9815	-1.27635	-1.64294	-0.67214	-0.42514	-1.17753	-10.3783	-2.45193	-19.0421	-1.38415	-2.85271	-4.25531	-9.71845	-1.65159	-1.07818
-4.3564	-730.524	-619.524	-397.412	-641.556	-696.85	-697.489	-669.427	-591.324	-435.494	-524.461	-481.907	-680.138	-726.639	-763.096	-754.618	-711.787	-765.329	-653.581	-687.203	-765.329	-653.581	-687.203	-258.519		-4.3564	-8.39008	-3.43704	-6.47183	-1.25528	-1.62565	-0.60088	-0.44807	-1.25625	-9.30121	-2.48402	-18.5197	-1.27804	-2.91265	-4.19107	-9.66951	-1.55716	-1.03574
-4.3368	-724.593	-617.296	-397.374	-637.008	-688.973	-688.701	-667.134	-589.941	-431.731	-521.299	-476.69	-674.107	-721.245	-757.876	-744.283	-708.185	-758.762	-648.225	-681.773	-758.762	-648.225	-681.773	-255.006		-4.3368	-7.72482	-3.31831	-6.42876	-1.2709	-1.51885	-0.65417	-0.44742	-1.32235	-11.4969	-2.45561	-17.752	-1.29012	-2.8361	-4.04491	-9.56957	-1.46957	-1.05019
-4.3172	-718.039	-612.405	-394.759	-630.503	-683.06	-673.499	-661.488	-582.038	-427.07	-520.269	-474.66	-668.773	-715.376	-751.529	-736.847	-699.645	-755.654	-643.393	-670.679	-755.654	-643.393	-670.679	-254.513		-4.3172	-7.56084	-3.2062	-6.13954	-1.25626	-1.40835	-0.64612	-0.43355	-1.21412	-12.1166	-2.37412	-17.4702	-1.21607	-2.84933	-4.08571	-9.61056	-1.46326	-1.05256
-4.2976	-711.002	-606.476	-390.704	-626.097	-676.2	-668.083	-652.262	-580.311	-423.031	-513.346	-470.763	-661.43	-708.805	-747.393	-730.281	-695.331	-750.877	-635.364	-665.75	-750.877	-635.364	-665.75	-253.258		-4.2976	-6.71261	-3.01505	-6.01992	-1.24261	-1.42407	-0.55991	-0.39725	-1.11643	-10.9419	-2.27839	-17.1957	-1.20578	-2.73865	-3.91287	-9.19326	-1.49234	-1.09167
-4.278	-705.233	-599.235	-387.428	-622.19	-668.996	-662.004	-649.048	-576.104	-420.718	-509.722	-463.74	-654.859	-703.249	-741.827	-725.738	-690.172	-739.515	-626.462	-661.642	-739.515	-626.462	-661.642	-250.878		-4.278	-6.66864	-2.91868	-5.96597	-1.202	-1.40975	-0.57364	-0.34431	-1.11909	-11.2348	-2.30858	-16.4617	-1.18494	-2.52335	-3.84036	-8.89636	-1.41742	-1.02977
-4.2586	-698.439	-592.961	-385.262	-617.659	-664.936	-659.882	-644.07	-567.354	-416.936	-504.552	-460.101	-650.467	-698.317	-734.841	-718.031	-683.472	-736.332	-619.476	-658.185	-736.332	-619.476	-658.185	-246.29		-4.2586	-6.87853	-2.83793	-6.03604	-1.26368	-1.41342	-0.55911	-0.35724	-1.04324	-11.5332	-2.14519	-16.2306	-1.20697	-2.53092	-3.88052	-8.83763	-1.41	-1.02078
-4.2392	-692.925	-591.441	-382.66	-615.475	-658.135	-651.502	-637.694	-563.068	-412.859	-501.727	-455.679	-645.073	-693.939	-727.331	-713.962	-678.55	-728.834	-611.088	-650.918	-728.834	-611.088	-650.918	-244.417		-4.2392	-6.32775	-2.79363	-6.04421	-1.25459	-1.28889	-0.57428	-0.32539	-1.01237	-9.29284	-2.17081	-16.2131	-1.21287	-2.51389	-3.82628	-8.5209	-1.36595	-1.00644
-4.2196	-688.165	-588.318	-378.071	-609.512	-652.768	-644.353	-633.664	-560.686	-409.58	-498.794	-453.178	-640.325	-687.871	-720.8	-708.817	-674.027	-722.905	-605.85	-644.119	-722.905	-605.85	-644.119	-243.794		-4.2196	-6.8362	-2.86448	-5.95947	-1.18608	-1.3084	-0.5291	-0.38723	-1.04055	-8.74584	-2.17818	-15.5698	-1.19808	-2.44776	-3.83145	-8.45992	-1.3271	-1.02344
-4.2	-680.842	-582.037	-376.489	-603.807	-647.902	-641.212	-627.334	-555.841	-407.864	-494.742	-450.287	-632.897	-680.211	-715.904	-700.449	-666.543	-714.122	-601.237	-640.828	-714.122	-601.237	-640.828	-241.669		-4.2	-7.0171	-2.75063	-5.67114	-1.20278	-1.29273	-0.51141	-0.36752	-0.97332	-8.45269	-2.34129	-15.2852	-1.15548	-2.41291	-3.77248	-8.17506	-1.30627	-0.96082
-4.1804	-675.046	-577.536	-373.626	-600.299	-642.388	-638.687	-620.497	-548.745	-404.888	-490.109	-445.225	-627.145	-674.793	-710.214	-695.147	-661.563	-711.533	-596.034	-635.396	-711.533	-596.034	-635.396	-240.081		-4.1804	-6.54244	-2.68794	-5.57655	-1.16776	-1.22762	-0.52472	-0.36508	-1.02291	-9.20963	-2.33254	-15.552	-1.11579	-2.38186	-3.75845	-8.14884	-1.37175	-0.91016
-4.1608	-668.391	-573.445	-372.996	-594.18	-639.579	-633.176	-616.954	-546.794	-403.66	-489.356	-441.787	-622.532	-669.929	-706.032	-687.846	-655.79	-705.966	-591.673	-629.802	-705.966	-591.673	-629.802	-237.813		-4.1608	-6.24947	-2.66164	-5.57367	-1.12117	-1.26799	-0.55646	-0.34645	-1.01972	-8.67306	-2.3213	-15.1349	-1.05282	-2.31502	-3.72257	-8.08861	-1.299	-0.92074
-4.1414	-662.861	-565.604	-370.195	-587.992	-632.581	-625.78	-612.712	-544.349	-401.073	-485.242	-439.245	-617.817	-665.367	-698.126	-686.284	-649.734	-699.641	-585.193	-626.964	-699.641	-585.193	-626.964	-235.338		-4.1414	-6.36527	-2.61406	-5.69648	-1.11034	-1.22292	-0.50514	-0.34782	-0.962	-8.21987	-2.349	-14.7231	-1.08483	-2.34071	-3.60604	-7.90365	-1.23006	-0.92678
-4.122	-654.981	-560.193	-369.743	-585.143	-626.458	-621.928	-608.092	-538.812	-399.739	-480.345	-435.93	-615.712	-659.279	-693.338	-678.029	-644.076	-691.97	-580.537	-621.152	-691.97	-580.537	-621.152	-234.369		-4.122	-6.60649	-2.61679	-5.33564	-1.07284	-1.23248	-0.48983	-0.30797	-0.88625	-8.73538	-2.2896	-14.9896	-1.11985	-2.28971	-3.54144	-7.86141	-1.30028	-0.92356
-4.1024	-649.559	-558.664	-367.388	-579.298	-623.395	-617	-604.17	-533.458	-395.315	-475.929	-431.788	-608.702	-654.567	-687.626	-671.837	-638.343	-687.659	-573.495	-615.214	-687.659	-573.495	-615.214	-232.08		-4.1024	-6.27832	-2.59764	-5.15443	-1.03717	-1.18447	-0.49261	-0.30799	-0.87466	-9.61023	-2.25243	-15.1124	-1.06301	-2.22649	-3.43431	-7.92323	-1.22379	-0.83128
-4.0828	-644.084	-553.417	-359.373	-576.603	-619.58	-609.371	-598.883	-527.613	-392.526	-476.051	-428.249	-603.056	-648.502	-682.065	-666.295	-631.801	-683.383	-566.443	-610.915	-683.383	-566.443	-610.915	-230.168		-4.0828	-6.12637	-2.68585	-5.12431	-0.9423	-1.13181	-0.51488	-0.29186	-0.86779	-9.41263	-2.20639	-15.1543	-1.10773	-2.15566	-3.33443	-7.93464	-1.20957	-0.84419
-4.0632	-638.889	-547.741	-357.234	-568.913	-613.906	-600.118	-592.146	-525.287	-389.037	-471.678	-423.994	-597.644	-642.831	-676.652	-661.721	-628.536	-676.871	-562.279	-606.211	-676.871	-562.279	-606.211	-229.665		-4.0632	-6.55024	-2.86452	-4.90985	-1.01526	-1.07966	-0.5103	-0.31307	-0.85676	-8.36932	-2.26419	-14.4697	-1.11234	-2.0605	-3.23358	-7.91774	-1.12398	-0.8236
-4.0438	-634.298	-546.072	-354.153	-565.303	-610.639	-598.791	-588.615	-520.573	-384.824	-466.069	-421.597	-593.005	-637.562	-670.624	-657.371	-621.201	-670.435	-559.324	-602.114	-670.435	-559.324	-602.114	-227.825		-4.0438	-6.16482	-2.77625	-4.68697	-0.99824	-1.06656	-0.479	-0.27828	-0.85949	-8.40866	-2.19266	-13.9818	-1.07205	-2.06408	-3.18566	-7.87566	-1.09851	-0.7974
-4.0244	-626.962	-543.563	-351.628	-560.236	-604.387	-593.413	-583.61	-514.441	-380.565	-461.919	-415.984	-587.163	-633.679	-664.676	-649.253	-616.826	-666.498	-551.541	-596.19	-666.498	-551.541	-596.19	-225.381		-4.0244	-5.6144	-2.60965	-4.67418	-1.01976	-1.04157	-0.43249	-0.29627	-0.82643	-9.48441	-2.13604	-14.5882	-1.03618	-1.91245	-3.1358	-7.82067	-1.00739	-0.82368
-4.0048	-621.212	-538.123	-352.793	-556.207	-600.122	-583.497	-578.595	-513.141	-378.717	-459.628	-411.414	-583.486	-627.095	-660.256	-642.235	-611.6	-660.486	-548.375	-590.507	-660.486	-548.375	-590.507	-224.562		-4.0048	-5.39867	-2.37897	-4.6947	-0.93522	-1.03178	-0.45941	-0.25987	-0.77707	-9.31961	-2.11724	-14.2691	-1.0158	-1.97794	-3.16883	-7.67237	-1.00024	-0.8461
-3.9852	-614.719	-532.495	-349.074	-549.323	-592.988	-583.051	-573.765	-508.797	-375.976	-454.686	-408.263	-577.985	-622.765	-653.11	-638.575	-608.828	-654.187	-544.443	-584.21	-654.187	-544.443	-584.21	-225.649		-3.9852	-5.36168	-2.37219	-4.56332	-1.01377	-1.02201	-0.45417	-0.2708	-0.7166	-8.97125	-2.11132	-14.3307	-0.96329	-1.93863	-3.16697	-7.64947	-1.00463	-0.80123
-3.9656	-609.22	-529.154	-344.09	-544.568	-588.336	-579.092	-569.7	-502.306	-370.614	-451.246	-405.899	-571.74	-614.529	-646.062	-632.871	-602.682	-646.633	-539.139	-580.342	-646.633	-539.139	-580.342	-222.604		-3.9656	-5.22136	-2.31448	-4.57953	-0.99744	-1.03121	-0.45554	-0.21905	-0.78276	-8.41796	-2.22832	-14.0853	-0.97008	-1.88718	-3.1075	-7.6889	-1.03798	-0.75151
-3.946	-604.379	-523.243	-341.217	-541.101	-581.552	-573.167	-566.729	-496.108	-369.625	-448.542	-400.49	-568.242	-609.041	-641.876	-628.829	-596.119	-642.65	-536.246	-576.484	-642.65	-536.246	-576.484	-220.962		-3.946	-4.98546	-2.30701	-4.39529	-0.99737	-1.03196	-0.47018	-0.23656	-0.85584	-7.95051	-2.13322	-13.7314	-1.00604	-1.87493	-3.07896	-7.64796	-0.98203	-0.75009
-3.9266	-599.566	-518.952	-338.02	-536.934	-577.299	-569.537	-560.388	-489.55	-366.352	-444.83	-402.451	-562.855	-604.624	-634.706	-622.273	-590.298	-637.837	-534.192	-570.15	-637.837	-534.192	-570.15	-219.058		-3.9266	-4.98114	-2.32617	-4.06325	-0.95677	-1.00475	-0.49277	-0.24064	-0.71854	-7.37844	-2.18641	-13.1669	-1.04791	-1.82576	-3.02641	-7.35794	-0.99567	-0.74785
-3.9072	-592.991	-516.669	-335.362	-532.942	-572.626	-562.533	-556.195	-485.284	-363.219	-439.983	-397.528	-558.493	-599.625	-629.171	-616.197	-585.601	-629.387	-525.356	-564.976	-629.387	-525.356	-564.976	-217.361		-3.9072	-5.22925	-2.24598	-4.19365	-0.96167	-0.95689	-0.44844	-0.24167	-0.78019	-8.01605	-2.02809	-12.7316	-0.92917	-1.76338	-2.92962	-7.15551	-0.92381	-0.71278
-3.8876	-588.018	-513.356	-329.561	-526.769	-568.116	-563.422	-555.91	-480.461	-360.02	-434.839	-391.451	-554.686	-594.901	-621.142	-612.839	-579.847	-624.75	-520.5	-560.084	-624.75	-520.5	-560.084	-215.18		-3.8876	-5.0475	-2.24203	-4.14976	-1.00677	-0.94127	-0.45662	-0.2268	-0.733	-7.18763	-1.95642	-12.2734	-0.87247	-1.89209	-2.84246	-7.40083	-0.89901	-0.71525
-3.868	-581.913	-508.488	-324.933	-522.731	-563.187	-557.812	-547.48	-476.916	-354.882	-432.224	-387.287	-548.151	-588.383	-617.686	-606.995	-573.912	-619.311	-515.981	-553.375	-619.311	-515.981	-553.375	-212.279		-3.868	-4.77485	-2.24564	-4.02838	-1.01069	-0.87808	-0.4233	-0.24329	-0.79491	-7.51464	-1.8147	-11.7749	-0.88037	-1.85628	-2.87107	-7.4986	-0.89386	-0.71511
-3.8484	-575.279	-501.631	-323.755	-517.468	-558.039	-553.559	-538.304	-475.007	-354.576	-428.615	-384.665	-542.571	-583.751	-613.79	-602.358	-568.851	-614.461	-512.416	-550.183	-614.461	-512.416	-550.183	-210.495		-3.8484	-4.67526	-2.22384	-4.14878	-0.95099	-0.88471	-0.41144	-0.2159	-0.75758	-7.3565	-1.81907	-12.0115	-0.84466	-1.78764	-2.81147	-7.18778	-0.84319	-0.70828
-3.8288	-571.463	-498.55	-321.594	-515.213	-554.718	-545.097	-531.641	-469.4	-349.026	-425.66	-378.838	-538.671	-578.322	-607.505	-596.579	-559.477	-606.014	-513.033	-547.31	-606.014	-513.033	-547.31	-209.337		-3.8288	-4.50097	-2.1605	-4.1189	-1.03193	-0.88981	-0.40968	-0.21848	-0.7058	-7.52296	-1.75965	-11.5755	-0.84736	-1.76348	-2.74549	-7.02912	-0.87787	-0.68787
-3.8094	-565.35	-493.609	-317.033	-511.784	-548.947	-537.755	-532.057	-466.307	-348.083	-420.65	-377.2	-535.387	-573.891	-601.892	-593.325	-558.75	-601.615	-509.325	-542.76	-601.615	-509.325	-542.76	-207.857		-3.8094	-5.23937	-2.15259	-4.07529	-1.06977	-0.84218	-0.44658	-0.22033	-0.73066	-8.02462	-1.71239	-11.6589	-0.82943	-1.77678	-2.7167	-6.92903	-0.90636	-0.64422
-3.79	-559.514	-489.481	-314.6	-507.7	-544.228	-532.756	-524.722	-461.975	-345.78	-416.802	-373.046	-530.89	-567.328	-598.315	-584.745	-555.956	-597.94	-501.741	-538.16	-597.94	-501.741	-538.16	-206.768		-3.79	-4.65943	-2.06698	-3.94553	-0.96721	-0.81809	-0.44403	-0.22057	-0.63887	-7.04771	-1.68261	-11.877	-0.73103	-1.71677	-2.83909	-6.76102	-0.87959	-0.67079
-3.7704	-555.098	-484.139	-309.534	-504.89	-539.463	-530.029	-517.391	-456.313	-343.907	-414.393	-369.128	-526.104	-562.168	-592.708	-580.015	-550.732	-592.599	-499.467	-533.335	-592.599	-499.467	-533.335	-204.509		-3.7704	-4.57821	-2.22673	-3.72203	-0.93165	-0.80987	-0.43127	-0.24114	-0.60136	-6.75309	-1.69252	-11.6101	-0.73861	-1.63968	-2.75673	-6.87139	-0.89362	-0.66069
-3.7508	-548.266	-481.65	-307.806	-498.461	-534.499	-526.081	-512.78	-452.351	-340.189	-411.123	-364.629	-521.335	-557.492	-587.444	-575.883	-545.604	-587.192	-495.366	-531.106	-587.192	-495.366	-531.106	-203.423		-3.7508	-4.59445	-2.05771	-3.73723	-0.87933	-0.8191	-0.42721	-0.23156	-0.62629	-5.78088	-1.80955	-11.4609	-0.76751	-1.62612	-2.69746	-6.59504	-0.84471	-0.64051
-3.7312	-543.19	-478.32	-307.975	-491.449	-530.406	-520.149	-509.097	-448.506	-338.958	-407.76	-362.881	-516.254	-551.714	-581.377	-568.761	-540.556	-580.594	-491.936	-524.163	-580.594	-491.936	-524.163	-200.041		-3.7312	-4.61991	-1.9745	-3.58483	-0.82048	-0.80858	-0.42873	-0.27102	-0.67547	-6.24352	-1.5713	-11.0836	-0.76765	-1.61439	-2.60898	-6.53211	-0.80665	-0.67878
-3.7116	-539.181	-473.942	-302.418	-486.826	-525.705	-514.186	-505.565	-446.167	-336.88	-404.607	-359.745	-509.909	-547.234	-575.847	-563.287	-536.153	-577.53	-484.045	-521.397	-577.53	-484.045	-521.397	-199.786		-3.7116	-4.00692	-1.9631	-3.57398	-0.83756	-0.7242	-0.43209	-0.21752	-0.69961	-7.0653	-1.56353	-11.3692	-0.75877	-1.67643	-2.64947	-6.32701	-0.77393	-0.63299
-3.6922	-533.907	-471.938	-300.128	-483.181	-519.829	-509.669	-499.235	-444.915	-332.653	-402.776	-359.497	-504.417	-542.446	-570.181	-556.89	-530.395	-570.785	-480.842	-516.87	-570.785	-480.842	-516.87	-197.312		-3.6922	-3.86173	-1.90137	-3.5349	-0.77729	-0.7351	-0.40002	-0.20554	-0.61246	-7.2328	-1.50397	-11.2005	-0.79655	-1.53871	-2.7019	-6.19372	-0.79792	-0.64625
-3.6728	-529.277	-467.95	-302.512	-479.414	-514.622	-506.174	-496.31	-441.094	-327.038	-399.537	-354.16	-501.438	-536.974	-565.412	-553.241	-527.342	-566.154	-474.853	-512.092	-566.154	-474.853	-512.092	-197.2		-3.6728	-4.39676	-1.86646	-3.58084	-0.74594	-0.7196	-0.427	-0.20774	-0.58139	-6.23483	-1.46924	-11.548	-0.77936	-1.54767	-2.55084	-6.13588	-0.75519	-0.621
-3.6532	-523.999	-463.362	-298.66	-475.238	-506.35	-502.216	-492.063	-436.197	-324.707	-399.424	-351.822	-495.88	-531.867	-561.334	-549.268	-522.003	-560.908	-467.723	-504.789	-560.908	-467.723	-504.789	-195.368		-3.6532	-4.34923	-1.76136	-3.63206	-0.73862	-0.70423	-0.42289	-0.20956	-0.48164	-6.76949	-1.62088	-12.0287	-0.76738	-1.54307	-2.51424	-6.06395	-0.75611	-0.58646
-3.6336	-517.495	-461.705	-297.566	-469.41	-502.653	-496.518	-486.006	-434.098	-321.202	-394.074	-347.609	-491.844	-526.294	-555.962	-542.77	-516.953	-555.047	-463.399	-501.996	-555.047	-463.399	-501.996	-194.041		-3.6336	-4.29155	-1.73805	-3.52223	-0.75805	-0.669	-0.38296	-0.2053	-0.54061	-7.29153	-1.6451	-10.9393	-0.73537	-1.49086	-2.49114	-6.20932	-0.72827	-0.57789
-3.614	-511.631	-456.375	-296.029	-464.646	-497.36	-490.628	-481.631	-430.272	-318.253	-389.241	-344.078	-487.564	-522.516	-550.809	-537.035	-511.942	-551.581	-458.929	-495.373	-551.581	-458.929	-495.373	-193.031		-3.614	-4.1471	-1.68496	-3.45814	-0.72474	-0.67461	-0.3679	-0.21753	-0.55326	-7.52636	-1.48458	-10.5963	-0.70831	-1.47176	-2.39815	-6.14468	-0.7067	-0.57039
-3.5944	-505.934	-452.122	-294.344	-459.646	-494.345	-487.415	-478.258	-425.077	-316.209	-387.25	-341.214	-481.069	-517.207	-546.076	-534.591	-506.045	-547.585	-454.123	-488.839	-547.585	-454.123	-488.839	-190.181		-3.5944	-4.48879	-1.715	-3.43419	-0.69644	-0.63358	-0.36491	-0.18174	-0.52686	-6.88931	-1.41077	-10.2633	-0.71169	-1.43169	-2.35611	-6.00216	-0.73294	-0.5788
-3.575	-501.593	-447.671	-288.776	-455.238	-487.556	-483.843	-474.691	-419.225	-313.1	-385.883	-339.726	-477.114	-512.375	-541.73	-528.783	-502.512	-542.294	-451.639	-485.568	-542.294	-451.639	-485.568	-186.509		-3.575	-4.00259	-1.64901	-3.421	-0.65557	-0.60348	-0.37034	-0.18663	-0.60484	-6.65048	-1.37225	-10.0678	-0.70569	-1.38604	-2.25489	-5.8798	-0.6696	-0.57781
-3.5556	-496.765	-442.29	-287.36	-450.931	-484.652	-475.699	-468.505	-415.197	-309.377	-383.39	-333.598	-472.599	-508.108	-536.932	-523.998	-496.635	-539.641	-446.799	-478.524	-539.641	-446.799	-478.524	-184.447		-3.5556	-3.21005	-1.57355	-3.32768	-0.69575	-0.59138	-0.38463	-0.18395	-0.59106	-6.01286	-1.368	-9.1741	-0.67149	-1.32657	-2.31227	-5.82209	-0.69039	-0.49194
-3.536	-492.792	-439.019	-286.583	-449.348	-478.972	-470.879	-467.301	-411.691	-305	-377.933	-330.379	-468.379	-502.783	-532.051	-518.599	-491.829	-536.709	-441.022	-475.647	-536.709	-441.022	-475.647	-182.383		-3.536	-3.57869	-1.53741	-3.25327	-0.66351	-0.60938	-0.35049	-0.15909	-0.48146	-5.93233	-1.27578	-9.01669	-0.67336	-1.35927	-2.21773	-5.74173	-0.68602	-0.52163
-3.5164	-488.035	-434.918	-284.16	-444.764	-474.181	-465.544	-461.924	-406.486	-300.625	-369.027	-327.403	-463.912	-497.219	-527.827	-514.396	-487.768	-531.038	-437.169	-470.936	-531.038	-437.169	-470.936	-181.593		-3.5164	-3.63576	-1.56698	-3.19047	-0.65402	-0.61127	-0.32661	-0.19336	-0.43571	-6.02938	-1.27646	-8.74562	-0.62207	-1.37913	-2.20557	-5.69217	-0.66174	-0.46573
-3.4968	-483.91	-431.467	-280.297	-439.45	-470.324	-463.248	-459.062	-401.099	-297.693	-363.484	-323.711	-458.82	-492.442	-521.804	-508.862	-483.513	-526.689	-433.29	-471.658	-526.689	-433.29	-471.658	-180.23		-3.4968	-3.42404	-1.5726	-3.23949	-0.66893	-0.57597	-0.35289	-0.20476	-0.48029	-5.63794	-1.29537	-8.41726	-0.60479	-1.35323	-2.2135	-5.58579	-0.65709	-0.48035
-3.4772	-478.789	-428.567	-275.447	-434.03	-466.073	-457.798	-454.711	-398.403	-295.886	-361.895	-319.881	-454.678	-488.164	-517.135	-504.393	-478.313	-520.665	-427.747	-464.919	-520.665	-427.747	-464.919	-176.236		-3.4772	-3.56658	-1.51771	-3.16116	-0.72015	-0.58911	-0.3214	-0.17232	-0.45135	-5.84204	-1.23861	-8.08358	-0.66553	-1.38954	-2.09667	-5.39442	-0.61367	-0.48345
-3.4578	-474.721	-425.642	-273.27	-429.744	-460.91	-455.25	-451.109	-393.768	-294.775	-358.815	-317.032	-451.154	-485.505	-512.031	-499.562	-473.664	-516.463	-421.935	-457.428	-516.463	-421.935	-457.428	-175.23		-3.4578	-3.55869	-1.57689	-3.00998	-0.72474	-0.56577	-0.31467	-0.19593	-0.44715	-5.58205	-1.20121	-8.42069	-0.60283	-1.34866	-1.96121	-5.23076	-0.6484	-0.48557
-3.4384	-469.332	-420.51	-270.062	-427.196	-457.071	-450.598	-448.022	-390.589	-291.112	-358.428	-315.916	-448.986	-479.631	-506.505	-493.388	-469.201	-512.187	-419.146	-455.209	-512.187	-419.146	-455.209	-171.964		-3.4384	-3.52213	-1.54089	-3.14978	-0.66827	-0.56213	-0.31011	-0.15523	-0.47736	-4.93708	-1.21177	-7.88973	-0.56043	-1.34475	-1.90911	-5.16342	-0.69621	-0.4546
-3.4188	-465.621	-417.241	-269.481	-423.119	-453.189	-443.196	-443.7	-384.606	-289.089	-357.057	-312.271	-444.669	-474.744	-502.843	-489.219	-467.161	-505.292	-414.94	-451.165	-505.292	-414.94	-451.165	-168.463		-3.4188	-3.30748	-1.49478	-2.92011	-0.68191	-0.5502	-0.28956	-0.18253	-0.49173	-5.28425	-1.1823	-7.92162	-0.55931	-1.2995	-1.91114	-5.05322	-0.62088	-0.44178
-3.3992	-461.469	-413.552	-266.156	-418.272	-448.849	-439.207	-438.859	-384.279	-285.791	-351.434	-311.767	-439.645	-471.676	-497.279	-485.115	-463.781	-501.371	-410.105	-444.738	-501.371	-410.105	-444.738	-167.175		-3.3992	-3.20221	-1.44842	-2.86464	-0.65684	-0.51584	-0.31748	-0.14809	-0.45157	-4.95897	-1.12993	-7.95788	-0.55519	-1.19695	-1.88295	-4.96028	-0.60546	-0.43109
-3.3796	-456.305	-408.908	-263.619	-415.868	-443.987	-433.208	-435.293	-380.769	-283.393	-347.547	-309.39	-436.675	-466.368	-491.676	-479.348	-457.816	-496.789	-406.024	-443.169	-496.789	-406.024	-443.169	-165.45		-3.3796	-3.01191	-1.44769	-2.94232	-0.64265	-0.50416	-0.27605	-0.14976	-0.42228	-5.39105	-1.05951	-7.71234	-0.60723	-1.21749	-1.88374	-4.87729	-0.57829	-0.45502
-3.3602	-451.441	-405.405	-261.313	-413.797	-441.703	-429.531	-430.56	-377.438	-279.395	-343.231	-305.896	-432.365	-462.26	-487.549	-474.45	-454.032	-491.516	-402.408	-438.916	-491.516	-402.408	-438.916	-166.422		-3.3602	-3.05578	-1.39997	-2.77328	-0.61775	-0.52249	-0.27232	-0.1465	-0.43623	-4.87794	-1.10014	-7.31466	-0.61241	-1.17125	-1.88102	-4.75286	-0.61488	-0.45257
-3.3408	-447.47	-399.356	-257.754	-409.101	-437.177	-425.875	-426.453	-373.872	-276.614	-340.713	-303.812	-427.66	-457.952	-482.238	-467.794	-450.047	-486.008	-399.051	-433.791	-486.008	-399.051	-433.791	-166.345		-3.3408	-2.9204	-1.37231	-2.90176	-0.60111	-0.50188	-0.27476	-0.15299	-0.35412	-4.22625	-1.03219	-7.09775	-0.54823	-1.15506	-1.87383	-4.81927	-0.62147	-0.38639
-3.3212	-442.482	-397.015	-253.699	-403.534	-432.936	-422.155	-421.577	-370.176	-274.124	-338.297	-301.12	-422.768	-454.113	-477.865	-464.458	-447.979	-482.102	-396.255	-430.274	-482.102	-396.255	-430.274	-164.602		-3.3212	-3.19413	-1.31933	-2.87002	-0.58397	-0.46595	-0.28463	-0.11933	-0.40446	-4.25222	-1.01031	-7.30254	-0.54608	-1.15793	-1.82908	-4.67686	-0.5756	-0.4237
-3.3016	-437.368	-393.749	-253.903	-398.216	-428.979	-418.125	-418.726	-368.76	-271.14	-336.178	-299.18	-417.711	-449.1	-473.435	-460.365	-443.975	-476.464	-392.701	-425.22	-476.464	-392.701	-425.22	-164.704		-3.3016	-2.83225	-1.26579	-2.67775	-0.51738	-0.45346	-0.2863	-0.1331	-0.35354	-4.53294	-1.0095	-6.92476	-0.52082	-1.11347	-1.7932	-4.52266	-0.53423	-0.41138
-3.282	-433.647	-390.188	-248.372	-392.943	-425.587	-414.599	-414.144	-362.704	-269.665	-334.081	-295.688	-414.481	-445.614	-469.312	-457.657	-440.938	-471.478	-389.087	-422.447	-471.478	-389.087	-422.447	-161.895		-3.282	-2.83097	-1.24747	-2.58572	-0.54229	-0.45893	-0.23649	-0.12467	-0.35399	-5.45966	-0.97028	-6.86952	-0.58626	-1.0973	-1.81158	-4.38351	-0.56081	-0.34512
[truncated: 167 more rows]

## Sheet: Fig. 4c
	(R)-Ph Mag Up																																								(R)-Ph Mag Down
[truncated: 1,024 more rows]
[truncated: 8 more columns]

## Sheet: Fig. 4d
	(S)-Na Mag Up																				(S)-Na Mag Down
[truncated: 1,024 more rows]
